# Supplementary material for: Inferring regulatory element landscapes and transcription factor networks from cancer methylomes
Source: Genome Biol. 2015 May 21;16(1):105. doi: 10.1186/s13059-015-0668-3 (PMC4460959; doi:10.1186/s13059-015-0668-3)
Supplement: Additional file 1: — TCGA DNA methylation and RNA-seq sample ID numbers. The data platform and archive version number are listed in the sheet named ‘Version number’. The ‘DNA methylation sample ID’ sheet provides information concerning the TCGA sample ID, the tissue type (normal or tumor), and the cancer type for the DNA methylation datasets. The ‘RNA-seq sample ID’ sheet provides information concerning the TCGA sample ID, the tissue type (normal or tumor), and the cancer type for the RNA-seq datasets. [file 13059_2015_668_MOESM1_ESM.xlsx]

## Sheet: Version number
Tumor	Platform	Archive Version Number
BLCA	HumanMethylation450	8
BRCA	HumanMethylation450	5
COAD	HumanMethylation450	4
GBM	HumanMethylation450	3
HNSC	HumanMethylation450	3
KIRC	HumanMethylation450	6
LAML	HumanMethylation450	3
LUAD	HumanMethylation450	4
LUSC	HumanMethylation450	5
READ	HumanMethylation450	2
UCEC	HumanMethylation450	3
BLCA	Illumina HiSeq	1.9
BRCA	Illumina HiSeq	1.9
COAD	Illumina HiSeq	1.8
GBM	Illumina HiSeq	1.2
HNSC	Illumina HiSeq	1.6
KIRC	Illumina HiSeq	1.5
LAML	Illumina HiSeq	1.2
LUAD	Illumina HiSeq	1.9
LUSC	Illumina HiSeq	1.8
READ	Illumina HiSeq	1.7
UCEC	Illumina HiSeq	1.9

## Sheet: DNA methylation sample ID
TCGA.ID	TN.cat	CancerType
TCGA-A7-A0CE-11A-21D-A10Q-05	Normal	BRCA
TCGA-A7-A0CH-11A-32D-A10Q-05	Normal	BRCA
TCGA-A7-A0DB-11A-33D-A093-05	Normal	BRCA
TCGA-BH-A0AY-11A-23D-A10Q-05	Normal	BRCA
TCGA-BH-A0BV-11A-31D-A10Q-05	Normal	BRCA
TCGA-BH-A0DZ-11A-22D-A10Q-05	Normal	BRCA
TCGA-A2-A1FV-01A-11D-A13K-05	Tumor	BRCA
TCGA-A2-A1FW-01A-11D-A13K-05	Tumor	BRCA
TCGA-A2-A1FX-01A-11D-A13K-05	Tumor	BRCA
TCGA-A2-A1G0-01A-11D-A13K-05	Tumor	BRCA
TCGA-A2-A1G1-01A-21D-A13K-05	Tumor	BRCA
TCGA-A2-A1G4-01A-11D-A13K-05	Tumor	BRCA
TCGA-A2-A1G6-01A-11D-A13K-05	Tumor	BRCA
TCGA-A7-A13G-01B-04D-A22R-05	Tumor	BRCA
TCGA-A7-A13G-11A-51D-A13T-05	Normal	BRCA
TCGA-AO-A1KO-01A-31D-A13K-05	Tumor	BRCA
TCGA-AO-A1KP-01A-11D-A13K-05	Tumor	BRCA
TCGA-AO-A1KQ-01A-11D-A13K-05	Tumor	BRCA
TCGA-AO-A1KS-01A-11D-A13K-05	Tumor	BRCA
TCGA-AO-A1KT-01A-11D-A13K-05	Tumor	BRCA
TCGA-AQ-A1H2-01A-11D-A13K-05	Tumor	BRCA
TCGA-AQ-A1H3-01A-31D-A13K-05	Tumor	BRCA
TCGA-B6-A1KC-01B-11D-A161-05	Tumor	BRCA
TCGA-B6-A1KF-01A-11D-A13K-05	Tumor	BRCA
TCGA-B6-A1KN-01A-11D-A13K-05	Tumor	BRCA
TCGA-BH-A1EN-01A-11D-A13K-05	Tumor	BRCA
TCGA-BH-A1EN-11A-23D-A13T-05	Normal	BRCA
TCGA-BH-A1EX-01A-11D-A13K-05	Tumor	BRCA
TCGA-BH-A1EY-01A-11D-A13K-05	Tumor	BRCA
TCGA-BH-A1EY-11B-21D-A13T-05	Normal	BRCA
TCGA-BH-A1F2-01A-31D-A13K-05	Tumor	BRCA
TCGA-BH-A1F2-11A-32D-A13T-05	Normal	BRCA
TCGA-BH-A1F5-01A-12D-A13K-05	Tumor	BRCA
TCGA-BH-A1F5-11A-43D-A13T-05	Normal	BRCA
TCGA-BH-A1F6-01A-11D-A13K-05	Tumor	BRCA
TCGA-BH-A1F6-11B-94D-A13T-05	Normal	BRCA
TCGA-BH-A1F8-01A-11D-A13K-05	Tumor	BRCA
TCGA-BH-A1F8-11B-21D-A13T-05	Normal	BRCA
TCGA-BH-A1FB-01A-11D-A13K-05	Tumor	BRCA
TCGA-BH-A1FB-11A-33D-A13T-05	Normal	BRCA
TCGA-BH-A1FC-01A-11D-A13K-05	Tumor	BRCA
TCGA-BH-A1FC-11A-32D-A13T-05	Normal	BRCA
TCGA-BH-A1FD-01A-11D-A13K-05	Tumor	BRCA
TCGA-BH-A1FD-11B-21D-A13T-05	Normal	BRCA
TCGA-BH-A1FE-01A-11D-A13K-05	Tumor	BRCA
TCGA-BH-A1FE-06A-11D-A212-05	Tumor	BRCA
TCGA-BH-A1FE-11B-14D-A13T-05	Normal	BRCA
TCGA-BH-A1FG-01A-11D-A13K-05	Tumor	BRCA
TCGA-BH-A1FG-11B-12D-A13T-05	Normal	BRCA
TCGA-BH-A1FH-01A-12D-A13K-05	Tumor	BRCA
TCGA-BH-A1FH-11B-42D-A13T-05	Normal	BRCA
TCGA-BH-A1FJ-01A-11D-A13K-05	Tumor	BRCA
TCGA-BH-A1FJ-11B-42D-A13T-05	Normal	BRCA
TCGA-BH-A1FL-01A-11D-A13K-05	Tumor	BRCA
TCGA-BH-A1FM-01A-11D-A13K-05	Tumor	BRCA
TCGA-BH-A1FM-11B-23D-A13T-05	Normal	BRCA
TCGA-BH-A1FN-01A-11D-A13K-05	Tumor	BRCA
TCGA-BH-A1FN-11A-34D-A13T-05	Normal	BRCA
TCGA-BH-A1FR-01A-11D-A13K-05	Tumor	BRCA
TCGA-BH-A1FR-11B-42D-A13T-05	Normal	BRCA
TCGA-C8-A1HE-01A-11D-A13K-05	Tumor	BRCA
TCGA-C8-A1HJ-01A-11D-A13K-05	Tumor	BRCA
TCGA-C8-A1HK-01A-21D-A13K-05	Tumor	BRCA
TCGA-C8-A1HO-01A-11D-A13K-05	Tumor	BRCA
TCGA-D8-A1J8-01A-11D-A13K-05	Tumor	BRCA
TCGA-D8-A1J9-01A-11D-A13K-05	Tumor	BRCA
TCGA-D8-A1JA-01A-11D-A13K-05	Tumor	BRCA
TCGA-D8-A1JB-01A-11D-A13K-05	Tumor	BRCA
TCGA-D8-A1JC-01A-11D-A13K-05	Tumor	BRCA
TCGA-D8-A1JD-01A-11D-A13K-05	Tumor	BRCA
TCGA-D8-A1JE-01A-11D-A13K-05	Tumor	BRCA
TCGA-D8-A1JF-01A-11D-A13K-05	Tumor	BRCA
TCGA-D8-A1JG-01B-11D-A13K-05	Tumor	BRCA
TCGA-D8-A1JH-01A-11D-A13K-05	Tumor	BRCA
TCGA-D8-A1JI-01A-11D-A13K-05	Tumor	BRCA
TCGA-D8-A1JK-01A-11D-A13K-05	Tumor	BRCA
TCGA-D8-A1JL-01A-11D-A13K-05	Tumor	BRCA
TCGA-D8-A1JM-01A-11D-A13K-05	Tumor	BRCA
TCGA-D8-A1JN-01A-11D-A13K-05	Tumor	BRCA
TCGA-D8-A1JP-01A-11D-A13K-05	Tumor	BRCA
TCGA-D8-A1JS-01A-11D-A13K-05	Tumor	BRCA
TCGA-D8-A1JT-01A-31D-A13K-05	Tumor	BRCA
TCGA-D8-A1JU-01A-11D-A13K-05	Tumor	BRCA
TCGA-E2-A1IE-01A-11D-A13K-05	Tumor	BRCA
TCGA-E2-A1IH-01A-11D-A13K-05	Tumor	BRCA
TCGA-E2-A1IN-01A-11D-A13K-05	Tumor	BRCA
TCGA-E2-A1L6-01A-11D-A13K-05	Tumor	BRCA
TCGA-E2-A1L8-01A-11D-A13K-05	Tumor	BRCA
TCGA-E2-A1L9-01A-11D-A13K-05	Tumor	BRCA
TCGA-EW-A1IW-01A-11D-A13K-05	Tumor	BRCA
TCGA-EW-A1IY-01A-11D-A13K-05	Tumor	BRCA
TCGA-EW-A1IZ-01A-11D-A13K-05	Tumor	BRCA
TCGA-EW-A1J1-01A-11D-A13K-05	Tumor	BRCA
TCGA-EW-A1J2-01A-21D-A13K-05	Tumor	BRCA
TCGA-EW-A1J3-01A-11D-A13K-05	Tumor	BRCA
TCGA-EW-A1J5-01A-11D-A13K-05	Tumor	BRCA
TCGA-EW-A1J6-01A-11D-A13K-05	Tumor	BRCA
TCGA-A1-A0SB-01A-11D-A145-05	Tumor	BRCA
TCGA-A1-A0SF-01A-11D-A145-05	Tumor	BRCA
TCGA-A1-A0SG-01A-11D-A145-05	Tumor	BRCA
TCGA-A1-A0SI-01A-11D-A145-05	Tumor	BRCA
TCGA-A1-A0SN-01A-11D-A145-05	Tumor	BRCA
TCGA-A1-A0SQ-01A-21D-A145-05	Tumor	BRCA
TCGA-AO-A1KR-01A-12D-A145-05	Tumor	BRCA
TCGA-E2-A1IF-01A-11D-A145-05	Tumor	BRCA
TCGA-E2-A1IF-11A-22D-A145-05	Normal	BRCA
TCGA-E2-A1IG-01A-11D-A145-05	Tumor	BRCA
TCGA-E2-A1II-01A-11D-A145-05	Tumor	BRCA
TCGA-E2-A1II-11A-21D-A145-05	Normal	BRCA
TCGA-E2-A1IJ-01A-11D-A145-05	Tumor	BRCA
TCGA-E2-A1IK-01A-11D-A145-05	Tumor	BRCA
TCGA-E2-A1IO-01A-11D-A145-05	Tumor	BRCA
TCGA-E2-A1IO-11A-21D-A145-05	Normal	BRCA
TCGA-E2-A1L7-01A-11D-A145-05	Tumor	BRCA
TCGA-E2-A1L7-11A-33D-A145-05	Normal	BRCA
TCGA-E2-A1LA-01A-11D-A145-05	Tumor	BRCA
TCGA-E2-A1LB-01A-11D-A145-05	Tumor	BRCA
TCGA-E2-A1LB-11A-22D-A145-05	Normal	BRCA
TCGA-E2-A1LL-01A-11D-A145-05	Tumor	BRCA
TCGA-E9-A1N6-01A-11D-A145-05	Tumor	BRCA
TCGA-E9-A1N6-11A-32D-A145-05	Normal	BRCA
TCGA-E9-A1N8-01A-11D-A145-05	Tumor	BRCA
TCGA-E9-A1N8-11A-42D-A145-05	Normal	BRCA
TCGA-E9-A1NA-01A-11D-A145-05	Tumor	BRCA
TCGA-E9-A1NA-11A-33D-A145-05	Normal	BRCA
TCGA-E9-A1ND-01A-11D-A145-05	Tumor	BRCA
TCGA-E9-A1ND-11A-43D-A145-05	Normal	BRCA
TCGA-EW-A1IX-01A-12D-A145-05	Tumor	BRCA
TCGA-EW-A1OV-01A-11D-A145-05	Tumor	BRCA
TCGA-EW-A1OW-01A-21D-A145-05	Tumor	BRCA
TCGA-EW-A1OX-01A-11D-A145-05	Tumor	BRCA
TCGA-EW-A1OY-01A-11D-A145-05	Tumor	BRCA
TCGA-EW-A1OZ-01A-11D-A145-05	Tumor	BRCA
TCGA-EW-A1P0-01A-11D-A145-05	Tumor	BRCA
TCGA-EW-A1P3-01A-11D-A145-05	Tumor	BRCA
TCGA-EW-A1P4-01A-21D-A145-05	Tumor	BRCA
TCGA-EW-A1P5-01A-11D-A145-05	Tumor	BRCA
TCGA-EW-A1P6-01A-11D-A145-05	Tumor	BRCA
TCGA-EW-A1P7-01A-21D-A145-05	Tumor	BRCA
TCGA-EW-A1P8-01A-11D-A145-05	Tumor	BRCA
TCGA-EW-A1PA-01A-11D-A145-05	Tumor	BRCA
TCGA-EW-A1PB-01A-11D-A145-05	Tumor	BRCA
TCGA-EW-A1PD-01A-11D-A145-05	Tumor	BRCA
TCGA-EW-A1PE-01A-11D-A145-05	Tumor	BRCA
TCGA-EW-A1PF-01A-11D-A145-05	Tumor	BRCA
TCGA-EW-A1PG-01A-11D-A145-05	Tumor	BRCA
TCGA-A2-A1FZ-01A-51D-A14H-05	Tumor	BRCA
TCGA-BH-A1FU-01A-11D-A14H-05	Tumor	BRCA
TCGA-D8-A1X5-01A-11D-A14H-05	Tumor	BRCA
TCGA-D8-A1XA-01A-11D-A14H-05	Tumor	BRCA
TCGA-D8-A1XB-01A-11D-A14H-05	Tumor	BRCA
TCGA-D8-A1XC-01A-11D-A14H-05	Tumor	BRCA
TCGA-D8-A1XD-01A-11D-A14H-05	Tumor	BRCA
TCGA-D8-A1XF-01A-11D-A14H-05	Tumor	BRCA
TCGA-D8-A1XG-01A-11D-A14H-05	Tumor	BRCA
TCGA-E2-A1IL-01A-11D-A14H-05	Tumor	BRCA
TCGA-E2-A1IU-01A-11D-A14H-05	Tumor	BRCA
TCGA-E2-A1LH-01A-11D-A14H-05	Tumor	BRCA
TCGA-E2-A1LK-01A-21D-A14H-05	Tumor	BRCA
TCGA-E9-A1N5-01A-11D-A14H-05	Tumor	BRCA
TCGA-E9-A1N5-11A-41D-A14H-05	Normal	BRCA
TCGA-E9-A1N9-01A-11D-A14H-05	Tumor	BRCA
TCGA-E9-A1NF-01A-11D-A14H-05	Tumor	BRCA
TCGA-E9-A1NF-11A-73D-A14H-05	Normal	BRCA
TCGA-E9-A1NH-01A-11D-A14H-05	Tumor	BRCA
TCGA-E9-A1NI-01A-11D-A14H-05	Tumor	BRCA
TCGA-E9-A1R2-01A-11D-A14H-05	Tumor	BRCA
TCGA-E9-A1R4-01A-21D-A14H-05	Tumor	BRCA
TCGA-E9-A1R6-01A-11D-A14H-05	Tumor	BRCA
TCGA-E9-A1RA-01A-11D-A14H-05	Tumor	BRCA
TCGA-E9-A1RG-01A-11D-A14H-05	Tumor	BRCA
TCGA-EW-A1P1-01A-31D-A14H-05	Tumor	BRCA
TCGA-AQ-A0Y5-01A-11D-A14N-05	Tumor	BRCA
TCGA-B6-A1KI-01A-11D-A14N-05	Tumor	BRCA
TCGA-BH-A201-01A-11D-A14N-05	Tumor	BRCA
TCGA-BH-A202-01A-11D-A14N-05	Tumor	BRCA
TCGA-D8-A1JJ-01A-31D-A14N-05	Tumor	BRCA
TCGA-D8-A1X6-01A-11D-A14N-05	Tumor	BRCA
TCGA-D8-A1X7-01A-11D-A14N-05	Tumor	BRCA
TCGA-D8-A1X8-01A-11D-A14N-05	Tumor	BRCA
TCGA-D8-A1XJ-01A-11D-A14N-05	Tumor	BRCA
TCGA-D8-A1XK-01A-21D-A14N-05	Tumor	BRCA
TCGA-D8-A1XL-01A-11D-A14N-05	Tumor	BRCA
TCGA-D8-A1XM-01A-21D-A14N-05	Tumor	BRCA
TCGA-D8-A1XO-01A-11D-A14N-05	Tumor	BRCA
TCGA-D8-A1XQ-01A-11D-A14N-05	Tumor	BRCA
TCGA-D8-A1XR-01A-11D-A14N-05	Tumor	BRCA
TCGA-D8-A1XS-01A-11D-A14N-05	Tumor	BRCA
TCGA-D8-A1XT-01A-11D-A14N-05	Tumor	BRCA
TCGA-D8-A1XU-01A-11D-A14N-05	Tumor	BRCA
TCGA-D8-A1XV-01A-11D-A14N-05	Tumor	BRCA
TCGA-D8-A1XW-01A-11D-A14N-05	Tumor	BRCA
TCGA-D8-A1XY-01A-11D-A14N-05	Tumor	BRCA
TCGA-D8-A1XZ-01A-11D-A14N-05	Tumor	BRCA
TCGA-D8-A1Y0-01A-11D-A14N-05	Tumor	BRCA
TCGA-D8-A1Y1-01A-21D-A14N-05	Tumor	BRCA
TCGA-E2-A1LG-01A-21D-A14N-05	Tumor	BRCA
TCGA-E9-A1N4-01A-11D-A14N-05	Tumor	BRCA
TCGA-E9-A1N4-11A-33D-A14N-05	Normal	BRCA
TCGA-E9-A1NE-01A-21D-A14N-05	Tumor	BRCA
TCGA-E9-A1NE-11A-43D-A14N-05	Normal	BRCA
TCGA-E9-A1NG-01A-21D-A14N-05	Tumor	BRCA
TCGA-E9-A1NG-11A-52D-A14N-05	Normal	BRCA
TCGA-E9-A1R3-01A-31D-A14N-05	Tumor	BRCA
TCGA-E9-A1R5-01A-11D-A14N-05	Tumor	BRCA
TCGA-E9-A1R7-01A-11D-A14N-05	Tumor	BRCA
TCGA-E9-A1R7-11A-42D-A14N-05	Normal	BRCA
TCGA-EW-A1PH-01A-11D-A14N-05	Tumor	BRCA
TCGA-AC-A23E-01A-11D-A161-05	Tumor	BRCA
TCGA-AC-A23H-01A-11D-A161-05	Tumor	BRCA
TCGA-AC-A23H-11A-12D-A161-05	Normal	BRCA
TCGA-BH-A204-01A-11D-A161-05	Tumor	BRCA
TCGA-BH-A204-11A-53D-A161-05	Normal	BRCA
TCGA-BH-A208-01A-11D-A161-05	Tumor	BRCA
TCGA-BH-A208-11A-51D-A161-05	Normal	BRCA
TCGA-BH-A209-01A-11D-A161-05	Tumor	BRCA
TCGA-BH-A209-11A-42D-A161-05	Normal	BRCA
TCGA-D8-A1X9-01A-12D-A161-05	Tumor	BRCA
TCGA-D8-A1Y2-01A-11D-A161-05	Tumor	BRCA
TCGA-D8-A1Y3-01A-11D-A161-05	Tumor	BRCA
TCGA-E2-A1LI-01A-12D-A161-05	Tumor	BRCA
TCGA-E2-A1LI-11A-23D-A161-05	Normal	BRCA
TCGA-E2-A1LS-01A-12D-A161-05	Tumor	BRCA
TCGA-E2-A1LS-11A-32D-A161-05	Normal	BRCA
TCGA-E9-A1N3-01A-12D-A161-05	Tumor	BRCA
TCGA-E9-A1NC-01A-12D-A161-05	Tumor	BRCA
TCGA-E9-A1RB-01A-11D-A161-05	Tumor	BRCA
TCGA-E9-A1RB-11A-33D-A161-05	Normal	BRCA
TCGA-E9-A1RC-01A-11D-A161-05	Tumor	BRCA
TCGA-E9-A1RC-11A-33D-A161-05	Normal	BRCA
TCGA-E9-A1RD-01A-11D-A161-05	Tumor	BRCA
TCGA-E9-A1RD-11A-33D-A161-05	Normal	BRCA
TCGA-E9-A1RE-01A-11D-A161-05	Tumor	BRCA
TCGA-E9-A1RF-01A-11D-A161-05	Tumor	BRCA
TCGA-E9-A1RF-11A-32D-A161-05	Normal	BRCA
TCGA-E9-A226-01A-21D-A161-05	Tumor	BRCA
TCGA-E9-A227-01A-11D-A161-05	Tumor	BRCA
TCGA-E9-A228-01A-31D-A161-05	Tumor	BRCA
TCGA-E9-A229-01A-31D-A161-05	Tumor	BRCA
TCGA-E9-A22A-01A-11D-A161-05	Tumor	BRCA
TCGA-E9-A22B-01A-11D-A161-05	Tumor	BRCA
TCGA-E9-A22D-01A-11D-A161-05	Tumor	BRCA
TCGA-E9-A22E-01A-11D-A161-05	Tumor	BRCA
TCGA-E9-A22G-01A-11D-A161-05	Tumor	BRCA
TCGA-E9-A22H-01A-11D-A161-05	Tumor	BRCA
TCGA-A2-A25B-01A-11D-A16A-05	Tumor	BRCA
TCGA-A2-A25C-01A-11D-A16A-05	Tumor	BRCA
TCGA-A2-A25E-01A-11D-A16A-05	Tumor	BRCA
TCGA-A2-A25F-01A-11D-A16A-05	Tumor	BRCA
TCGA-A7-A26E-01A-11D-A16A-05	Tumor	BRCA
TCGA-A7-A26F-01B-04D-A22R-05	Tumor	BRCA
TCGA-A7-A26G-01A-21D-A16A-05	Tumor	BRCA
TCGA-A7-A26H-01A-11D-A16A-05	Tumor	BRCA
TCGA-A7-A26I-01A-11D-A16A-05	Tumor	BRCA
TCGA-A7-A26J-01A-11D-A16A-05	Tumor	BRCA
TCGA-AC-A23C-01A-12D-A16A-05	Tumor	BRCA
TCGA-AR-A24H-01A-11D-A16A-05	Tumor	BRCA
TCGA-AR-A24K-01A-11D-A16A-05	Tumor	BRCA
TCGA-AR-A24L-01A-11D-A16A-05	Tumor	BRCA
TCGA-AR-A24M-01A-11D-A16A-05	Tumor	BRCA
TCGA-AR-A24N-01A-11D-A16A-05	Tumor	BRCA
TCGA-AR-A24O-01A-11D-A16A-05	Tumor	BRCA
TCGA-AR-A24P-01A-11D-A16A-05	Tumor	BRCA
TCGA-AR-A24Q-01A-12D-A16A-05	Tumor	BRCA
TCGA-AR-A24R-01A-11D-A16A-05	Tumor	BRCA
TCGA-AR-A24S-01A-11D-A16A-05	Tumor	BRCA
TCGA-AR-A24T-01A-11D-A16A-05	Tumor	BRCA
TCGA-AR-A24U-01A-11D-A16A-05	Tumor	BRCA
TCGA-AR-A24V-01A-21D-A16A-05	Tumor	BRCA
TCGA-AR-A24W-01A-11D-A16A-05	Tumor	BRCA
TCGA-AR-A24X-01A-11D-A16A-05	Tumor	BRCA
TCGA-AR-A24Z-01A-11D-A16A-05	Tumor	BRCA
TCGA-AR-A250-01A-31D-A16A-05	Tumor	BRCA
TCGA-AR-A251-01A-12D-A16A-05	Tumor	BRCA
TCGA-AR-A252-01A-11D-A16A-05	Tumor	BRCA
TCGA-AR-A254-01A-21D-A16A-05	Tumor	BRCA
TCGA-AR-A255-01A-11D-A16A-05	Tumor	BRCA
TCGA-AR-A256-01A-11D-A16A-05	Tumor	BRCA
TCGA-BH-A203-01A-12D-A16A-05	Tumor	BRCA
TCGA-BH-A203-11A-42D-A16A-05	Normal	BRCA
TCGA-C8-A278-01A-11D-A16A-05	Tumor	BRCA
TCGA-C8-A27A-01A-11D-A16A-05	Tumor	BRCA
TCGA-C8-A27B-01A-11D-A16A-05	Tumor	BRCA
TCGA-E9-A1QZ-01A-21D-A16A-05	Tumor	BRCA
TCGA-E9-A1RH-01A-21D-A16A-05	Tumor	BRCA
TCGA-E9-A1RH-11A-34D-A16A-05	Normal	BRCA
TCGA-E9-A1RI-01A-11D-A16A-05	Tumor	BRCA
TCGA-E9-A1RI-11A-41D-A16A-05	Normal	BRCA
TCGA-E9-A243-01A-21D-A16A-05	Tumor	BRCA
TCGA-E9-A244-01A-11D-A16A-05	Tumor	BRCA
TCGA-E9-A247-01A-11D-A16A-05	Tumor	BRCA
TCGA-E9-A248-01A-11D-A16A-05	Tumor	BRCA
TCGA-E9-A249-01A-11D-A16A-05	Tumor	BRCA
TCGA-E9-A24A-01A-11D-A16A-05	Tumor	BRCA
TCGA-A2-A259-01A-11D-A16G-05	Tumor	BRCA
TCGA-A2-A25A-01A-12D-A16G-05	Tumor	BRCA
TCGA-A2-A25D-01A-12D-A16G-05	Tumor	BRCA
TCGA-BH-A28Q-01A-11D-A16G-05	Tumor	BRCA
TCGA-C8-A26V-01A-11D-A16G-05	Tumor	BRCA
TCGA-C8-A26W-01A-11D-A16G-05	Tumor	BRCA
TCGA-C8-A26X-01A-31D-A16G-05	Tumor	BRCA
TCGA-C8-A26Y-01A-11D-A16G-05	Tumor	BRCA
TCGA-C8-A26Z-01A-11D-A16G-05	Tumor	BRCA
TCGA-C8-A273-01A-11D-A16G-05	Tumor	BRCA
TCGA-C8-A274-01A-11D-A16G-05	Tumor	BRCA
TCGA-C8-A275-01A-21D-A16G-05	Tumor	BRCA
TCGA-D8-A27E-01A-11D-A16G-05	Tumor	BRCA
TCGA-D8-A27F-01A-11D-A16G-05	Tumor	BRCA
TCGA-D8-A27G-01A-11D-A16G-05	Tumor	BRCA
TCGA-D8-A27H-01A-11D-A16G-05	Tumor	BRCA
TCGA-D8-A27I-01A-11D-A16G-05	Tumor	BRCA
TCGA-D8-A27K-01A-11D-A16G-05	Tumor	BRCA
TCGA-D8-A27L-01A-11D-A16G-05	Tumor	BRCA
TCGA-D8-A27M-01A-11D-A16G-05	Tumor	BRCA
TCGA-D8-A27N-01A-11D-A16G-05	Tumor	BRCA
TCGA-D8-A27P-01A-11D-A16G-05	Tumor	BRCA
TCGA-D8-A27R-01A-11D-A16G-05	Tumor	BRCA
TCGA-D8-A27T-01A-11D-A16G-05	Tumor	BRCA
TCGA-D8-A27W-01A-11D-A16G-05	Tumor	BRCA
TCGA-E9-A1R0-01A-22D-A16G-05	Tumor	BRCA
TCGA-E9-A245-01A-22D-A16G-05	Tumor	BRCA
TCGA-E9-A295-01A-11D-A16G-05	Tumor	BRCA
TCGA-GI-A2C8-01A-11D-A16G-05	Tumor	BRCA
TCGA-AC-A2B8-01A-11D-A17F-05	Tumor	BRCA
TCGA-AC-A2FB-01A-11D-A17F-05	Tumor	BRCA
TCGA-AC-A2FB-11A-13D-A17F-05	Normal	BRCA
TCGA-AC-A2FF-01A-11D-A17F-05	Tumor	BRCA
TCGA-AC-A2FF-11A-13D-A17F-05	Normal	BRCA
TCGA-AC-A2FG-01A-11D-A17F-05	Tumor	BRCA
TCGA-AC-A2FG-11A-22D-A17F-05	Normal	BRCA
TCGA-D8-A27V-01A-12D-A17F-05	Tumor	BRCA
TCGA-EW-A2FS-01A-11D-A17F-05	Tumor	BRCA
TCGA-EW-A2FV-01A-11D-A17F-05	Tumor	BRCA
TCGA-EW-A2FW-01A-11D-A17F-05	Tumor	BRCA
TCGA-AC-A2FK-01A-12D-A17Z-05	Tumor	BRCA
TCGA-AC-A2FO-01A-11D-A17Z-05	Tumor	BRCA
TCGA-AR-A2LE-01A-11D-A17Z-05	Tumor	BRCA
TCGA-AR-A2LK-01A-11D-A17Z-05	Tumor	BRCA
TCGA-AR-A2LL-01A-11D-A17Z-05	Tumor	BRCA
TCGA-AR-A2LM-01A-11D-A17Z-05	Tumor	BRCA
TCGA-E9-A2JS-01A-11D-A17Z-05	Tumor	BRCA
TCGA-GM-A2DD-01A-11D-A17Z-05	Tumor	BRCA
TCGA-GM-A2DF-01A-11D-A17Z-05	Tumor	BRCA
TCGA-GM-A2DH-01A-11D-A17Z-05	Tumor	BRCA
TCGA-GM-A2DK-01A-21D-A17Z-05	Tumor	BRCA
TCGA-GM-A2DM-01A-11D-A17Z-05	Tumor	BRCA
TCGA-GM-A2DN-01A-11D-A17Z-05	Tumor	BRCA
TCGA-AC-A2QH-01B-04D-A22R-05	Tumor	BRCA
TCGA-AR-A2LH-01A-31D-A18O-05	Tumor	BRCA
TCGA-AR-A2LN-01A-21D-A18O-05	Tumor	BRCA
TCGA-AR-A2LO-01A-31D-A18O-05	Tumor	BRCA
TCGA-AR-A2LQ-01A-22D-A18O-05	Tumor	BRCA
TCGA-AR-A2LR-01A-12D-A18O-05	Tumor	BRCA
TCGA-B6-A2IU-01A-32D-A18O-05	Tumor	BRCA
TCGA-BH-A2L8-01A-11D-A18O-05	Tumor	BRCA
TCGA-E9-A2JT-01A-22D-A18O-05	Tumor	BRCA
TCGA-GM-A2D9-01A-11D-A18O-05	Tumor	BRCA
TCGA-GM-A2DA-01A-11D-A18O-05	Tumor	BRCA
TCGA-GM-A2DB-01A-31D-A18O-05	Tumor	BRCA
TCGA-GM-A2DC-01A-11D-A18O-05	Tumor	BRCA
TCGA-GM-A2DI-01A-31D-A18O-05	Tumor	BRCA
TCGA-GM-A2DL-01A-11D-A18O-05	Tumor	BRCA
TCGA-GM-A2DO-01A-11D-A18O-05	Tumor	BRCA
TCGA-HN-A2NL-01A-11D-A18O-05	Tumor	BRCA
TCGA-BH-A0BC-11A-22D-A093-05	Normal	BRCA
TCGA-AC-A2FE-01A-11D-A19Z-05	Tumor	BRCA
TCGA-AC-A2FM-01A-11D-A19Z-05	Tumor	BRCA
TCGA-AC-A2FM-11B-32D-A19Z-05	Normal	BRCA
TCGA-AC-A2QI-01A-12D-A19Z-05	Tumor	BRCA
TCGA-AC-A2QJ-01A-12D-A19Z-05	Tumor	BRCA
TCGA-AC-A3BB-01A-21D-A19Z-05	Tumor	BRCA
TCGA-AR-A2LJ-01A-12D-A19Z-05	Tumor	BRCA
TCGA-BH-A0B6-01A-11D-A19Z-05	Tumor	BRCA
TCGA-E2-A1LE-01A-12D-A19Z-05	Tumor	BRCA
TCGA-E2-A2P5-01A-11D-A19Z-05	Tumor	BRCA
TCGA-E2-A2P6-01A-11D-A19Z-05	Tumor	BRCA
TCGA-A2-A3KC-01A-11D-A212-05	Tumor	BRCA
TCGA-A2-A3KD-01A-12D-A212-05	Tumor	BRCA
TCGA-A7-A3IZ-01A-11D-A212-05	Tumor	BRCA
TCGA-A7-A3J0-01A-11D-A212-05	Tumor	BRCA
TCGA-A7-A3J1-01A-11D-A212-05	Tumor	BRCA
TCGA-AC-A23G-01A-11D-A212-05	Tumor	BRCA
TCGA-AC-A3HN-01A-11D-A212-05	Tumor	BRCA
TCGA-C8-A3M8-01A-11D-A212-05	Tumor	BRCA
TCGA-E2-A3DX-01A-21D-A212-05	Tumor	BRCA
TCGA-E9-A3HO-01A-11D-A212-05	Tumor	BRCA
TCGA-A7-A2KD-01A-31D-A21R-05	Tumor	BRCA
TCGA-A7-A3IY-01A-21D-A21R-05	Tumor	BRCA
TCGA-AC-A2BK-01A-11D-A21R-05	Tumor	BRCA
TCGA-AC-A2BM-01A-11D-A21R-05	Tumor	BRCA
TCGA-AC-A3OD-01B-06D-A22R-05	Tumor	BRCA
TCGA-B6-A0I1-01A-11D-A21R-05	Tumor	BRCA
TCGA-C8-A3M7-01A-12D-A21R-05	Tumor	BRCA
TCGA-E9-A3Q9-01A-11D-A21R-05	Tumor	BRCA
TCGA-EW-A1PC-01B-11D-A21R-05	Tumor	BRCA
TCGA-EW-A2FR-01A-11D-A21R-05	Tumor	BRCA
TCGA-GI-A2C9-01A-11D-A21R-05	Tumor	BRCA
TCGA-GM-A3NY-01A-11D-A21R-05	Tumor	BRCA
TCGA-A2-A0CK-01A-11D-A22B-05	Tumor	BRCA
TCGA-A2-A0CO-01A-13D-A22B-05	Tumor	BRCA
TCGA-A2-A0CR-01A-11D-A22B-05	Tumor	BRCA
TCGA-A7-A13H-01A-11D-A22B-05	Tumor	BRCA
TCGA-A7-A3RF-01A-11D-A22B-05	Tumor	BRCA
TCGA-AC-A3EH-01A-22D-A22B-05	Tumor	BRCA
TCGA-AC-A3QQ-01A-11D-A22B-05	Tumor	BRCA
TCGA-AC-A3TM-01A-11D-A22B-05	Tumor	BRCA
TCGA-AC-A3TN-01A-11D-A22B-05	Tumor	BRCA
TCGA-AC-A3W5-01A-11D-A22B-05	Tumor	BRCA
TCGA-AC-A3W6-01A-12D-A22B-05	Tumor	BRCA
TCGA-AC-A3W7-01A-11D-A22B-05	Tumor	BRCA
TCGA-AR-A1AM-01A-41D-A22B-05	Tumor	BRCA
TCGA-BH-A28O-01A-11D-A22B-05	Tumor	BRCA
TCGA-E2-A14U-01A-11D-A22B-05	Tumor	BRCA
TCGA-E9-A3QA-01A-61D-A22B-05	Tumor	BRCA
TCGA-EW-A3U0-01A-11D-A22B-05	Tumor	BRCA
TCGA-GM-A3NW-01A-21D-A22B-05	Tumor	BRCA
TCGA-A2-A0CT-01A-31D-A10P-05	Tumor	BRCA
TCGA-A2-A0EU-01A-22D-A10P-05	Tumor	BRCA
TCGA-A7-A0D9-01A-31D-A10P-05	Tumor	BRCA
TCGA-A7-A0D9-11A-53D-A10Q-05	Normal	BRCA
TCGA-A8-A08O-01A-21D-A10P-05	Tumor	BRCA
TCGA-A8-A0A6-01A-12D-A10P-05	Tumor	BRCA
TCGA-A8-A0AD-01A-11D-A10P-05	Tumor	BRCA
TCGA-AO-A03L-01A-41D-A10P-05	Tumor	BRCA
TCGA-AO-A0JA-01A-11D-A10P-05	Tumor	BRCA
TCGA-AO-A0JB-01A-11D-A10P-05	Tumor	BRCA
TCGA-AO-A0JC-01A-11D-A10P-05	Tumor	BRCA
TCGA-AO-A0JD-01A-11D-A10P-05	Tumor	BRCA
TCGA-AO-A0JE-01A-11D-A10P-05	Tumor	BRCA
TCGA-AO-A0JF-01A-11D-A10P-05	Tumor	BRCA
TCGA-AO-A0JI-01A-21D-A10P-05	Tumor	BRCA
TCGA-AO-A0JJ-01A-11D-A10P-05	Tumor	BRCA
TCGA-AO-A0JL-01A-11D-A10P-05	Tumor	BRCA
TCGA-AO-A0JM-01A-21D-A10P-05	Tumor	BRCA
TCGA-B6-A0IK-01A-12D-A10P-05	Tumor	BRCA
TCGA-B6-A0RE-01A-11D-A10P-05	Tumor	BRCA
TCGA-B6-A0RG-01A-11D-A10P-05	Tumor	BRCA
TCGA-B6-A0RI-01A-11D-A10P-05	Tumor	BRCA
TCGA-BH-A0AW-01A-11D-A10P-05	Tumor	BRCA
TCGA-BH-A0B3-01A-11D-A10P-05	Tumor	BRCA
TCGA-BH-A0B3-11B-21D-A10Q-05	Normal	BRCA
TCGA-BH-A0B8-01A-21D-A10P-05	Tumor	BRCA
TCGA-BH-A0B8-11A-41D-A093-05	Normal	BRCA
TCGA-BH-A0B9-01A-11D-A10P-05	Tumor	BRCA
TCGA-BH-A0BA-01A-11D-A10P-05	Tumor	BRCA
TCGA-BH-A0BA-11A-22D-A10Q-05	Normal	BRCA
TCGA-BH-A0BJ-01A-11D-A10P-05	Tumor	BRCA
TCGA-BH-A0BJ-11A-23D-A10Q-05	Normal	BRCA
TCGA-BH-A0BM-01A-11D-A10P-05	Tumor	BRCA
TCGA-BH-A0BM-11A-12D-A093-05	Normal	BRCA
TCGA-BH-A0C0-01A-21D-A10P-05	Tumor	BRCA
TCGA-BH-A0C0-11A-21D-A10Q-05	Normal	BRCA
TCGA-BH-A0DK-01A-21D-A10P-05	Tumor	BRCA
TCGA-BH-A0DK-11A-13D-A10Q-05	Normal	BRCA
TCGA-BH-A0DP-01A-21D-A10P-05	Tumor	BRCA
TCGA-BH-A0DP-11A-12D-A10Q-05	Normal	BRCA
TCGA-BH-A0DS-01A-11D-A10P-05	Tumor	BRCA
TCGA-BH-A0E0-01A-11D-A10P-05	Tumor	BRCA
TCGA-BH-A0E0-11A-13D-A10Q-05	Normal	BRCA
TCGA-BH-A0E1-01A-11D-A10P-05	Tumor	BRCA
TCGA-BH-A0E1-11A-13D-A10Q-05	Normal	BRCA
TCGA-BH-A0E2-01A-11D-A10P-05	Tumor	BRCA
TCGA-BH-A0GY-01A-11D-A10P-05	Tumor	BRCA
TCGA-BH-A0GZ-01A-11D-A10P-05	Tumor	BRCA
TCGA-BH-A0H0-01A-11D-A10P-05	Tumor	BRCA
TCGA-BH-A0H6-01A-21D-A10P-05	Tumor	BRCA
TCGA-BH-A0H7-01A-13D-A10P-05	Tumor	BRCA
TCGA-BH-A0H7-11A-13D-A10Q-05	Normal	BRCA
TCGA-BH-A0H9-01A-11D-A10P-05	Tumor	BRCA
TCGA-BH-A0H9-11A-22D-A093-05	Normal	BRCA
TCGA-BH-A0HB-01A-11D-A10P-05	Tumor	BRCA
TCGA-BH-A0HF-01A-11D-A10P-05	Tumor	BRCA
TCGA-BH-A0HK-01A-11D-A10P-05	Tumor	BRCA
TCGA-BH-A0HK-11A-11D-A10Q-05	Normal	BRCA
TCGA-BH-A0HX-01A-21D-A10P-05	Tumor	BRCA
TCGA-BH-A0HY-01A-11D-A10P-05	Tumor	BRCA
TCGA-A1-A0SE-01A-11D-A10P-05	Tumor	BRCA
TCGA-A1-A0SH-01A-11D-A10P-05	Tumor	BRCA
TCGA-A1-A0SJ-01A-11D-A10P-05	Tumor	BRCA
TCGA-A1-A0SK-01A-12D-A10P-05	Tumor	BRCA
TCGA-A1-A0SM-01A-11D-A10P-05	Tumor	BRCA
TCGA-A1-A0SO-01A-22D-A10P-05	Tumor	BRCA
TCGA-A1-A0SP-01A-11D-A10P-05	Tumor	BRCA
TCGA-A2-A0EN-01A-13D-A10P-05	Tumor	BRCA
TCGA-A2-A0ST-01A-12D-A10P-05	Tumor	BRCA
TCGA-A2-A0SU-01A-11D-A10P-05	Tumor	BRCA
TCGA-A2-A0SV-01A-11D-A10P-05	Tumor	BRCA
TCGA-A2-A0SW-01A-11D-A10P-05	Tumor	BRCA
TCGA-A2-A0SX-01A-12D-A10P-05	Tumor	BRCA
TCGA-A2-A0SY-01A-31D-A10P-05	Tumor	BRCA
TCGA-A2-A0T0-01A-22D-A10P-05	Tumor	BRCA
TCGA-A2-A0T1-01A-21D-A10P-05	Tumor	BRCA
TCGA-A2-A0T2-01A-11D-A10P-05	Tumor	BRCA
TCGA-A2-A0T4-01A-31D-A10P-05	Tumor	BRCA
TCGA-A2-A0T5-01A-21D-A10P-05	Tumor	BRCA
TCGA-A2-A0T6-01A-11D-A10P-05	Tumor	BRCA
TCGA-A2-A0T7-01A-21D-A10P-05	Tumor	BRCA
TCGA-A8-A075-01A-11D-A10P-05	Tumor	BRCA
TCGA-AO-A0JG-01A-31D-A10P-05	Tumor	BRCA
TCGA-AR-A0TP-01A-11D-A10P-05	Tumor	BRCA
TCGA-AR-A0TQ-01A-11D-A10P-05	Tumor	BRCA
TCGA-AR-A0TR-01A-11D-A10P-05	Tumor	BRCA
TCGA-AR-A0TT-01A-31D-A10P-05	Tumor	BRCA
TCGA-AR-A0TV-01A-21D-A10P-05	Tumor	BRCA
TCGA-AR-A0TW-01A-11D-A10P-05	Tumor	BRCA
TCGA-AR-A0TX-01A-11D-A10P-05	Tumor	BRCA
TCGA-AR-A0TZ-01A-12D-A10P-05	Tumor	BRCA
TCGA-B6-A0RL-01A-11D-A10P-05	Tumor	BRCA
TCGA-B6-A0RM-01A-11D-A10P-05	Tumor	BRCA
TCGA-B6-A0RN-01A-12D-A10P-05	Tumor	BRCA
TCGA-B6-A0RO-01A-22D-A10P-05	Tumor	BRCA
TCGA-B6-A0RP-01A-21D-A10P-05	Tumor	BRCA
TCGA-B6-A0RS-01A-11D-A10P-05	Tumor	BRCA
TCGA-B6-A0RT-01A-21D-A10P-05	Tumor	BRCA
TCGA-B6-A0RU-01A-11D-A10P-05	Tumor	BRCA
TCGA-B6-A0RV-01A-11D-A10P-05	Tumor	BRCA
TCGA-BH-A0BC-01A-22D-A10P-05	Tumor	BRCA
TCGA-BH-A0DH-01A-11D-A10P-05	Tumor	BRCA
TCGA-BH-A0DH-11A-31D-A10Q-05	Normal	BRCA
TCGA-BH-A0DQ-01A-11D-A10P-05	Tumor	BRCA
TCGA-BH-A0DQ-11A-12D-A10Q-05	Normal	BRCA
TCGA-BH-A0HI-01A-11D-A10P-05	Tumor	BRCA
TCGA-BH-A0HN-01A-11D-A10P-05	Tumor	BRCA
TCGA-BH-A0HP-01A-12D-A10P-05	Tumor	BRCA
TCGA-BH-A0RX-01A-21D-A10P-05	Tumor	BRCA
TCGA-A2-A04R-01A-41D-A10A-05	Tumor	BRCA
TCGA-A2-A0YC-01A-11D-A10A-05	Tumor	BRCA
TCGA-A2-A0YD-01A-11D-A10A-05	Tumor	BRCA
TCGA-A2-A0YE-01A-11D-A10A-05	Tumor	BRCA
TCGA-A2-A0YF-01A-21D-A10A-05	Tumor	BRCA
TCGA-A2-A0YG-01A-21D-A10A-05	Tumor	BRCA
TCGA-A2-A0YH-01A-11D-A10A-05	Tumor	BRCA
TCGA-A2-A0YJ-01A-11D-A10A-05	Tumor	BRCA
TCGA-A2-A0YK-01A-22D-A10A-05	Tumor	BRCA
TCGA-A2-A0YL-01A-21D-A10A-05	Tumor	BRCA
TCGA-A2-A0YM-01A-11D-A10A-05	Tumor	BRCA
TCGA-A2-A0YT-01A-11D-A10A-05	Tumor	BRCA
TCGA-AN-A0XN-01A-21D-A10A-05	Tumor	BRCA
TCGA-AN-A0XO-01A-11D-A10A-05	Tumor	BRCA
TCGA-AN-A0XP-01A-11D-A10A-05	Tumor	BRCA
TCGA-AN-A0XR-01A-11D-A10A-05	Tumor	BRCA
TCGA-AN-A0XS-01A-22D-A10A-05	Tumor	BRCA
TCGA-AN-A0XT-01A-11D-A10A-05	Tumor	BRCA
TCGA-AN-A0XU-01A-11D-A10A-05	Tumor	BRCA
TCGA-AN-A0XV-01A-11D-A10A-05	Tumor	BRCA
TCGA-AN-A0XW-01A-11D-A10A-05	Tumor	BRCA
TCGA-AR-A0TU-01A-31D-A10A-05	Tumor	BRCA
TCGA-AR-A0U0-01A-11D-A10A-05	Tumor	BRCA
TCGA-AR-A0U2-01A-11D-A10A-05	Tumor	BRCA
TCGA-AR-A0U3-01A-11D-A10A-05	Tumor	BRCA
TCGA-AR-A0U4-01A-11D-A10A-05	Tumor	BRCA
TCGA-B6-A0WT-01A-11D-A10A-05	Tumor	BRCA
TCGA-B6-A0WV-01A-11D-A10A-05	Tumor	BRCA
TCGA-B6-A0WW-01A-11D-A10A-05	Tumor	BRCA
TCGA-B6-A0WX-01A-11D-A10A-05	Tumor	BRCA
TCGA-B6-A0WY-01A-11D-A10A-05	Tumor	BRCA
TCGA-B6-A0WZ-01A-11D-A10A-05	Tumor	BRCA
TCGA-B6-A0X1-01A-11D-A10A-05	Tumor	BRCA
TCGA-B6-A0X4-01A-11D-A10A-05	Tumor	BRCA
TCGA-B6-A0X5-01A-21D-A10A-05	Tumor	BRCA
TCGA-BH-A0W3-01A-11D-A10A-05	Tumor	BRCA
TCGA-BH-A0W4-01A-11D-A10A-05	Tumor	BRCA
TCGA-BH-A0W5-01A-11D-A10A-05	Tumor	BRCA
TCGA-BH-A0WA-01A-11D-A10A-05	Tumor	BRCA
TCGA-A2-A0YI-01A-31D-A10N-05	Tumor	BRCA
TCGA-AN-A0XL-01A-11D-A10N-05	Tumor	BRCA
TCGA-AO-A03M-01B-11D-A10N-05	Tumor	BRCA
TCGA-AO-A03N-01B-11D-A10N-05	Tumor	BRCA
TCGA-AO-A03U-01B-21D-A10N-05	Tumor	BRCA
TCGA-AO-A124-01A-11D-A10N-05	Tumor	BRCA
TCGA-AO-A125-01A-11D-A10N-05	Tumor	BRCA
TCGA-AO-A126-01A-11D-A10N-05	Tumor	BRCA
TCGA-AO-A128-01A-11D-A10N-05	Tumor	BRCA
TCGA-AO-A129-01A-21D-A10N-05	Tumor	BRCA
TCGA-AO-A12B-01A-11D-A10N-05	Tumor	BRCA
TCGA-AO-A12C-01A-11D-A10N-05	Tumor	BRCA
TCGA-AO-A12E-01A-11D-A10N-05	Tumor	BRCA
TCGA-AO-A12G-01A-11D-A10N-05	Tumor	BRCA
TCGA-AQ-A04H-01B-11D-A10N-05	Tumor	BRCA
TCGA-AQ-A04L-01B-21D-A10N-05	Tumor	BRCA
TCGA-B6-A0X7-01A-11D-A10N-05	Tumor	BRCA
TCGA-E2-A105-01A-11D-A10N-05	Tumor	BRCA
TCGA-E2-A106-01A-11D-A10N-05	Tumor	BRCA
TCGA-E2-A107-01A-11D-A10N-05	Tumor	BRCA
TCGA-E2-A108-01A-13D-A10N-05	Tumor	BRCA
TCGA-E2-A109-01A-11D-A10N-05	Tumor	BRCA
TCGA-E2-A10B-01A-11D-A10N-05	Tumor	BRCA
TCGA-E2-A10C-01A-21D-A10N-05	Tumor	BRCA
TCGA-E2-A10E-01A-21D-A10N-05	Tumor	BRCA
TCGA-E2-A10F-01A-11D-A10N-05	Tumor	BRCA
TCGA-BH-A18V-06A-11D-A212-05	Tumor	BRCA
TCGA-A7-A13D-01A-13D-A12R-05	Tumor	BRCA
TCGA-A7-A13E-01A-11D-A12R-05	Tumor	BRCA
TCGA-A7-A13E-11A-61D-A12R-05	Normal	BRCA
TCGA-A7-A13F-01A-11D-A12R-05	Tumor	BRCA
TCGA-A7-A13F-11A-42D-A12R-05	Normal	BRCA
TCGA-AR-A1AI-01A-11D-A12R-05	Tumor	BRCA
TCGA-AR-A1AJ-01A-21D-A12R-05	Tumor	BRCA
TCGA-AR-A1AK-01A-21D-A12R-05	Tumor	BRCA
TCGA-AR-A1AL-01A-21D-A12R-05	Tumor	BRCA
TCGA-AR-A1AN-01A-11D-A12R-05	Tumor	BRCA
TCGA-AR-A1AO-01A-11D-A12R-05	Tumor	BRCA
TCGA-AR-A1AP-01A-11D-A12R-05	Tumor	BRCA
TCGA-AR-A1AQ-01A-11D-A12R-05	Tumor	BRCA
TCGA-AR-A1AS-01A-11D-A12R-05	Tumor	BRCA
TCGA-AR-A1AT-01A-11D-A12R-05	Tumor	BRCA
TCGA-AR-A1AU-01A-11D-A12R-05	Tumor	BRCA
TCGA-AR-A1AV-01A-21D-A12R-05	Tumor	BRCA
TCGA-AR-A1AW-01A-21D-A12R-05	Tumor	BRCA
TCGA-AR-A1AX-01A-11D-A12R-05	Tumor	BRCA
TCGA-AR-A1AY-01A-21D-A12R-05	Tumor	BRCA
TCGA-BH-A0AU-01A-11D-A12R-05	Tumor	BRCA
TCGA-BH-A0AU-11A-11D-A12R-05	Normal	BRCA
TCGA-BH-A0AZ-01A-21D-A12R-05	Tumor	BRCA
TCGA-BH-A0AZ-11A-22D-A12R-05	Normal	BRCA
TCGA-BH-A0B5-01A-11D-A12R-05	Tumor	BRCA
TCGA-BH-A0BF-01A-21D-A12R-05	Tumor	BRCA
TCGA-BH-A0BF-11A-31D-A12R-05	Normal	BRCA
TCGA-BH-A0BS-01A-11D-A12R-05	Tumor	BRCA
TCGA-BH-A0BS-11A-11D-A12R-05	Normal	BRCA
TCGA-BH-A0BT-01A-11D-A12R-05	Tumor	BRCA
TCGA-BH-A0BT-11A-21D-A12R-05	Normal	BRCA
TCGA-BH-A0BZ-01A-31D-A12R-05	Tumor	BRCA
TCGA-BH-A0BZ-11A-61D-A12R-05	Normal	BRCA
TCGA-BH-A0C3-01A-21D-A12R-05	Tumor	BRCA
TCGA-BH-A0C3-11A-23D-A12R-05	Normal	BRCA
TCGA-BH-A0DD-01A-31D-A12R-05	Tumor	BRCA
TCGA-BH-A0DG-01A-21D-A12R-05	Tumor	BRCA
TCGA-BH-A0DG-11A-43D-A12R-05	Normal	BRCA
TCGA-BH-A0DI-01A-21D-A12R-05	Tumor	BRCA
TCGA-BH-A0DI-11A-32D-A12R-05	Normal	BRCA
TCGA-BH-A0DV-01A-21D-A12R-05	Tumor	BRCA
TCGA-BH-A0DV-11A-22D-A12R-05	Normal	BRCA
TCGA-BH-A0H3-01A-11D-A12R-05	Tumor	BRCA
TCGA-BH-A0HA-01A-11D-A12R-05	Tumor	BRCA
TCGA-BH-A0HA-11A-31D-A12R-05	Normal	BRCA
TCGA-E2-A15J-01A-11D-A12R-05	Tumor	BRCA
TCGA-E2-A15K-01A-11D-A12R-05	Tumor	BRCA
TCGA-E2-A15K-06A-11D-A12R-05	Tumor	BRCA
TCGA-E2-A15K-11A-13D-A12R-05	Normal	BRCA
TCGA-E2-A1AZ-01A-11D-A12R-05	Tumor	BRCA
TCGA-E2-A1B0-01A-11D-A12R-05	Tumor	BRCA
TCGA-E2-A1B1-01A-21D-A12R-05	Tumor	BRCA
TCGA-E2-A1B4-01A-11D-A12R-05	Tumor	BRCA
TCGA-E2-A1B5-01A-21D-A12R-05	Tumor	BRCA
TCGA-E2-A1B5-11A-23D-A12R-05	Normal	BRCA
TCGA-E2-A1B6-01A-31D-A12R-05	Tumor	BRCA
TCGA-E2-A1BC-01A-11D-A12R-05	Tumor	BRCA
TCGA-E2-A1BC-11A-32D-A12R-05	Normal	BRCA
TCGA-E2-A1BD-01A-11D-A12R-05	Tumor	BRCA
TCGA-AR-A1AR-01A-31D-A138-05	Tumor	BRCA
TCGA-BH-A1EO-01A-11D-A138-05	Tumor	BRCA
TCGA-BH-A1EO-11A-31D-A138-05	Normal	BRCA
TCGA-BH-A1ES-01A-11D-A138-05	Tumor	BRCA
TCGA-BH-A1ES-11A-33D-A138-05	Normal	BRCA
TCGA-BH-A1ET-01A-11D-A138-05	Tumor	BRCA
TCGA-BH-A1ET-11B-23D-A138-05	Normal	BRCA
TCGA-BH-A1EU-01A-11D-A138-05	Tumor	BRCA
TCGA-BH-A1EU-11A-23D-A138-05	Normal	BRCA
TCGA-BH-A1EV-01A-11D-A138-05	Tumor	BRCA
TCGA-BH-A1EV-11A-24D-A138-05	Normal	BRCA
TCGA-BH-A1EW-01A-11D-A138-05	Tumor	BRCA
TCGA-BH-A1EW-11B-33D-A138-05	Normal	BRCA
TCGA-BH-A1F0-01A-11D-A138-05	Tumor	BRCA
TCGA-BH-A1F0-11B-23D-A138-05	Normal	BRCA
TCGA-C8-A1HF-01A-11D-A138-05	Tumor	BRCA
TCGA-C8-A1HG-01A-11D-A138-05	Tumor	BRCA
TCGA-C8-A1HI-01A-11D-A138-05	Tumor	BRCA
TCGA-C8-A1HL-01A-11D-A138-05	Tumor	BRCA
TCGA-C8-A1HM-01A-12D-A138-05	Tumor	BRCA
TCGA-C8-A1HN-01A-11D-A138-05	Tumor	BRCA
TCGA-E2-A14N-01A-31D-A138-05	Tumor	BRCA
TCGA-E2-A15I-01A-21D-A138-05	Tumor	BRCA
TCGA-E2-A15I-11A-32D-A138-05	Normal	BRCA
TCGA-BL-A0C8-01A-11D-A10W-05	Tumor	BLCA
TCGA-BL-A13J-01A-11D-A10W-05	Tumor	BLCA
TCGA-BL-A13J-11A-13D-A10W-05	Normal	BLCA
TCGA-BT-A0S7-01A-11D-A10W-05	Tumor	BLCA
TCGA-BT-A0YX-01A-11D-A10W-05	Tumor	BLCA
TCGA-C4-A0EZ-01A-21D-A10W-05	Tumor	BLCA
TCGA-C4-A0F0-01A-12D-A10W-05	Tumor	BLCA
TCGA-C4-A0F1-01A-11D-A10W-05	Tumor	BLCA
TCGA-C4-A0F6-01A-11D-A10W-05	Tumor	BLCA
TCGA-C4-A0F7-01A-11D-A10W-05	Tumor	BLCA
TCGA-CU-A0YN-01A-21D-A10W-05	Tumor	BLCA
TCGA-CU-A0YN-11A-11D-A10W-05	Normal	BLCA
TCGA-CU-A0YO-01A-11D-A10W-05	Tumor	BLCA
TCGA-CU-A0YR-01A-12D-A10W-05	Tumor	BLCA
TCGA-CU-A0YR-11A-13D-A10W-05	Normal	BLCA
TCGA-BL-A3JM-01A-12D-A21B-05	Tumor	BLCA
TCGA-CF-A3MF-01A-12D-A21B-05	Tumor	BLCA
TCGA-CU-A3KJ-01A-11D-A21B-05	Tumor	BLCA
TCGA-DK-A2I4-01A-11D-A21B-05	Tumor	BLCA
TCGA-DK-A3IK-01A-32D-A21B-05	Tumor	BLCA
TCGA-DK-A3IS-01A-21D-A21B-05	Tumor	BLCA
TCGA-DK-A3IV-01A-22D-A21B-05	Tumor	BLCA
TCGA-FD-A3N5-01A-11D-A21B-05	Tumor	BLCA
TCGA-FD-A3N6-01A-11D-A21B-05	Tumor	BLCA
TCGA-FD-A3NA-01A-11D-A21B-05	Tumor	BLCA
TCGA-GV-A3JZ-01A-11D-A21B-05	Tumor	BLCA
TCGA-BT-A3PH-01A-11D-A223-05	Tumor	BLCA
TCGA-BT-A3PJ-01A-21D-A223-05	Tumor	BLCA
TCGA-BT-A3PK-01A-21D-A223-05	Tumor	BLCA
TCGA-GC-A3RB-01A-12D-A223-05	Tumor	BLCA
TCGA-GD-A3OP-01A-21D-A223-05	Tumor	BLCA
TCGA-GD-A3OP-11A-11D-A223-05	Normal	BLCA
TCGA-GD-A3OQ-01A-32D-A223-05	Tumor	BLCA
TCGA-GD-A3OQ-11A-21D-A223-05	Normal	BLCA
TCGA-GD-A3OS-01A-12D-A223-05	Tumor	BLCA
TCGA-GV-A3JV-01A-11D-A223-05	Tumor	BLCA
TCGA-GV-A3QG-01A-11D-A223-05	Tumor	BLCA
TCGA-GV-A3QH-01A-11D-A223-05	Tumor	BLCA
TCGA-GV-A3QI-01A-11D-A223-05	Tumor	BLCA
TCGA-BT-A42B-01A-32D-A23O-05	Tumor	BLCA
TCGA-BT-A42C-01A-11D-A23O-05	Tumor	BLCA
TCGA-DK-A3WW-01A-22D-A23O-05	Tumor	BLCA
TCGA-FJ-A3Z7-01A-12D-A23O-05	Tumor	BLCA
TCGA-FJ-A3ZE-01A-11D-A23O-05	Tumor	BLCA
TCGA-FJ-A3ZF-01A-11D-A23O-05	Tumor	BLCA
TCGA-GC-A3YS-01A-11D-A23O-05	Tumor	BLCA
TCGA-GU-A42R-01A-11D-A23O-05	Tumor	BLCA
TCGA-GV-A3QK-01B-11D-A23O-05	Tumor	BLCA
TCGA-GV-A40E-01A-12D-A23O-05	Tumor	BLCA
TCGA-GV-A40G-01A-11D-A23O-05	Tumor	BLCA
TCGA-K4-A3WU-01B-11D-A23O-05	Tumor	BLCA
TCGA-BL-A13I-01A-11D-A13Z-05	Tumor	BLCA
TCGA-CF-A1HR-01A-11D-A13Z-05	Tumor	BLCA
TCGA-CF-A1HS-01A-11D-A13Z-05	Tumor	BLCA
TCGA-DK-A1A3-01A-11D-A13Z-05	Tumor	BLCA
TCGA-DK-A1A5-01A-11D-A13Z-05	Tumor	BLCA
TCGA-DK-A1A6-01A-11D-A13Z-05	Tumor	BLCA
TCGA-DK-A1A7-01A-11D-A13Z-05	Tumor	BLCA
TCGA-DK-A1AA-01A-11D-A13Z-05	Tumor	BLCA
TCGA-DK-A1AB-01A-11D-A13Z-05	Tumor	BLCA
TCGA-DK-A1AC-01A-11D-A13Z-05	Tumor	BLCA
TCGA-DK-A1AD-01A-11D-A13Z-05	Tumor	BLCA
TCGA-DK-A1AE-01A-11D-A13Z-05	Tumor	BLCA
TCGA-DK-A1AF-01A-11D-A13Z-05	Tumor	BLCA
TCGA-DK-A1AG-01A-11D-A13Z-05	Tumor	BLCA
TCGA-BT-A20J-01A-11D-A14Z-05	Tumor	BLCA
TCGA-BT-A20J-11A-11D-A14Z-05	Normal	BLCA
TCGA-BT-A20N-01A-11D-A14Z-05	Tumor	BLCA
TCGA-BT-A20N-11A-11D-A14Z-05	Normal	BLCA
TCGA-BT-A20O-01A-21D-A14Z-05	Tumor	BLCA
TCGA-BT-A20P-01A-11D-A14Z-05	Tumor	BLCA
TCGA-BT-A20P-11A-11D-A14Z-05	Normal	BLCA
TCGA-BT-A20Q-01A-11D-A14Z-05	Tumor	BLCA
TCGA-BT-A20T-01A-11D-A14Z-05	Tumor	BLCA
TCGA-BT-A20U-01A-11D-A14Z-05	Tumor	BLCA
TCGA-BT-A20U-11A-11D-A14Z-05	Normal	BLCA
TCGA-BT-A20V-01A-11D-A14Z-05	Tumor	BLCA
TCGA-BT-A20V-11A-11D-A14Z-05	Normal	BLCA
TCGA-BT-A20W-01A-21D-A14Z-05	Tumor	BLCA
TCGA-BT-A20W-11A-11D-A14Z-05	Normal	BLCA
TCGA-BT-A20R-01A-12D-A16P-05	Tumor	BLCA
TCGA-BT-A20R-11A-11D-A16P-05	Normal	BLCA
TCGA-BT-A20X-01A-11D-A16P-05	Tumor	BLCA
TCGA-BT-A20X-11A-12D-A16P-05	Normal	BLCA
TCGA-CF-A27C-01A-11D-A16P-05	Tumor	BLCA
TCGA-DK-A2I1-01A-11D-A17Y-05	Tumor	BLCA
TCGA-DK-A2I2-01A-11D-A17Y-05	Tumor	BLCA
TCGA-G2-A2EC-01A-11D-A17Y-05	Tumor	BLCA
TCGA-G2-A2EJ-01A-11D-A17Y-05	Tumor	BLCA
TCGA-G2-A2EO-01A-11D-A17Y-05	Tumor	BLCA
TCGA-G2-A2ES-01A-11D-A17Y-05	Tumor	BLCA
TCGA-GD-A2C5-01A-12D-A17Y-05	Tumor	BLCA
TCGA-GD-A2C5-11A-11D-A17Y-05	Normal	BLCA
TCGA-H4-A2HO-01A-11D-A17Y-05	Tumor	BLCA
TCGA-H4-A2HQ-01A-11D-A17Y-05	Tumor	BLCA
TCGA-BT-A2LA-01A-11D-A18G-05	Tumor	BLCA
TCGA-BT-A2LA-11A-11D-A18G-05	Normal	BLCA
TCGA-BT-A2LB-01A-11D-A18G-05	Tumor	BLCA
TCGA-DK-A2HX-01A-12D-A18G-05	Tumor	BLCA
TCGA-DK-A2I6-01A-12D-A18G-05	Tumor	BLCA
TCGA-G2-A2EF-01A-12D-A18G-05	Tumor	BLCA
TCGA-G2-A2EK-01A-22D-A18G-05	Tumor	BLCA
TCGA-G2-A2EL-01A-12D-A18G-05	Tumor	BLCA
TCGA-E5-A2PC-01A-11D-A203-05	Tumor	BLCA
TCGA-FD-A3B3-01A-12D-A203-05	Tumor	BLCA
TCGA-FD-A3B4-01A-12D-A203-05	Tumor	BLCA
TCGA-FT-A3EE-01A-11D-A203-05	Tumor	BLCA
TCGA-HQ-A2OE-01A-11D-A203-05	Tumor	BLCA
TCGA-BT-A2LD-01A-12D-A211-05	Tumor	BLCA
TCGA-CF-A3MG-01A-11D-A211-05	Tumor	BLCA
TCGA-CF-A3MH-01A-11D-A211-05	Tumor	BLCA
TCGA-CF-A3MI-01A-11D-A211-05	Tumor	BLCA
TCGA-DK-A3IL-01A-11D-A211-05	Tumor	BLCA
TCGA-DK-A3IM-01A-11D-A211-05	Tumor	BLCA
TCGA-DK-A3IN-01A-11D-A211-05	Tumor	BLCA
TCGA-DK-A3IQ-01A-31D-A211-05	Tumor	BLCA
TCGA-DK-A3IT-01A-31D-A211-05	Tumor	BLCA
TCGA-DK-A3IU-01A-11D-A211-05	Tumor	BLCA
TCGA-FD-A3B5-01A-11D-A211-05	Tumor	BLCA
TCGA-FD-A3B6-01A-21D-A211-05	Tumor	BLCA
TCGA-FD-A3B7-01A-31D-A211-05	Tumor	BLCA
TCGA-FD-A3B8-01A-31D-A211-05	Tumor	BLCA
TCGA-G2-A3IB-01A-11D-A211-05	Tumor	BLCA
TCGA-G2-A3IE-01A-11D-A211-05	Tumor	BLCA
TCGA-GC-A3I6-01A-11D-A211-05	Tumor	BLCA
TCGA-GV-A3JW-01A-11D-A211-05	Tumor	BLCA
TCGA-GV-A3JX-01A-11D-A211-05	Tumor	BLCA
TCGA-CU-A3QU-01A-11D-A231-05	Tumor	BLCA
TCGA-CU-A3YL-01A-11D-A231-05	Tumor	BLCA
TCGA-DK-A3WX-01A-22D-A231-05	Tumor	BLCA
TCGA-DK-A3WY-01A-11D-A231-05	Tumor	BLCA
TCGA-DK-A3X1-01A-12D-A231-05	Tumor	BLCA
TCGA-DK-A3X2-01A-11D-A231-05	Tumor	BLCA
TCGA-E7-A3X6-01A-12D-A231-05	Tumor	BLCA
TCGA-E7-A3Y1-01A-11D-A231-05	Tumor	BLCA
TCGA-FD-A3SJ-01A-12D-A231-05	Tumor	BLCA
TCGA-FD-A3SL-01A-21D-A231-05	Tumor	BLCA
TCGA-FD-A3SM-01A-11D-A231-05	Tumor	BLCA
TCGA-FD-A3SN-01A-12D-A231-05	Tumor	BLCA
TCGA-FD-A3SO-01A-11D-A231-05	Tumor	BLCA
TCGA-FD-A3SP-01A-31D-A231-05	Tumor	BLCA
TCGA-FD-A3SQ-01A-21D-A231-05	Tumor	BLCA
TCGA-FD-A3SR-01A-11D-A231-05	Tumor	BLCA
TCGA-FD-A3SS-01A-12D-A231-05	Tumor	BLCA
TCGA-G2-A3VY-01A-11D-A231-05	Tumor	BLCA
TCGA-GC-A3BM-01A-11D-A231-05	Tumor	BLCA
TCGA-GC-A3BM-11A-11D-A231-05	Normal	BLCA
TCGA-GC-A3OO-01A-11D-A231-05	Tumor	BLCA
TCGA-GC-A3RC-01A-11D-A231-05	Tumor	BLCA
TCGA-GC-A3RD-01A-12D-A231-05	Tumor	BLCA
TCGA-GC-A3WC-01A-31D-A231-05	Tumor	BLCA
TCGA-GC-A3WC-11A-11D-A231-05	Normal	BLCA
TCGA-GV-A3QF-01A-31D-A231-05	Tumor	BLCA
TCGA-K4-A3WS-01A-11D-A231-05	Tumor	BLCA
TCGA-K4-A3WV-01A-11D-A231-05	Tumor	BLCA
TCGA-K4-A3WV-11A-21D-A231-05	Normal	BLCA
TCGA-A6-2671-01A-01D-1407-05	Tumor	COAD
TCGA-A6-2671-11A-01D-1551-05	Normal	COAD
TCGA-A6-2679-01A-02D-1407-05	Tumor	COAD
TCGA-A6-2679-11A-01D-1551-05	Normal	COAD
TCGA-A6-2680-01A-01D-1407-05	Tumor	COAD
TCGA-A6-2680-11A-01D-1551-05	Normal	COAD
TCGA-A6-2681-01A-01D-1407-05	Tumor	COAD
TCGA-A6-2681-11A-01D-1551-05	Normal	COAD
TCGA-A6-2682-01A-01D-1407-05	Tumor	COAD
TCGA-A6-2682-11A-01D-1551-05	Normal	COAD
TCGA-A6-2684-01A-01D-1407-05	Tumor	COAD
TCGA-A6-2684-11A-01D-1551-05	Normal	COAD
TCGA-A6-2685-01A-01D-1407-05	Tumor	COAD
TCGA-A6-2685-11A-01D-1551-05	Normal	COAD
TCGA-A6-2686-01A-01D-1407-05	Tumor	COAD
TCGA-A6-2686-11A-01D-1551-05	Normal	COAD
TCGA-A6-4107-01A-02D-1407-05	Tumor	COAD
TCGA-A6-4107-11A-01D-1551-05	Normal	COAD
TCGA-AA-3488-01A-01D-1407-05	Tumor	COAD
TCGA-AA-3488-11A-01D-1407-05	Normal	COAD
TCGA-AA-3492-01A-01D-1407-05	Tumor	COAD
TCGA-AA-3492-11A-01D-1407-05	Normal	COAD
TCGA-AA-3494-01A-01D-1407-05	Tumor	COAD
TCGA-AA-3494-11A-01D-1407-05	Normal	COAD
TCGA-AA-3495-01A-01D-1407-05	Tumor	COAD
TCGA-AA-3495-11A-01D-1407-05	Normal	COAD
TCGA-AA-3502-01A-01D-1407-05	Tumor	COAD
TCGA-AA-3502-11A-01D-1407-05	Normal	COAD
TCGA-AA-3506-01A-01D-1407-05	Tumor	COAD
TCGA-AA-3506-11A-01D-1407-05	Normal	COAD
TCGA-AA-3509-01A-01D-1407-05	Tumor	COAD
TCGA-AA-3509-11A-01D-1407-05	Normal	COAD
TCGA-AA-3510-01A-01D-1407-05	Tumor	COAD
TCGA-AA-3510-11A-01D-1407-05	Normal	COAD
TCGA-AZ-4308-01A-01D-1407-05	Tumor	COAD
TCGA-AZ-4313-01A-01D-1407-05	Tumor	COAD
TCGA-AZ-4315-01A-01D-1407-05	Tumor	COAD
TCGA-AZ-4614-01A-01D-1407-05	Tumor	COAD
TCGA-AZ-4615-01A-01D-1407-05	Tumor	COAD
TCGA-AZ-4681-01A-01D-1407-05	Tumor	COAD
TCGA-AZ-4682-01B-01D-1407-05	Tumor	COAD
TCGA-AZ-4684-01A-01D-1407-05	Tumor	COAD
TCGA-CA-5256-01A-01D-1407-05	Tumor	COAD
TCGA-CK-4951-01A-01D-1407-05	Tumor	COAD
TCGA-CM-4744-01A-01D-1407-05	Tumor	COAD
TCGA-CM-4746-01A-01D-1407-05	Tumor	COAD
TCGA-CM-4747-01A-01D-1407-05	Tumor	COAD
TCGA-CM-4748-01A-01D-1407-05	Tumor	COAD
TCGA-CM-4750-01A-01D-1407-05	Tumor	COAD
TCGA-CM-4752-01A-01D-1407-05	Tumor	COAD
TCGA-CM-5341-01A-01D-1407-05	Tumor	COAD
TCGA-A6-2672-01B-03D-2299-05	Tumor	COAD
TCGA-A6-5657-01A-01D-1651-05	Tumor	COAD
TCGA-A6-5659-01A-01D-1651-05	Tumor	COAD
TCGA-A6-5660-01A-01D-1651-05	Tumor	COAD
TCGA-A6-5661-01B-05D-2299-05	Tumor	COAD
TCGA-A6-5662-01A-01D-1651-05	Tumor	COAD
TCGA-A6-5665-01B-03D-2299-05	Tumor	COAD
TCGA-A6-5666-01A-01D-1651-05	Tumor	COAD
TCGA-AD-5900-01A-11D-1651-05	Tumor	COAD
TCGA-AM-5820-01A-01D-1651-05	Tumor	COAD
TCGA-AM-5821-01A-01D-1651-05	Tumor	COAD
TCGA-AY-5543-01A-01D-1651-05	Tumor	COAD
TCGA-AZ-5403-01A-01D-1651-05	Tumor	COAD
TCGA-CA-5796-01A-01D-1651-05	Tumor	COAD
TCGA-CA-5797-01A-01D-1651-05	Tumor	COAD
TCGA-CK-4947-01B-11D-1651-05	Tumor	COAD
TCGA-CK-4948-01B-11D-1651-05	Tumor	COAD
TCGA-CK-5912-01A-11D-1651-05	Tumor	COAD
TCGA-CK-5913-01A-11D-1651-05	Tumor	COAD
TCGA-CK-5914-01A-11D-1651-05	Tumor	COAD
TCGA-CK-5915-01A-11D-1651-05	Tumor	COAD
TCGA-CK-5916-01A-11D-1651-05	Tumor	COAD
TCGA-CM-5860-01A-01D-1651-05	Tumor	COAD
TCGA-CM-5861-01A-01D-1651-05	Tumor	COAD
TCGA-CM-5862-01A-01D-1651-05	Tumor	COAD
TCGA-CM-5864-01A-01D-1651-05	Tumor	COAD
TCGA-CM-5868-01A-01D-1651-05	Tumor	COAD
TCGA-CM-6161-01A-11D-1651-05	Tumor	COAD
TCGA-CM-6162-01A-11D-1651-05	Tumor	COAD
TCGA-CM-6163-01A-11D-1651-05	Tumor	COAD
TCGA-CM-6164-01A-11D-1651-05	Tumor	COAD
TCGA-CM-6165-01A-11D-1651-05	Tumor	COAD
TCGA-CM-6166-01A-11D-1651-05	Tumor	COAD
TCGA-CM-6167-01A-11D-1651-05	Tumor	COAD
TCGA-CM-6168-01A-11D-1651-05	Tumor	COAD
TCGA-CM-6169-01A-11D-1651-05	Tumor	COAD
TCGA-CM-6170-01A-11D-1651-05	Tumor	COAD
TCGA-CM-6171-01A-11D-1651-05	Tumor	COAD
TCGA-CM-6172-01A-11D-1651-05	Tumor	COAD
TCGA-D5-5538-01A-01D-1651-05	Tumor	COAD
TCGA-D5-5539-01A-01D-1651-05	Tumor	COAD
TCGA-D5-5540-01A-01D-1651-05	Tumor	COAD
TCGA-D5-5541-01A-01D-1651-05	Tumor	COAD
TCGA-A6-2675-01A-02D-1721-05	Tumor	COAD
TCGA-A6-2675-11A-01D-1721-05	Normal	COAD
TCGA-A6-5667-01A-21D-1721-05	Tumor	COAD
TCGA-A6-5667-11A-01D-1721-05	Normal	COAD
TCGA-AA-3655-01A-02D-1721-05	Tumor	COAD
TCGA-AA-3655-11A-01D-1721-05	Normal	COAD
TCGA-AA-3660-01A-01D-1721-05	Tumor	COAD
TCGA-AA-3660-11A-01D-1721-05	Normal	COAD
TCGA-AA-3662-01A-01D-1721-05	Tumor	COAD
TCGA-AA-3663-01A-01D-1721-05	Tumor	COAD
TCGA-AA-3663-11A-01D-1721-05	Normal	COAD
TCGA-AA-3697-01A-01D-1721-05	Tumor	COAD
TCGA-AA-3697-11A-01D-1721-05	Normal	COAD
TCGA-AA-3712-01A-21D-1721-05	Tumor	COAD
TCGA-AA-3712-11A-01D-1721-05	Normal	COAD
TCGA-AA-3713-01A-21D-1721-05	Tumor	COAD
TCGA-AA-3713-11A-01D-1721-05	Normal	COAD
TCGA-AU-3779-01A-01D-1721-05	Tumor	COAD
TCGA-AU-6004-01A-11D-1721-05	Tumor	COAD
TCGA-AY-6196-01A-11D-1721-05	Tumor	COAD
TCGA-AY-6197-01A-11D-1721-05	Tumor	COAD
TCGA-AY-6386-01A-21D-1721-05	Tumor	COAD
TCGA-AZ-5407-01A-01D-1721-05	Tumor	COAD
TCGA-CK-4950-01A-01D-1721-05	Tumor	COAD
TCGA-CK-4952-01A-01D-1721-05	Tumor	COAD
TCGA-CM-4743-01A-01D-1721-05	Tumor	COAD
TCGA-CM-5344-01A-21D-1721-05	Tumor	COAD
TCGA-CM-5348-01A-21D-1721-05	Tumor	COAD
TCGA-CM-5349-01A-21D-1721-05	Tumor	COAD
TCGA-D5-6530-01A-11D-1721-05	Tumor	COAD
TCGA-D5-6531-01A-11D-1721-05	Tumor	COAD
TCGA-D5-6532-01A-11D-1721-05	Tumor	COAD
TCGA-D5-6533-01A-11D-1721-05	Tumor	COAD
TCGA-D5-6535-01A-11D-1721-05	Tumor	COAD
TCGA-D5-6536-01A-11D-1721-05	Tumor	COAD
TCGA-D5-6537-01A-11D-1721-05	Tumor	COAD
TCGA-D5-6538-01A-11D-1721-05	Tumor	COAD
TCGA-D5-6539-01A-11D-1721-05	Tumor	COAD
TCGA-D5-6540-01A-11D-1721-05	Tumor	COAD
TCGA-D5-6541-01A-11D-1721-05	Tumor	COAD
TCGA-F4-6463-01A-11D-1721-05	Tumor	COAD
TCGA-G4-6293-01A-11D-1721-05	Tumor	COAD
TCGA-G4-6295-01A-11D-1721-05	Tumor	COAD
TCGA-G4-6295-11A-01D-1721-05	Normal	COAD
TCGA-G4-6297-01A-11D-1721-05	Tumor	COAD
TCGA-G4-6297-11A-01D-1721-05	Normal	COAD
TCGA-G4-6298-01A-11D-1721-05	Tumor	COAD
TCGA-G4-6298-11A-01D-1721-05	Normal	COAD
TCGA-G4-6302-01A-11D-1721-05	Tumor	COAD
TCGA-G4-6302-11A-01D-1721-05	Normal	COAD
TCGA-G4-6307-01A-11D-1721-05	Tumor	COAD
TCGA-G4-6310-01A-11D-1721-05	Tumor	COAD
TCGA-G4-6311-01A-11D-1721-05	Tumor	COAD
TCGA-G4-6311-11A-01D-1721-05	Normal	COAD
TCGA-G4-6314-01A-11D-1721-05	Tumor	COAD
TCGA-G4-6314-11A-01D-1721-05	Normal	COAD
TCGA-G4-6315-01A-11D-1721-05	Tumor	COAD
TCGA-G4-6317-01A-11D-1721-05	Tumor	COAD
TCGA-G4-6320-01A-11D-1721-05	Tumor	COAD
TCGA-G4-6320-11A-01D-1721-05	Normal	COAD
TCGA-G4-6321-01A-11D-1721-05	Tumor	COAD
TCGA-G4-6322-01A-11D-1721-05	Tumor	COAD
TCGA-G4-6322-11A-01D-1721-05	Normal	COAD
TCGA-G4-6323-01A-11D-1721-05	Tumor	COAD
TCGA-A6-4105-01A-02D-1772-05	Tumor	COAD
TCGA-A6-6137-01A-11D-1772-05	Tumor	COAD
TCGA-A6-6138-01A-11D-1772-05	Tumor	COAD
TCGA-A6-6140-01A-11D-1772-05	Tumor	COAD
TCGA-A6-6141-01A-11D-1772-05	Tumor	COAD
TCGA-A6-6142-01A-11D-1772-05	Tumor	COAD
TCGA-A6-6648-01A-11D-1772-05	Tumor	COAD
TCGA-A6-6649-01A-11D-1772-05	Tumor	COAD
TCGA-A6-6650-01A-11D-1772-05	Tumor	COAD
TCGA-A6-6652-01A-11D-1772-05	Tumor	COAD
TCGA-A6-6653-01A-11D-1772-05	Tumor	COAD
TCGA-AZ-6598-01A-11D-1772-05	Tumor	COAD
TCGA-AZ-6598-11A-01D-1772-05	Normal	COAD
TCGA-AZ-6599-01A-11D-1772-05	Tumor	COAD
TCGA-AZ-6599-11A-01D-1772-05	Normal	COAD
TCGA-AZ-6600-01A-11D-1772-05	Tumor	COAD
TCGA-AZ-6600-11A-01D-1772-05	Normal	COAD
TCGA-AZ-6601-01A-11D-1772-05	Tumor	COAD
TCGA-AZ-6601-11A-01D-1772-05	Normal	COAD
TCGA-D5-6529-01A-11D-1772-05	Tumor	COAD
TCGA-F4-6459-01A-11D-1772-05	Tumor	COAD
TCGA-F4-6460-01A-11D-1772-05	Tumor	COAD
TCGA-F4-6461-01A-11D-1772-05	Tumor	COAD
TCGA-F4-6569-01A-11D-1772-05	Tumor	COAD
TCGA-F4-6570-01A-11D-1772-05	Tumor	COAD
TCGA-G4-6294-01A-11D-1772-05	Tumor	COAD
TCGA-G4-6299-01A-11D-1772-05	Tumor	COAD
TCGA-G4-6303-01A-11D-1772-05	Tumor	COAD
TCGA-G4-6306-01A-11D-1772-05	Tumor	COAD
TCGA-G4-6586-01A-11D-1772-05	Tumor	COAD
TCGA-G4-6588-01A-11D-1772-05	Tumor	COAD
TCGA-G4-6625-01A-21D-1772-05	Tumor	COAD
TCGA-G4-6625-11A-01D-1772-05	Normal	COAD
TCGA-G4-6626-01A-11D-1772-05	Tumor	COAD
TCGA-G4-6627-01A-11D-1772-05	Tumor	COAD
TCGA-DM-A0X9-01A-11D-A153-05	Tumor	COAD
TCGA-DM-A0XD-01A-12D-A153-05	Tumor	COAD
TCGA-DM-A0XF-01A-11D-A153-05	Tumor	COAD
TCGA-DM-A1D0-01A-11D-A153-05	Tumor	COAD
TCGA-DM-A1D4-01A-21D-A153-05	Tumor	COAD
TCGA-DM-A1D6-01A-21D-A153-05	Tumor	COAD
TCGA-DM-A1D7-01A-11D-A153-05	Tumor	COAD
TCGA-DM-A1D8-01A-11D-A153-05	Tumor	COAD
TCGA-DM-A1D9-01A-11D-A153-05	Tumor	COAD
TCGA-DM-A1DA-01A-11D-A153-05	Tumor	COAD
TCGA-DM-A1DB-01A-11D-A153-05	Tumor	COAD
TCGA-DM-A1HA-01A-11D-A153-05	Tumor	COAD
TCGA-A6-5656-01A-21D-1837-05	Tumor	COAD
TCGA-A6-5664-01A-21D-1837-05	Tumor	COAD
TCGA-A6-6651-01A-21D-1837-05	Tumor	COAD
TCGA-A6-6654-01A-21D-1837-05	Tumor	COAD
TCGA-A6-6780-01A-11D-1837-05	Tumor	COAD
TCGA-A6-6782-01A-11D-1837-05	Tumor	COAD
TCGA-AA-3489-01A-21D-1837-05	Tumor	COAD
TCGA-AA-3496-01A-21D-1837-05	Tumor	COAD
TCGA-AA-3511-01A-21D-1837-05	Tumor	COAD
TCGA-AD-6548-01A-11D-1837-05	Tumor	COAD
TCGA-AZ-4323-01A-21D-1837-05	Tumor	COAD
TCGA-AZ-4616-01A-21D-1837-05	Tumor	COAD
TCGA-AZ-6603-01A-11D-1837-05	Tumor	COAD
TCGA-AZ-6605-01A-11D-1837-05	Tumor	COAD
TCGA-AZ-6606-01A-11D-1837-05	Tumor	COAD
TCGA-AZ-6607-01A-11D-1837-05	Tumor	COAD
TCGA-AZ-6608-01A-11D-1837-05	Tumor	COAD
TCGA-CA-5254-01A-21D-1837-05	Tumor	COAD
TCGA-CA-5255-01A-11D-1837-05	Tumor	COAD
TCGA-CA-6715-01A-21D-1837-05	Tumor	COAD
TCGA-CA-6716-01A-11D-1837-05	Tumor	COAD
TCGA-CA-6717-01A-11D-1837-05	Tumor	COAD
TCGA-CA-6718-01A-11D-1837-05	Tumor	COAD
TCGA-CA-6719-01A-11D-1837-05	Tumor	COAD
TCGA-CK-6746-01A-11D-1837-05	Tumor	COAD
TCGA-CK-6747-01A-11D-1837-05	Tumor	COAD
TCGA-CK-6748-01A-11D-1837-05	Tumor	COAD
TCGA-CK-6751-01A-11D-1837-05	Tumor	COAD
TCGA-CM-4751-01A-02D-1837-05	Tumor	COAD
TCGA-CM-5863-01A-21D-1837-05	Tumor	COAD
TCGA-CM-6674-01A-11D-1837-05	Tumor	COAD
TCGA-CM-6675-01A-11D-1837-05	Tumor	COAD
TCGA-CM-6676-01A-11D-1837-05	Tumor	COAD
TCGA-CM-6677-01A-11D-1837-05	Tumor	COAD
TCGA-CM-6678-01A-11D-1837-05	Tumor	COAD
TCGA-CM-6679-01A-11D-1837-05	Tumor	COAD
TCGA-CM-6680-01A-11D-1837-05	Tumor	COAD
TCGA-F4-6703-01A-11D-1837-05	Tumor	COAD
TCGA-F4-6704-01A-11D-1837-05	Tumor	COAD
TCGA-F4-6805-01A-11D-1837-05	Tumor	COAD
TCGA-F4-6806-01A-11D-1837-05	Tumor	COAD
TCGA-F4-6807-01A-11D-1837-05	Tumor	COAD
TCGA-F4-6808-01A-11D-1837-05	Tumor	COAD
TCGA-F4-6809-01A-11D-1837-05	Tumor	COAD
TCGA-G4-6309-01A-21D-1837-05	Tumor	COAD
TCGA-G4-6628-01A-11D-1837-05	Tumor	COAD
TCGA-DM-A280-01A-12D-A16X-05	Tumor	COAD
TCGA-DM-A282-01A-12D-A16X-05	Tumor	COAD
TCGA-DM-A285-01A-11D-A16X-05	Tumor	COAD
TCGA-DM-A288-01A-11D-A16X-05	Tumor	COAD
TCGA-DM-A28A-01A-21D-A16X-05	Tumor	COAD
TCGA-DM-A28C-01A-11D-A16X-05	Tumor	COAD
TCGA-DM-A28E-01A-11D-A16X-05	Tumor	COAD
TCGA-DM-A28F-01A-11D-A16X-05	Tumor	COAD
TCGA-DM-A28G-01A-11D-A16X-05	Tumor	COAD
TCGA-DM-A28H-01A-11D-A16X-05	Tumor	COAD
TCGA-DM-A28K-01A-21D-A16X-05	Tumor	COAD
TCGA-DM-A28M-01A-12D-A16X-05	Tumor	COAD
TCGA-A6-6781-01A-22D-1926-05	Tumor	COAD
TCGA-AD-6888-01A-11D-1926-05	Tumor	COAD
TCGA-AD-6889-01A-11D-1926-05	Tumor	COAD
TCGA-AD-6890-01A-11D-1926-05	Tumor	COAD
TCGA-AD-6895-01A-11D-1926-05	Tumor	COAD
TCGA-AD-6899-01A-11D-1926-05	Tumor	COAD
TCGA-AD-6901-01A-11D-1926-05	Tumor	COAD
TCGA-AD-6963-01A-11D-1926-05	Tumor	COAD
TCGA-AD-6964-01A-11D-1926-05	Tumor	COAD
TCGA-AD-6965-01A-11D-1926-05	Tumor	COAD
TCGA-D5-5537-01A-21D-1926-05	Tumor	COAD
TCGA-D5-6534-01A-21D-1926-05	Tumor	COAD
TCGA-D5-6898-01A-11D-1926-05	Tumor	COAD
TCGA-D5-6920-01A-11D-1926-05	Tumor	COAD
TCGA-D5-6922-01A-11D-1926-05	Tumor	COAD
TCGA-D5-6923-01A-11D-1926-05	Tumor	COAD
TCGA-D5-6924-01A-11D-1926-05	Tumor	COAD
TCGA-D5-6926-01A-11D-1926-05	Tumor	COAD
TCGA-D5-6927-01A-21D-1926-05	Tumor	COAD
TCGA-D5-6928-01A-11D-1926-05	Tumor	COAD
TCGA-D5-6929-01A-31D-1926-05	Tumor	COAD
TCGA-D5-6930-01A-11D-1926-05	Tumor	COAD
TCGA-D5-6931-01A-11D-1926-05	Tumor	COAD
TCGA-D5-6932-01A-11D-1926-05	Tumor	COAD
TCGA-D5-7000-01A-11D-1926-05	Tumor	COAD
TCGA-F4-6854-01A-11D-1926-05	Tumor	COAD
TCGA-F4-6855-01A-11D-1926-05	Tumor	COAD
TCGA-F4-6856-01A-11D-1926-05	Tumor	COAD
TCGA-G4-6304-01A-11D-1926-05	Tumor	COAD
TCGA-DM-A1HB-01A-22D-A17Z-05	Tumor	COAD
TCGA-AG-A01W-01A-21D-A081-05	Tumor	READ
TCGA-AG-A01W-11A-11D-A081-05	Normal	READ
TCGA-AG-A01Y-01A-41D-A081-05	Tumor	READ
TCGA-AG-A01Y-11A-11D-A081-05	Normal	READ
TCGA-AG-A020-01A-21D-A081-05	Tumor	READ
TCGA-AG-A020-11A-11D-A081-05	Normal	READ
TCGA-AG-A026-01A-32D-A081-05	Tumor	READ
TCGA-AG-A02N-01A-11D-A081-05	Tumor	READ
TCGA-AG-A02N-11A-11D-A081-05	Normal	READ
TCGA-AG-A036-01A-12D-A081-05	Tumor	READ
TCGA-AG-A036-11A-11D-A081-05	Normal	READ
TCGA-AG-3732-01A-11D-1658-05	Tumor	READ
TCGA-AG-3742-01A-11D-1658-05	Tumor	READ
TCGA-CL-5917-01A-11D-1658-05	Tumor	READ
TCGA-CL-5918-01A-11D-1658-05	Tumor	READ
TCGA-DC-5337-01A-01D-1658-05	Tumor	READ
TCGA-DC-5869-01A-01D-1658-05	Tumor	READ
TCGA-DC-6155-01A-11D-1658-05	Tumor	READ
TCGA-DC-6156-01A-11D-1658-05	Tumor	READ
TCGA-DC-6157-01A-11D-1658-05	Tumor	READ
TCGA-DC-6158-01A-11D-1658-05	Tumor	READ
TCGA-DC-6160-01A-11D-1658-05	Tumor	READ
TCGA-EF-5830-01A-01D-1658-05	Tumor	READ
TCGA-EF-5831-01A-01D-1658-05	Tumor	READ
TCGA-AF-2687-01A-02D-1734-05	Tumor	READ
TCGA-AF-2690-01A-02D-1734-05	Tumor	READ
TCGA-AF-2693-01A-02D-1734-05	Tumor	READ
TCGA-AF-3911-01A-01D-1734-05	Tumor	READ
TCGA-AF-4110-01A-02D-1734-05	Tumor	READ
TCGA-AG-3591-01A-01D-1734-05	Tumor	READ
TCGA-AG-3592-01A-02D-1734-05	Tumor	READ
TCGA-AG-3725-01A-11D-1734-05	Tumor	READ
TCGA-AG-3725-11A-01D-1734-05	Normal	READ
TCGA-AG-3731-01A-11D-1734-05	Tumor	READ
TCGA-AG-3731-11A-01D-1734-05	Normal	READ
TCGA-AG-4021-01A-01D-1734-05	Tumor	READ
TCGA-AG-4022-01A-01D-1734-05	Tumor	READ
TCGA-BM-6198-01A-11D-1734-05	Tumor	READ
TCGA-CL-4957-01A-01D-1734-05	Tumor	READ
TCGA-DC-4745-01A-01D-1734-05	Tumor	READ
TCGA-DC-4749-01A-01D-1734-05	Tumor	READ
TCGA-EI-6506-01A-11D-1734-05	Tumor	READ
TCGA-EI-6507-01A-11D-1734-05	Tumor	READ
TCGA-EI-6508-01A-11D-1734-05	Tumor	READ
TCGA-EI-6509-01A-11D-1734-05	Tumor	READ
TCGA-EI-6510-01A-11D-1734-05	Tumor	READ
TCGA-EI-6511-01A-11D-1734-05	Tumor	READ
TCGA-EI-6512-01A-11D-1734-05	Tumor	READ
TCGA-EI-6513-01A-21D-1734-05	Tumor	READ
TCGA-EI-6514-01A-11D-1734-05	Tumor	READ
TCGA-F5-6464-01A-11D-1734-05	Tumor	READ
TCGA-F5-6465-01A-11D-1734-05	Tumor	READ
TCGA-G5-6233-01A-11D-1734-05	Tumor	READ
TCGA-G5-6235-01A-11D-1734-05	Tumor	READ
TCGA-DY-A0XA-01A-11D-A153-05	Tumor	READ
TCGA-DY-A1DC-01A-31D-A153-05	Tumor	READ
TCGA-DY-A1DD-01A-21D-A153-05	Tumor	READ
TCGA-DY-A1DE-01A-11D-A153-05	Tumor	READ
TCGA-DY-A1DF-01A-11D-A153-05	Tumor	READ
TCGA-DY-A1DG-01A-11D-A153-05	Tumor	READ
TCGA-DY-A1H8-01A-21D-A153-05	Tumor	READ
TCGA-AF-6136-01A-11D-1828-05	Tumor	READ
TCGA-AF-6655-01A-11D-1828-05	Tumor	READ
TCGA-AF-6672-01A-11D-1828-05	Tumor	READ
TCGA-AH-6544-01A-11D-1828-05	Tumor	READ
TCGA-AH-6547-01A-11D-1828-05	Tumor	READ
TCGA-AH-6549-01A-11D-1828-05	Tumor	READ
TCGA-AH-6643-01A-11D-1828-05	Tumor	READ
TCGA-AH-6644-01A-21D-1828-05	Tumor	READ
TCGA-CI-6619-01B-11D-1828-05	Tumor	READ
TCGA-CI-6620-01A-11D-1828-05	Tumor	READ
TCGA-CI-6621-01A-11D-1828-05	Tumor	READ
TCGA-CI-6622-01A-11D-1828-05	Tumor	READ
TCGA-CI-6623-01B-11D-1828-05	Tumor	READ
TCGA-CI-6624-01C-11D-1828-05	Tumor	READ
TCGA-DC-6681-01A-11D-1828-05	Tumor	READ
TCGA-DC-6682-01A-11D-1828-05	Tumor	READ
TCGA-DC-6683-01A-11D-1828-05	Tumor	READ
TCGA-DT-5265-01A-21D-1828-05	Tumor	READ
TCGA-F5-6571-01A-12D-1828-05	Tumor	READ
TCGA-F5-6702-01A-11D-1828-05	Tumor	READ
TCGA-F5-6810-01A-11D-1828-05	Tumor	READ
TCGA-F5-6811-01A-11D-1828-05	Tumor	READ
TCGA-F5-6812-01A-11D-1828-05	Tumor	READ
TCGA-F5-6813-01A-11D-1828-05	Tumor	READ
TCGA-G5-6572-01A-11D-1828-05	Tumor	READ
TCGA-G5-6572-02A-12D-1828-05	Tumor	READ
TCGA-G5-6641-01A-11D-1828-05	Tumor	READ
TCGA-AH-6897-01A-11D-1926-05	Tumor	READ
TCGA-AH-6903-01A-11D-1926-05	Tumor	READ
TCGA-DC-6154-01A-31D-1926-05	Tumor	READ
TCGA-EI-6881-01A-11D-1926-05	Tumor	READ
TCGA-EI-6882-01A-11D-1926-05	Tumor	READ
TCGA-EI-6883-01A-31D-1926-05	Tumor	READ
TCGA-EI-6884-01A-11D-1926-05	Tumor	READ
TCGA-EI-6885-01A-11D-1926-05	Tumor	READ
TCGA-EI-6917-01A-11D-1926-05	Tumor	READ
TCGA-EI-7002-01A-11D-1926-05	Tumor	READ
TCGA-EI-7004-01A-11D-1926-05	Tumor	READ
TCGA-F5-6814-01A-31D-1926-05	Tumor	READ
TCGA-F5-6861-01A-11D-1926-05	Tumor	READ
TCGA-F5-6863-01A-11D-1926-05	Tumor	READ
TCGA-F5-6864-01A-11D-1926-05	Tumor	READ
TCGA-43-3394-11A-01D-1551-05	Normal	LUSC
TCGA-43-3920-11B-01D-1551-05	Normal	LUSC
TCGA-56-8305-01A-11D-2294-05	Tumor	LUSC
TCGA-56-8307-01A-11D-2294-05	Tumor	LUSC
TCGA-56-8308-01A-11D-2294-05	Tumor	LUSC
TCGA-56-8309-01A-11D-2294-05	Tumor	LUSC
TCGA-58-8386-01A-11D-2294-05	Tumor	LUSC
TCGA-58-8387-01A-11D-2294-05	Tumor	LUSC
TCGA-68-7757-01B-11D-2294-05	Tumor	LUSC
TCGA-68-8250-01A-11D-2294-05	Tumor	LUSC
TCGA-68-8251-01A-11D-2294-05	Tumor	LUSC
TCGA-85-8276-01A-11D-2294-05	Tumor	LUSC
TCGA-85-8277-01A-11D-2294-05	Tumor	LUSC
TCGA-85-8287-01A-11D-2294-05	Tumor	LUSC
TCGA-85-8288-01A-11D-2294-05	Tumor	LUSC
TCGA-85-8350-01A-11D-2294-05	Tumor	LUSC
TCGA-85-8351-01A-11D-2294-05	Tumor	LUSC
TCGA-85-8353-01A-21D-2294-05	Tumor	LUSC
TCGA-85-8355-01A-11D-2294-05	Tumor	LUSC
TCGA-96-8169-01A-11D-2294-05	Tumor	LUSC
TCGA-96-8170-01A-11D-2294-05	Tumor	LUSC
TCGA-34-8454-01A-11D-2324-05	Tumor	LUSC
TCGA-34-8455-01A-11D-2324-05	Tumor	LUSC
TCGA-34-8456-01A-21D-2324-05	Tumor	LUSC
TCGA-56-8304-01A-11D-2324-05	Tumor	LUSC
TCGA-58-8388-01A-11D-2324-05	Tumor	LUSC
TCGA-58-8390-01A-11D-2324-05	Tumor	LUSC
TCGA-58-8391-01A-11D-2324-05	Tumor	LUSC
TCGA-58-8392-01A-11D-2324-05	Tumor	LUSC
TCGA-58-8393-01A-11D-2324-05	Tumor	LUSC
TCGA-85-8352-01A-31D-2324-05	Tumor	LUSC
TCGA-85-8354-01A-31D-2324-05	Tumor	LUSC
TCGA-85-8479-01A-11D-2324-05	Tumor	LUSC
TCGA-85-8481-01A-11D-2324-05	Tumor	LUSC
TCGA-94-8490-01A-11D-2324-05	Tumor	LUSC
TCGA-94-8491-01A-11D-2324-05	Tumor	LUSC
TCGA-18-3417-01A-01D-1440-05	Tumor	LUSC
TCGA-18-3417-11A-01D-1440-05	Normal	LUSC
TCGA-18-4721-01A-01D-1440-05	Tumor	LUSC
TCGA-18-4721-11A-01D-1440-05	Normal	LUSC
TCGA-22-4599-01A-01D-1440-05	Tumor	LUSC
TCGA-22-4599-11A-01D-1440-05	Normal	LUSC
TCGA-22-4601-01A-01D-1440-05	Tumor	LUSC
TCGA-22-4601-11A-01D-1440-05	Normal	LUSC
TCGA-22-4613-01A-01D-1440-05	Tumor	LUSC
TCGA-22-4613-11A-01D-1440-05	Normal	LUSC
TCGA-33-4566-01A-01D-1440-05	Tumor	LUSC
TCGA-33-4566-11A-01D-1440-05	Normal	LUSC
TCGA-33-4582-01A-01D-1440-05	Tumor	LUSC
TCGA-33-4582-11A-01D-1440-05	Normal	LUSC
TCGA-33-4583-01A-01D-1440-05	Tumor	LUSC
TCGA-33-4583-11A-01D-1440-05	Normal	LUSC
TCGA-33-4586-01A-01D-1440-05	Tumor	LUSC
TCGA-33-4586-11A-01D-1440-05	Normal	LUSC
TCGA-33-4589-01A-01D-1440-05	Tumor	LUSC
TCGA-33-4589-11A-01D-1440-05	Normal	LUSC
TCGA-34-5240-01A-01D-1440-05	Tumor	LUSC
TCGA-34-5241-01A-01D-1440-05	Tumor	LUSC
TCGA-39-5011-01A-01D-1440-05	Tumor	LUSC
TCGA-39-5011-11A-01D-1440-05	Normal	LUSC
TCGA-39-5016-01A-01D-1440-05	Tumor	LUSC
TCGA-39-5016-11A-01D-1440-05	Normal	LUSC
TCGA-39-5021-01A-01D-1440-05	Tumor	LUSC
TCGA-39-5021-11A-01D-1440-05	Normal	LUSC
TCGA-39-5028-01A-01D-1440-05	Tumor	LUSC
TCGA-39-5028-11A-01D-1440-05	Normal	LUSC
TCGA-39-5029-01A-01D-1440-05	Tumor	LUSC
TCGA-39-5029-11A-01D-1440-05	Normal	LUSC
TCGA-39-5030-01A-01D-1440-05	Tumor	LUSC
TCGA-39-5030-11A-01D-1440-05	Normal	LUSC
TCGA-39-5031-01A-01D-1440-05	Tumor	LUSC
TCGA-39-5031-11A-01D-1440-05	Normal	LUSC
TCGA-39-5034-01A-01D-1440-05	Tumor	LUSC
TCGA-39-5034-11A-01D-1440-05	Normal	LUSC
TCGA-39-5035-01A-01D-1440-05	Tumor	LUSC
TCGA-39-5035-11A-01D-1440-05	Normal	LUSC
TCGA-39-5036-01A-01D-1440-05	Tumor	LUSC
TCGA-39-5036-11A-01D-1440-05	Normal	LUSC
TCGA-39-5037-01A-01D-1440-05	Tumor	LUSC
TCGA-39-5037-11A-01D-1440-05	Normal	LUSC
TCGA-39-5039-01A-01D-1440-05	Tumor	LUSC
TCGA-39-5039-11A-01D-1440-05	Normal	LUSC
TCGA-63-5128-01A-01D-1440-05	Tumor	LUSC
TCGA-63-5131-01A-01D-1440-05	Tumor	LUSC
TCGA-18-5592-01A-01D-1633-05	Tumor	LUSC
TCGA-18-5592-11A-11D-1633-05	Normal	LUSC
TCGA-18-5595-01A-01D-1633-05	Tumor	LUSC
TCGA-18-5595-11A-01D-1633-05	Normal	LUSC
TCGA-21-5782-01A-01D-1633-05	Tumor	LUSC
TCGA-21-5784-01A-01D-1633-05	Tumor	LUSC
TCGA-21-5786-01A-01D-1633-05	Tumor	LUSC
TCGA-21-5787-01A-01D-1633-05	Tumor	LUSC
TCGA-22-5471-01A-01D-1633-05	Tumor	LUSC
TCGA-22-5471-11A-01D-1633-05	Normal	LUSC
TCGA-22-5472-01A-01D-1633-05	Tumor	LUSC
TCGA-22-5472-11A-11D-1633-05	Normal	LUSC
TCGA-22-5473-01A-01D-1633-05	Tumor	LUSC
TCGA-22-5473-11A-11D-1633-05	Normal	LUSC
TCGA-22-5474-01A-01D-1633-05	Tumor	LUSC
TCGA-22-5474-11A-01D-1633-05	Normal	LUSC
TCGA-22-5477-01A-01D-1633-05	Tumor	LUSC
TCGA-22-5477-11A-11D-1633-05	Normal	LUSC
TCGA-22-5478-01A-01D-1633-05	Tumor	LUSC
TCGA-22-5478-11A-11D-1633-05	Normal	LUSC
TCGA-22-5480-01A-01D-1633-05	Tumor	LUSC
TCGA-22-5480-11A-01D-1633-05	Normal	LUSC
TCGA-22-5482-01A-01D-1633-05	Tumor	LUSC
TCGA-22-5482-11A-01D-1633-05	Normal	LUSC
TCGA-22-5485-01A-01D-1633-05	Tumor	LUSC
TCGA-22-5485-11A-01D-1633-05	Normal	LUSC
TCGA-22-5489-01A-01D-1633-05	Tumor	LUSC
TCGA-22-5489-11A-01D-1633-05	Normal	LUSC
TCGA-22-5491-01A-01D-1633-05	Tumor	LUSC
TCGA-22-5491-11A-01D-1633-05	Normal	LUSC
TCGA-22-5492-01A-01D-1633-05	Tumor	LUSC
TCGA-22-5492-11A-01D-1633-05	Normal	LUSC
TCGA-34-5234-01A-01D-1633-05	Tumor	LUSC
TCGA-37-5819-01A-01D-1633-05	Tumor	LUSC
TCGA-43-5668-01A-01D-1633-05	Tumor	LUSC
TCGA-43-5668-11A-01D-1633-05	Normal	LUSC
TCGA-56-5897-01A-11D-1633-05	Tumor	LUSC
TCGA-56-5898-01A-11D-1633-05	Tumor	LUSC
TCGA-22-4593-01A-21D-1818-05	Tumor	LUSC
TCGA-22-5483-01A-01D-1818-05	Tumor	LUSC
TCGA-33-6737-01A-11D-1818-05	Tumor	LUSC
TCGA-34-5231-01A-21D-1818-05	Tumor	LUSC
TCGA-34-5232-01A-21D-1818-05	Tumor	LUSC
TCGA-34-5236-01A-21D-1818-05	Tumor	LUSC
TCGA-34-5239-01A-21D-1818-05	Tumor	LUSC
TCGA-34-5927-01A-11D-1818-05	Tumor	LUSC
TCGA-34-5928-01A-11D-1818-05	Tumor	LUSC
TCGA-34-5929-01A-11D-1818-05	Tumor	LUSC
TCGA-34-5929-11A-01D-1818-05	Normal	LUSC
TCGA-39-5019-01A-01D-1818-05	Tumor	LUSC
TCGA-39-5019-11A-01D-1818-05	Normal	LUSC
TCGA-39-5022-01A-21D-1818-05	Tumor	LUSC
TCGA-39-5024-01A-21D-1818-05	Tumor	LUSC
TCGA-39-5027-01A-21D-1818-05	Tumor	LUSC
TCGA-43-6143-01A-11D-1818-05	Tumor	LUSC
TCGA-43-6647-01A-11D-1818-05	Tumor	LUSC
TCGA-43-6770-01A-11D-1818-05	Tumor	LUSC
TCGA-43-6771-01A-11D-1818-05	Tumor	LUSC
TCGA-43-6771-11A-01D-1818-05	Normal	LUSC
TCGA-46-6025-01A-11D-1818-05	Tumor	LUSC
TCGA-46-6026-01A-11D-1818-05	Tumor	LUSC
TCGA-56-6545-01A-11D-1818-05	Tumor	LUSC
TCGA-56-6546-01A-11D-1818-05	Tumor	LUSC
TCGA-60-2709-01A-21D-1818-05	Tumor	LUSC
TCGA-63-6202-01A-11D-1818-05	Tumor	LUSC
TCGA-70-6722-01A-11D-1818-05	Tumor	LUSC
TCGA-70-6723-01A-11D-1818-05	Tumor	LUSC
TCGA-85-6175-01A-11D-1818-05	Tumor	LUSC
TCGA-85-6560-01A-11D-1818-05	Tumor	LUSC
TCGA-85-6561-01A-11D-1818-05	Tumor	LUSC
TCGA-22-5479-01A-31D-1947-05	Tumor	LUSC
TCGA-22-5481-01A-31D-1947-05	Tumor	LUSC
TCGA-33-6738-01A-11D-1947-05	Tumor	LUSC
TCGA-34-7107-01A-11D-1947-05	Tumor	LUSC
TCGA-43-6773-01A-41D-1947-05	Tumor	LUSC
TCGA-63-7020-01A-11D-1947-05	Tumor	LUSC
TCGA-63-7021-01A-11D-1947-05	Tumor	LUSC
TCGA-63-7022-01A-11D-1947-05	Tumor	LUSC
TCGA-63-7023-01A-11D-1947-05	Tumor	LUSC
TCGA-77-6842-01A-11D-1947-05	Tumor	LUSC
TCGA-77-6843-01A-11D-1947-05	Tumor	LUSC
TCGA-77-6844-01A-11D-1947-05	Tumor	LUSC
TCGA-77-6845-01A-11D-1947-05	Tumor	LUSC
TCGA-79-5596-01A-31D-1947-05	Tumor	LUSC
TCGA-85-6798-01A-11D-1947-05	Tumor	LUSC
TCGA-90-6837-01A-11D-1947-05	Tumor	LUSC
TCGA-94-7033-01A-11D-1947-05	Tumor	LUSC
TCGA-51-6867-01A-11D-2043-05	Tumor	LUSC
TCGA-56-7221-01A-11D-2043-05	Tumor	LUSC
TCGA-56-7222-01A-11D-2043-05	Tumor	LUSC
TCGA-56-7223-01A-11D-2043-05	Tumor	LUSC
TCGA-56-7579-01A-11D-2043-05	Tumor	LUSC
TCGA-56-7580-01A-11D-2043-05	Tumor	LUSC
TCGA-56-7582-01A-11D-2043-05	Tumor	LUSC
TCGA-60-2703-01A-11D-2043-05	Tumor	LUSC
TCGA-60-2704-01A-11D-2043-05	Tumor	LUSC
TCGA-77-7138-01A-41D-2043-05	Tumor	LUSC
TCGA-77-7139-01A-11D-2043-05	Tumor	LUSC
TCGA-77-7140-01A-41D-2043-05	Tumor	LUSC
TCGA-77-7141-01A-11D-2043-05	Tumor	LUSC
TCGA-77-7142-01A-11D-2043-05	Tumor	LUSC
TCGA-77-7335-01A-11D-2043-05	Tumor	LUSC
TCGA-77-7337-01A-21D-2043-05	Tumor	LUSC
TCGA-77-7338-01A-11D-2043-05	Tumor	LUSC
TCGA-77-7463-01A-11D-2043-05	Tumor	LUSC
TCGA-77-7465-01A-11D-2043-05	Tumor	LUSC
TCGA-92-7340-01A-21D-2043-05	Tumor	LUSC
TCGA-92-7341-01A-31D-2043-05	Tumor	LUSC
TCGA-96-7544-01A-11D-2043-05	Tumor	LUSC
TCGA-96-7545-01A-21D-2043-05	Tumor	LUSC
TCGA-98-7454-01A-11D-2043-05	Tumor	LUSC
TCGA-22-4605-01A-21D-2123-05	Tumor	LUSC
TCGA-22-4609-01A-21D-2123-05	Tumor	LUSC
TCGA-33-4587-01A-11D-2123-05	Tumor	LUSC
TCGA-39-5040-01A-21D-2123-05	Tumor	LUSC
TCGA-43-5670-01A-21D-2123-05	Tumor	LUSC
TCGA-43-7656-01A-11D-2123-05	Tumor	LUSC
TCGA-43-7657-01A-31D-2123-05	Tumor	LUSC
TCGA-43-7658-01A-11D-2123-05	Tumor	LUSC
TCGA-52-7622-01A-11D-2123-05	Tumor	LUSC
TCGA-52-7809-01A-21D-2123-05	Tumor	LUSC
TCGA-52-7810-01A-11D-2123-05	Tumor	LUSC
TCGA-52-7811-01A-11D-2123-05	Tumor	LUSC
TCGA-52-7812-01A-11D-2123-05	Tumor	LUSC
TCGA-56-7730-01A-11D-2123-05	Tumor	LUSC
TCGA-56-7731-01A-11D-2123-05	Tumor	LUSC
TCGA-56-7822-01A-11D-2123-05	Tumor	LUSC
TCGA-60-2697-01A-11D-2123-05	Tumor	LUSC
TCGA-68-7755-01A-11D-2123-05	Tumor	LUSC
TCGA-68-7756-01A-11D-2123-05	Tumor	LUSC
TCGA-85-7696-01A-11D-2123-05	Tumor	LUSC
TCGA-85-7697-01A-11D-2123-05	Tumor	LUSC
TCGA-85-7698-01A-11D-2123-05	Tumor	LUSC
TCGA-85-7699-01A-11D-2123-05	Tumor	LUSC
TCGA-85-7710-01A-11D-2123-05	Tumor	LUSC
TCGA-85-7843-01A-11D-2123-05	Tumor	LUSC
TCGA-85-7844-01A-11D-2123-05	Tumor	LUSC
TCGA-90-7766-01A-21D-2123-05	Tumor	LUSC
TCGA-90-7767-01A-11D-2123-05	Tumor	LUSC
TCGA-90-7769-01A-11D-2123-05	Tumor	LUSC
TCGA-94-7557-01A-11D-2123-05	Tumor	LUSC
TCGA-21-5783-01A-41D-2185-05	Tumor	LUSC
TCGA-77-8007-01A-11D-2185-05	Tumor	LUSC
TCGA-77-8008-01A-21D-2185-05	Tumor	LUSC
TCGA-77-8009-01A-11D-2185-05	Tumor	LUSC
TCGA-85-7950-01A-11D-2185-05	Tumor	LUSC
TCGA-90-7964-01A-21D-2185-05	Tumor	LUSC
TCGA-94-7943-01A-11D-2185-05	Tumor	LUSC
TCGA-43-8115-01A-11D-2245-05	Tumor	LUSC
TCGA-43-8116-01A-11D-2245-05	Tumor	LUSC
TCGA-56-7823-01B-11D-2245-05	Tumor	LUSC
TCGA-56-8082-01A-11D-2245-05	Tumor	LUSC
TCGA-56-8083-01A-11D-2245-05	Tumor	LUSC
TCGA-56-8201-01A-11D-2245-05	Tumor	LUSC
TCGA-77-8128-01A-11D-2245-05	Tumor	LUSC
TCGA-77-8130-01A-11D-2245-05	Tumor	LUSC
TCGA-77-8131-01A-11D-2245-05	Tumor	LUSC
TCGA-77-8133-01A-12D-2245-05	Tumor	LUSC
TCGA-77-8136-01A-11D-2245-05	Tumor	LUSC
TCGA-77-8138-01A-11D-2245-05	Tumor	LUSC
TCGA-77-8139-01A-11D-2245-05	Tumor	LUSC
TCGA-77-8140-01A-11D-2245-05	Tumor	LUSC
TCGA-77-8143-01A-11D-2245-05	Tumor	LUSC
TCGA-77-8144-01A-11D-2245-05	Tumor	LUSC
TCGA-77-8145-01A-11D-2245-05	Tumor	LUSC
TCGA-77-8146-01A-11D-2245-05	Tumor	LUSC
TCGA-77-8148-01A-11D-2245-05	Tumor	LUSC
TCGA-77-8150-01A-11D-2245-05	Tumor	LUSC
TCGA-77-8154-01A-11D-2245-05	Tumor	LUSC
TCGA-77-8156-01A-11D-2245-05	Tumor	LUSC
TCGA-85-8048-01A-11D-2245-05	Tumor	LUSC
TCGA-85-8049-01A-11D-2245-05	Tumor	LUSC
TCGA-85-8052-01A-11D-2245-05	Tumor	LUSC
TCGA-85-8070-01A-11D-2245-05	Tumor	LUSC
TCGA-85-8071-01A-11D-2245-05	Tumor	LUSC
TCGA-85-8072-01A-31D-2245-05	Tumor	LUSC
TCGA-92-8063-01A-11D-2245-05	Tumor	LUSC
TCGA-92-8064-01A-11D-2245-05	Tumor	LUSC
TCGA-92-8065-01A-11D-2245-05	Tumor	LUSC
TCGA-94-8035-01A-11D-2245-05	Tumor	LUSC
TCGA-98-8020-01A-11D-2245-05	Tumor	LUSC
TCGA-98-8021-01A-11D-2245-05	Tumor	LUSC
TCGA-98-8022-01A-11D-2245-05	Tumor	LUSC
TCGA-98-8023-01A-11D-2245-05	Tumor	LUSC
TCGA-44-2655-11A-01D-1551-05	Normal	LUAD
TCGA-44-2656-11A-01D-1551-05	Normal	LUAD
TCGA-44-2659-11A-01D-1551-05	Normal	LUAD
TCGA-44-2662-11A-01D-1551-05	Normal	LUAD
TCGA-44-2665-11A-01D-1551-05	Normal	LUAD
TCGA-44-2668-11A-01D-1551-05	Normal	LUAD
TCGA-55-7728-01A-11D-2185-05	Tumor	LUAD
TCGA-55-7994-01A-11D-2185-05	Tumor	LUAD
TCGA-55-7995-01A-11D-2185-05	Tumor	LUAD
TCGA-69-7973-01A-11D-2185-05	Tumor	LUAD
TCGA-69-7974-01A-11D-2185-05	Tumor	LUAD
TCGA-69-7978-01A-11D-2185-05	Tumor	LUAD
TCGA-69-7979-01A-11D-2185-05	Tumor	LUAD
TCGA-69-7980-01A-11D-2185-05	Tumor	LUAD
TCGA-73-7498-01A-12D-2185-05	Tumor	LUAD
TCGA-73-7499-01A-11D-2185-05	Tumor	LUAD
TCGA-86-7953-01A-11D-2185-05	Tumor	LUAD
TCGA-86-7954-01A-11D-2185-05	Tumor	LUAD
TCGA-86-7955-01A-11D-2185-05	Tumor	LUAD
TCGA-93-7347-01A-11D-2185-05	Tumor	LUAD
TCGA-95-7944-01A-11D-2185-05	Tumor	LUAD
TCGA-95-7947-01A-11D-2185-05	Tumor	LUAD
TCGA-95-7948-01A-11D-2185-05	Tumor	LUAD
TCGA-97-7941-01A-11D-2185-05	Tumor	LUAD
TCGA-44-8117-01A-11D-2239-05	Tumor	LUAD
TCGA-44-8119-01A-11D-2239-05	Tumor	LUAD
TCGA-44-8120-01A-11D-2239-05	Tumor	LUAD
TCGA-55-7284-01B-11D-2239-05	Tumor	LUAD
TCGA-55-7913-01B-11D-2239-05	Tumor	LUAD
TCGA-55-8085-01A-11D-2239-05	Tumor	LUAD
TCGA-55-8087-01A-11D-2239-05	Tumor	LUAD
TCGA-55-8089-01A-11D-2239-05	Tumor	LUAD
TCGA-55-8090-01A-11D-2239-05	Tumor	LUAD
TCGA-55-8091-01A-11D-2239-05	Tumor	LUAD
TCGA-55-8092-01A-11D-2239-05	Tumor	LUAD
TCGA-55-8094-01A-11D-2239-05	Tumor	LUAD
TCGA-55-8096-01A-11D-2239-05	Tumor	LUAD
TCGA-55-8097-01A-11D-2239-05	Tumor	LUAD
TCGA-55-8203-01A-11D-2239-05	Tumor	LUAD
TCGA-55-8204-01A-11D-2239-05	Tumor	LUAD
TCGA-55-8205-01A-11D-2239-05	Tumor	LUAD
TCGA-55-8206-01A-11D-2239-05	Tumor	LUAD
TCGA-55-8207-01A-11D-2239-05	Tumor	LUAD
TCGA-55-8208-01A-11D-2239-05	Tumor	LUAD
TCGA-86-8054-01A-11D-2239-05	Tumor	LUAD
TCGA-86-8055-01A-11D-2239-05	Tumor	LUAD
TCGA-86-8056-01A-11D-2239-05	Tumor	LUAD
TCGA-86-8073-01A-11D-2239-05	Tumor	LUAD
TCGA-86-8074-01A-11D-2239-05	Tumor	LUAD
TCGA-86-8075-01A-11D-2239-05	Tumor	LUAD
TCGA-86-8076-01A-31D-2239-05	Tumor	LUAD
TCGA-95-7562-01A-11D-2239-05	Tumor	LUAD
TCGA-95-8039-01A-11D-2239-05	Tumor	LUAD
TCGA-99-8025-01A-11D-2239-05	Tumor	LUAD
TCGA-99-8028-01A-11D-2239-05	Tumor	LUAD
TCGA-99-8032-01A-11D-2239-05	Tumor	LUAD
TCGA-99-8033-01A-11D-2239-05	Tumor	LUAD
TCGA-J2-8192-01A-11D-2239-05	Tumor	LUAD
TCGA-J2-8194-01A-11D-2239-05	Tumor	LUAD
TCGA-55-8299-01A-11D-2285-05	Tumor	LUAD
TCGA-55-8301-01A-11D-2285-05	Tumor	LUAD
TCGA-69-8253-01A-11D-2285-05	Tumor	LUAD
TCGA-69-8254-01A-11D-2285-05	Tumor	LUAD
TCGA-69-8255-01A-11D-2285-05	Tumor	LUAD
TCGA-86-8278-01A-11D-2285-05	Tumor	LUAD
TCGA-86-8279-01A-11D-2285-05	Tumor	LUAD
TCGA-86-8280-01A-11D-2285-05	Tumor	LUAD
TCGA-86-8281-01A-11D-2285-05	Tumor	LUAD
TCGA-93-8067-01A-11D-2285-05	Tumor	LUAD
TCGA-97-8171-01A-11D-2285-05	Tumor	LUAD
TCGA-97-8172-01A-11D-2285-05	Tumor	LUAD
TCGA-97-8174-01A-11D-2285-05	Tumor	LUAD
TCGA-97-8175-01A-11D-2285-05	Tumor	LUAD
TCGA-97-8177-01A-11D-2285-05	Tumor	LUAD
TCGA-97-8179-01A-11D-2285-05	Tumor	LUAD
TCGA-05-5420-01A-01D-1626-05	Tumor	LUAD
TCGA-05-5420-11A-01D-1626-05	Normal	LUAD
TCGA-05-5423-01A-01D-1626-05	Tumor	LUAD
TCGA-05-5425-01A-02D-1626-05	Tumor	LUAD
TCGA-05-5428-01A-01D-1626-05	Tumor	LUAD
TCGA-05-5429-01A-01D-1626-05	Tumor	LUAD
TCGA-05-5715-01A-01D-1626-05	Tumor	LUAD
TCGA-35-5375-01A-01D-1626-05	Tumor	LUAD
TCGA-44-5643-01A-01D-1626-05	Tumor	LUAD
TCGA-44-5643-11A-01D-1626-05	Normal	LUAD
TCGA-44-5645-01A-01D-1626-05	Tumor	LUAD
TCGA-44-5645-11A-01D-1626-05	Normal	LUAD
TCGA-50-5045-01A-01D-1626-05	Tumor	LUAD
TCGA-50-5049-01A-01D-1626-05	Tumor	LUAD
TCGA-50-5055-01A-01D-1626-05	Tumor	LUAD
TCGA-50-5066-01A-01D-1626-05	Tumor	LUAD
TCGA-50-5066-02A-11D-2087-05	Tumor	LUAD
TCGA-50-5068-01A-01D-1626-05	Tumor	LUAD
TCGA-50-5936-01A-11D-1626-05	Tumor	LUAD
TCGA-50-5936-11A-01D-1626-05	Normal	LUAD
TCGA-50-5939-01A-11D-1626-05	Tumor	LUAD
TCGA-50-5939-11A-01D-1626-05	Normal	LUAD
TCGA-55-5899-01A-11D-1626-05	Tumor	LUAD
TCGA-64-5774-01A-01D-1626-05	Tumor	LUAD
TCGA-64-5775-01A-01D-1626-05	Tumor	LUAD
TCGA-64-5778-01A-01D-1626-05	Tumor	LUAD
TCGA-64-5779-01A-01D-1626-05	Tumor	LUAD
TCGA-64-5781-01A-01D-1626-05	Tumor	LUAD
TCGA-64-5815-01A-01D-1626-05	Tumor	LUAD
TCGA-75-5146-01A-01D-1626-05	Tumor	LUAD
TCGA-75-5147-01A-01D-1626-05	Tumor	LUAD
TCGA-80-5611-01A-01D-1626-05	Tumor	LUAD
TCGA-83-5908-01A-21D-2285-05	Tumor	LUAD
TCGA-05-4384-01A-01D-1756-05	Tumor	LUAD
TCGA-05-4390-01A-02D-1756-05	Tumor	LUAD
TCGA-05-4425-01A-01D-1756-05	Tumor	LUAD
TCGA-38-4631-01A-01D-1756-05	Tumor	LUAD
TCGA-38-4631-11A-01D-1756-05	Normal	LUAD
TCGA-38-4632-01A-01D-1756-05	Tumor	LUAD
TCGA-38-4632-11A-01D-1756-05	Normal	LUAD
TCGA-38-6178-01A-11D-1756-05	Tumor	LUAD
TCGA-44-6144-01A-11D-1756-05	Tumor	LUAD
TCGA-44-6144-11A-01D-1756-05	Normal	LUAD
TCGA-44-6145-01A-11D-1756-05	Tumor	LUAD
TCGA-44-6145-11A-01D-1756-05	Normal	LUAD
TCGA-44-6146-01A-11D-1756-05	Tumor	LUAD
TCGA-44-6146-11A-01D-1756-05	Normal	LUAD
TCGA-44-6147-01A-11D-1756-05	Tumor	LUAD
TCGA-44-6147-11A-01D-1756-05	Normal	LUAD
TCGA-44-6148-01A-11D-1756-05	Tumor	LUAD
TCGA-44-6148-11A-01D-1756-05	Normal	LUAD
TCGA-49-4488-01A-01D-1756-05	Tumor	LUAD
TCGA-49-4488-11A-01D-1756-05	Normal	LUAD
TCGA-50-5930-01A-11D-1756-05	Tumor	LUAD
TCGA-50-5930-11A-01D-1756-05	Normal	LUAD
TCGA-50-5931-01A-11D-1756-05	Tumor	LUAD
TCGA-50-5931-11A-01D-1756-05	Normal	LUAD
TCGA-50-5932-01A-11D-1756-05	Tumor	LUAD
TCGA-50-5932-11A-01D-1756-05	Normal	LUAD
TCGA-50-5933-01A-11D-1756-05	Tumor	LUAD
TCGA-50-5933-11A-01D-1756-05	Normal	LUAD
TCGA-50-5935-01A-11D-1756-05	Tumor	LUAD
TCGA-50-5935-11A-01D-1756-05	Normal	LUAD
TCGA-50-5941-01A-11D-1756-05	Tumor	LUAD
TCGA-50-5942-01A-21D-1756-05	Tumor	LUAD
TCGA-50-5944-01A-11D-1756-05	Tumor	LUAD
TCGA-50-5946-01A-11D-1756-05	Tumor	LUAD
TCGA-50-5946-02A-11D-2087-05	Tumor	LUAD
TCGA-50-6591-01A-11D-1756-05	Tumor	LUAD
TCGA-50-6591-11A-01D-1756-05	Normal	LUAD
TCGA-50-6592-01A-11D-1756-05	Tumor	LUAD
TCGA-50-6592-11A-01D-1756-05	Normal	LUAD
TCGA-50-6593-01A-11D-1756-05	Tumor	LUAD
TCGA-50-6593-11A-01D-1756-05	Normal	LUAD
TCGA-50-6594-01A-11D-1756-05	Tumor	LUAD
TCGA-50-6594-11A-01D-1756-05	Normal	LUAD
TCGA-55-6543-01A-11D-1756-05	Tumor	LUAD
TCGA-67-4679-01B-01D-1756-05	Tumor	LUAD
TCGA-67-6215-01A-11D-1756-05	Tumor	LUAD
TCGA-67-6216-01A-11D-1756-05	Tumor	LUAD
TCGA-67-6217-01A-11D-1756-05	Tumor	LUAD
TCGA-73-4658-01A-01D-1756-05	Tumor	LUAD
TCGA-73-4658-11A-01D-1756-05	Normal	LUAD
TCGA-73-4676-01A-01D-1756-05	Tumor	LUAD
TCGA-73-4676-11A-01D-1756-05	Normal	LUAD
TCGA-75-5122-01A-01D-1756-05	Tumor	LUAD
TCGA-75-5125-01A-01D-1756-05	Tumor	LUAD
TCGA-75-5126-01A-01D-1756-05	Tumor	LUAD
TCGA-75-6203-01A-11D-1756-05	Tumor	LUAD
TCGA-75-6205-01A-11D-1756-05	Tumor	LUAD
TCGA-75-6207-01A-11D-1756-05	Tumor	LUAD
TCGA-75-6211-01A-11D-1756-05	Tumor	LUAD
TCGA-75-6212-01A-11D-1756-05	Tumor	LUAD
TCGA-86-6562-01A-11D-1756-05	Tumor	LUAD
TCGA-05-4396-01A-21D-1856-05	Tumor	LUAD
TCGA-05-4405-01A-21D-1856-05	Tumor	LUAD
TCGA-05-4410-01A-21D-1856-05	Tumor	LUAD
TCGA-05-4415-01A-22D-1856-05	Tumor	LUAD
TCGA-05-4417-01A-22D-1856-05	Tumor	LUAD
TCGA-05-4424-01A-22D-1856-05	Tumor	LUAD
TCGA-05-4427-01A-21D-1856-05	Tumor	LUAD
TCGA-05-4433-01A-22D-1856-05	Tumor	LUAD
TCGA-44-6774-01A-21D-1856-05	Tumor	LUAD
TCGA-44-6775-01A-11D-1856-05	Tumor	LUAD
TCGA-44-6776-01A-11D-1856-05	Tumor	LUAD
TCGA-44-6777-01A-11D-1856-05	Tumor	LUAD
TCGA-44-6778-01A-11D-1856-05	Tumor	LUAD
TCGA-44-6778-11A-01D-1856-05	Normal	LUAD
TCGA-44-6779-01A-11D-1856-05	Tumor	LUAD
TCGA-49-4487-01A-21D-1856-05	Tumor	LUAD
TCGA-49-4490-01A-21D-1856-05	Tumor	LUAD
TCGA-49-4512-01A-21D-1856-05	Tumor	LUAD
TCGA-49-4514-01A-21D-1856-05	Tumor	LUAD
TCGA-49-6742-01A-11D-1856-05	Tumor	LUAD
TCGA-49-6743-01A-11D-1856-05	Tumor	LUAD
TCGA-49-6744-01A-11D-1856-05	Tumor	LUAD
TCGA-49-6745-01A-11D-1856-05	Tumor	LUAD
TCGA-49-6745-11A-01D-1856-05	Normal	LUAD
TCGA-49-6767-01A-11D-1856-05	Tumor	LUAD
TCGA-50-5044-01A-21D-1856-05	Tumor	LUAD
TCGA-50-5051-01A-21D-1856-05	Tumor	LUAD
TCGA-50-5072-01A-21D-1856-05	Tumor	LUAD
TCGA-50-6590-01A-12D-1856-05	Tumor	LUAD
TCGA-50-6595-01A-12D-1856-05	Tumor	LUAD
TCGA-50-6597-01A-11D-1856-05	Tumor	LUAD
TCGA-55-6642-01A-11D-1856-05	Tumor	LUAD
TCGA-55-6712-01A-11D-1856-05	Tumor	LUAD
TCGA-71-6725-01A-11D-1856-05	Tumor	LUAD
TCGA-91-6828-01A-11D-1856-05	Tumor	LUAD
TCGA-91-6829-01A-21D-1856-05	Tumor	LUAD
TCGA-91-6831-01A-11D-1856-05	Tumor	LUAD
TCGA-91-6835-01A-11D-1856-05	Tumor	LUAD
TCGA-91-6836-01A-21D-1856-05	Tumor	LUAD
TCGA-49-6761-01A-31D-1947-05	Tumor	LUAD
TCGA-50-6673-01A-11D-1947-05	Tumor	LUAD
TCGA-55-6968-01A-11D-1947-05	Tumor	LUAD
TCGA-55-6969-01A-11D-1947-05	Tumor	LUAD
TCGA-55-6970-01A-11D-1947-05	Tumor	LUAD
TCGA-55-6971-01A-11D-1947-05	Tumor	LUAD
TCGA-55-6972-01A-11D-1947-05	Tumor	LUAD
TCGA-55-6975-01A-11D-1947-05	Tumor	LUAD
TCGA-55-6978-01A-11D-1947-05	Tumor	LUAD
TCGA-55-6979-01A-11D-1947-05	Tumor	LUAD
TCGA-55-6980-01A-11D-1947-05	Tumor	LUAD
TCGA-55-6981-01A-11D-1947-05	Tumor	LUAD
TCGA-55-6982-01A-11D-1947-05	Tumor	LUAD
TCGA-55-6983-01A-11D-1947-05	Tumor	LUAD
TCGA-55-6984-01A-11D-1947-05	Tumor	LUAD
TCGA-55-6985-01A-11D-1947-05	Tumor	LUAD
TCGA-55-6986-01A-11D-1947-05	Tumor	LUAD
TCGA-55-6987-01A-11D-1947-05	Tumor	LUAD
TCGA-75-6214-01A-41D-1947-05	Tumor	LUAD
TCGA-75-7025-01A-12D-1947-05	Tumor	LUAD
TCGA-75-7027-01A-11D-1947-05	Tumor	LUAD
TCGA-75-7030-01A-11D-1947-05	Tumor	LUAD
TCGA-75-7031-01A-11D-1947-05	Tumor	LUAD
TCGA-80-5607-01A-31D-1947-05	Tumor	LUAD
TCGA-80-5608-01A-31D-1947-05	Tumor	LUAD
TCGA-86-6851-01A-11D-1947-05	Tumor	LUAD
TCGA-91-6830-01A-11D-1947-05	Tumor	LUAD
TCGA-91-6840-01A-11D-1947-05	Tumor	LUAD
TCGA-91-6847-01A-11D-1947-05	Tumor	LUAD
TCGA-91-6848-01A-11D-1947-05	Tumor	LUAD
TCGA-91-6849-01A-11D-1947-05	Tumor	LUAD
TCGA-95-7039-01A-11D-1947-05	Tumor	LUAD
TCGA-95-7043-01A-11D-1947-05	Tumor	LUAD
TCGA-38-7271-01A-11D-2037-05	Tumor	LUAD
TCGA-44-5644-01A-21D-2037-05	Tumor	LUAD
TCGA-50-7109-01A-11D-2037-05	Tumor	LUAD
TCGA-55-7227-01A-11D-2037-05	Tumor	LUAD
TCGA-55-7281-01A-11D-2037-05	Tumor	LUAD
TCGA-55-7283-01A-11D-2037-05	Tumor	LUAD
TCGA-55-7570-01A-11D-2037-05	Tumor	LUAD
TCGA-55-7573-01A-11D-2037-05	Tumor	LUAD
TCGA-55-7574-01A-11D-2037-05	Tumor	LUAD
TCGA-78-7143-01A-11D-2037-05	Tumor	LUAD
TCGA-78-7145-01A-11D-2037-05	Tumor	LUAD
TCGA-78-7146-01A-11D-2037-05	Tumor	LUAD
TCGA-78-7147-01A-11D-2037-05	Tumor	LUAD
TCGA-78-7148-01A-11D-2037-05	Tumor	LUAD
TCGA-78-7149-01A-11D-2037-05	Tumor	LUAD
TCGA-78-7150-01A-21D-2037-05	Tumor	LUAD
TCGA-78-7152-01A-11D-2037-05	Tumor	LUAD
TCGA-78-7153-01A-11D-2037-05	Tumor	LUAD
TCGA-78-7154-01A-11D-2037-05	Tumor	LUAD
TCGA-78-7155-01A-11D-2037-05	Tumor	LUAD
TCGA-78-7156-01A-11D-2037-05	Tumor	LUAD
TCGA-78-7158-01A-11D-2037-05	Tumor	LUAD
TCGA-78-7159-01A-11D-2037-05	Tumor	LUAD
TCGA-78-7160-01A-11D-2037-05	Tumor	LUAD
TCGA-78-7161-01A-11D-2037-05	Tumor	LUAD
TCGA-78-7220-01A-11D-2037-05	Tumor	LUAD
TCGA-93-7348-01A-21D-2037-05	Tumor	LUAD
TCGA-97-7546-01A-11D-2037-05	Tumor	LUAD
TCGA-97-7547-01A-11D-2037-05	Tumor	LUAD
TCGA-97-7552-01A-11D-2037-05	Tumor	LUAD
TCGA-97-7553-01A-21D-2037-05	Tumor	LUAD
TCGA-97-7554-01A-11D-2037-05	Tumor	LUAD
TCGA-99-7458-01A-11D-2037-05	Tumor	LUAD
TCGA-44-7659-01A-11D-2064-05	Tumor	LUAD
TCGA-44-7660-01A-11D-2064-05	Tumor	LUAD
TCGA-44-7661-01A-11D-2064-05	Tumor	LUAD
TCGA-44-7662-01A-11D-2064-05	Tumor	LUAD
TCGA-44-7667-01A-31D-2064-05	Tumor	LUAD
TCGA-44-7669-01A-21D-2064-05	Tumor	LUAD
TCGA-44-7670-01A-11D-2064-05	Tumor	LUAD
TCGA-44-7671-01A-11D-2064-05	Tumor	LUAD
TCGA-44-7672-01A-11D-2064-05	Tumor	LUAD
TCGA-53-7624-01A-11D-2064-05	Tumor	LUAD
TCGA-53-7626-01A-12D-2064-05	Tumor	LUAD
TCGA-55-7576-01A-11D-2064-05	Tumor	LUAD
TCGA-64-1679-01A-21D-2064-05	Tumor	LUAD
TCGA-64-1681-01A-11D-2064-05	Tumor	LUAD
TCGA-78-7162-01A-21D-2064-05	Tumor	LUAD
TCGA-78-7163-01A-12D-2064-05	Tumor	LUAD
TCGA-78-7166-01A-12D-2064-05	Tumor	LUAD
TCGA-78-7167-01A-11D-2064-05	Tumor	LUAD
TCGA-78-7535-01A-11D-2064-05	Tumor	LUAD
TCGA-78-7536-01A-11D-2064-05	Tumor	LUAD
TCGA-78-7537-01A-11D-2064-05	Tumor	LUAD
TCGA-78-7539-01A-11D-2064-05	Tumor	LUAD
TCGA-78-7540-01A-11D-2064-05	Tumor	LUAD
TCGA-78-7542-01A-21D-2064-05	Tumor	LUAD
TCGA-78-7633-01A-11D-2064-05	Tumor	LUAD
TCGA-86-7711-01A-11D-2064-05	Tumor	LUAD
TCGA-86-7713-01A-11D-2064-05	Tumor	LUAD
TCGA-95-7567-01A-11D-2064-05	Tumor	LUAD
TCGA-53-7813-01A-11D-2168-05	Tumor	LUAD
TCGA-55-7724-01A-11D-2168-05	Tumor	LUAD
TCGA-55-7725-01A-11D-2168-05	Tumor	LUAD
TCGA-55-7726-01A-11D-2168-05	Tumor	LUAD
TCGA-55-7727-01A-11D-2168-05	Tumor	LUAD
TCGA-55-7815-01A-11D-2168-05	Tumor	LUAD
TCGA-55-7816-01A-11D-2168-05	Tumor	LUAD
TCGA-55-7903-01A-11D-2168-05	Tumor	LUAD
TCGA-55-7907-01A-11D-2168-05	Tumor	LUAD
TCGA-55-7910-01A-11D-2168-05	Tumor	LUAD
TCGA-55-7911-01A-11D-2168-05	Tumor	LUAD
TCGA-55-7914-01A-11D-2168-05	Tumor	LUAD
TCGA-69-7760-01A-11D-2168-05	Tumor	LUAD
TCGA-69-7761-01A-11D-2168-05	Tumor	LUAD
TCGA-69-7763-01A-11D-2168-05	Tumor	LUAD
TCGA-69-7764-01A-11D-2168-05	Tumor	LUAD
TCGA-69-7765-01A-11D-2168-05	Tumor	LUAD
TCGA-86-7701-01A-11D-2168-05	Tumor	LUAD
TCGA-86-7714-01A-12D-2168-05	Tumor	LUAD
TCGA-91-7771-01A-11D-2168-05	Tumor	LUAD
TCGA-97-7937-01A-11D-2168-05	Tumor	LUAD
TCGA-97-7938-01A-11D-2168-05	Tumor	LUAD
TCGA-50-8457-01A-11D-2324-05	Tumor	LUAD
TCGA-50-8459-01A-11D-2324-05	Tumor	LUAD
TCGA-50-8460-01A-11D-2324-05	Tumor	LUAD
TCGA-55-8302-01A-11D-2324-05	Tumor	LUAD
TCGA-62-8394-01A-11D-2324-05	Tumor	LUAD
TCGA-62-8395-01A-11D-2324-05	Tumor	LUAD
TCGA-62-8397-01A-11D-2324-05	Tumor	LUAD
TCGA-62-8398-01A-11D-2324-05	Tumor	LUAD
TCGA-62-8399-01A-21D-2324-05	Tumor	LUAD
TCGA-62-8402-01A-11D-2324-05	Tumor	LUAD
TCGA-69-8453-01A-12D-2324-05	Tumor	LUAD
TCGA-86-8358-01A-11D-2324-05	Tumor	LUAD
TCGA-86-8359-01A-11D-2324-05	Tumor	LUAD
TCGA-95-8494-01A-11D-2324-05	Tumor	LUAD
TCGA-AB-2802-03A-01D-0741-05	Tumor	LAML
TCGA-AB-2803-03A-01D-0741-05	Tumor	LAML
TCGA-AB-2804-03A-01D-0741-05	Tumor	LAML
TCGA-AB-2805-03A-01D-0741-05	Tumor	LAML
TCGA-AB-2806-03A-01D-0741-05	Tumor	LAML
TCGA-AB-2807-03A-01D-0741-05	Tumor	LAML
TCGA-AB-2808-03A-01D-0741-05	Tumor	LAML
TCGA-AB-2809-03A-01D-0741-05	Tumor	LAML
TCGA-AB-2810-03A-01D-0741-05	Tumor	LAML
TCGA-AB-2811-03A-01D-0741-05	Tumor	LAML
TCGA-AB-2812-03A-01D-0741-05	Tumor	LAML
TCGA-AB-2813-03A-01D-0741-05	Tumor	LAML
TCGA-AB-2814-03A-01D-0741-05	Tumor	LAML
TCGA-AB-2815-03A-01D-0741-05	Tumor	LAML
TCGA-AB-2816-03A-01D-0742-05	Tumor	LAML
TCGA-AB-2817-03A-01D-0742-05	Tumor	LAML
TCGA-AB-2818-03A-01D-0741-05	Tumor	LAML
TCGA-AB-2819-03A-01D-0741-05	Tumor	LAML
TCGA-AB-2820-03A-01D-0741-05	Tumor	LAML
TCGA-AB-2821-03A-01D-0741-05	Tumor	LAML
TCGA-AB-2822-03A-01D-0741-05	Tumor	LAML
TCGA-AB-2823-03A-01D-0741-05	Tumor	LAML
TCGA-AB-2824-03A-01D-0741-05	Tumor	LAML
TCGA-AB-2825-03A-01D-0741-05	Tumor	LAML
TCGA-AB-2826-03A-01D-0741-05	Tumor	LAML
TCGA-AB-2827-03A-01D-0741-05	Tumor	LAML
TCGA-AB-2828-03A-01D-0741-05	Tumor	LAML
TCGA-AB-2829-03A-01D-0741-05	Tumor	LAML
TCGA-AB-2830-03A-01D-0741-05	Tumor	LAML
TCGA-AB-2831-03A-01D-0741-05	Tumor	LAML
TCGA-AB-2832-03A-01D-0741-05	Tumor	LAML
TCGA-AB-2833-03A-01D-0741-05	Tumor	LAML
TCGA-AB-2834-03A-01D-0741-05	Tumor	LAML
TCGA-AB-2835-03A-01D-0741-05	Tumor	LAML
TCGA-AB-2836-03A-01D-0741-05	Tumor	LAML
TCGA-AB-2837-03A-01D-0741-05	Tumor	LAML
TCGA-AB-2838-03A-01D-0741-05	Tumor	LAML
TCGA-AB-2839-03A-01D-0741-05	Tumor	LAML
TCGA-AB-2840-03A-01D-0741-05	Tumor	LAML
TCGA-AB-2841-03A-01D-0741-05	Tumor	LAML
TCGA-AB-2842-03A-01D-0741-05	Tumor	LAML
TCGA-AB-2843-03A-01D-0741-05	Tumor	LAML
TCGA-AB-2844-03A-01D-0741-05	Tumor	LAML
TCGA-AB-2845-03A-01D-0741-05	Tumor	LAML
TCGA-AB-2846-03A-01D-0741-05	Tumor	LAML
TCGA-AB-2847-03A-01D-0741-05	Tumor	LAML
TCGA-AB-2848-03A-01D-0741-05	Tumor	LAML
TCGA-AB-2849-03A-01D-0741-05	Tumor	LAML
TCGA-AB-2851-03A-01D-0741-05	Tumor	LAML
TCGA-AB-2853-03A-01D-0741-05	Tumor	LAML
TCGA-AB-2854-03A-01D-0741-05	Tumor	LAML
TCGA-AB-2855-03A-01D-0741-05	Tumor	LAML
TCGA-AB-2856-03A-01D-0741-05	Tumor	LAML
TCGA-AB-2857-03A-01D-0741-05	Tumor	LAML
TCGA-AB-2858-03A-01D-0741-05	Tumor	LAML
TCGA-AB-2860-03A-01D-0741-05	Tumor	LAML
TCGA-AB-2861-03A-01D-0741-05	Tumor	LAML
TCGA-AB-2862-03A-01D-0741-05	Tumor	LAML
TCGA-AB-2863-03A-01D-0741-05	Tumor	LAML
TCGA-AB-2866-03A-01D-0741-05	Tumor	LAML
TCGA-AB-2867-03A-01D-0741-05	Tumor	LAML
TCGA-AB-2868-03A-01D-0741-05	Tumor	LAML
TCGA-AB-2869-03A-01D-0742-05	Tumor	LAML
TCGA-AB-2870-03A-01D-0742-05	Tumor	LAML
TCGA-AB-2871-03A-01D-0742-05	Tumor	LAML
TCGA-AB-2872-03A-01D-0742-05	Tumor	LAML
TCGA-AB-2873-03A-01D-0742-05	Tumor	LAML
TCGA-AB-2874-03A-01D-0742-05	Tumor	LAML
TCGA-AB-2875-03A-01D-0742-05	Tumor	LAML
TCGA-AB-2876-03A-01D-0742-05	Tumor	LAML
TCGA-AB-2877-03A-01D-0742-05	Tumor	LAML
TCGA-AB-2878-03A-01D-0742-05	Tumor	LAML
TCGA-AB-2879-03A-01D-0742-05	Tumor	LAML
TCGA-AB-2880-03A-01D-0742-05	Tumor	LAML
TCGA-AB-2881-03A-01D-0742-05	Tumor	LAML
TCGA-AB-2882-03A-01D-0742-05	Tumor	LAML
TCGA-AB-2883-03A-01D-0742-05	Tumor	LAML
TCGA-AB-2884-03A-01D-0742-05	Tumor	LAML
TCGA-AB-2885-03A-01D-0742-05	Tumor	LAML
TCGA-AB-2886-03A-01D-0742-05	Tumor	LAML
TCGA-AB-2887-03A-01D-0742-05	Tumor	LAML
TCGA-AB-2888-03A-01D-0742-05	Tumor	LAML
TCGA-AB-2889-03A-01D-0742-05	Tumor	LAML
TCGA-AB-2890-03A-01D-0742-05	Tumor	LAML
TCGA-AB-2891-03A-01D-0742-05	Tumor	LAML
TCGA-AB-2892-03A-01D-0742-05	Tumor	LAML
TCGA-AB-2893-03A-01D-0742-05	Tumor	LAML
TCGA-AB-2894-03A-01D-0742-05	Tumor	LAML
TCGA-AB-2895-03A-01D-0742-05	Tumor	LAML
TCGA-AB-2896-03A-01D-0742-05	Tumor	LAML
TCGA-AB-2897-03A-01D-0742-05	Tumor	LAML
TCGA-AB-2898-03A-01D-0742-05	Tumor	LAML
TCGA-AB-2899-03A-01D-0741-05	Tumor	LAML
TCGA-AB-2900-03A-01D-0742-05	Tumor	LAML
TCGA-AB-2901-03A-01D-0742-05	Tumor	LAML
TCGA-AB-2903-03A-01D-0742-05	Tumor	LAML
TCGA-AB-2904-03A-01D-0741-05	Tumor	LAML
TCGA-AB-2906-03A-01D-0742-05	Tumor	LAML
TCGA-AB-2907-03A-01D-0742-05	Tumor	LAML
TCGA-AB-2908-03A-01D-0743-05	Tumor	LAML
TCGA-AB-2909-03A-01D-0743-05	Tumor	LAML
TCGA-AB-2910-03A-01D-0743-05	Tumor	LAML
TCGA-AB-2911-03A-01D-0741-05	Tumor	LAML
TCGA-AB-2912-03A-01D-0741-05	Tumor	LAML
TCGA-AB-2913-03A-01D-0741-05	Tumor	LAML
TCGA-AB-2914-03A-01D-0742-05	Tumor	LAML
TCGA-AB-2915-03A-01D-0743-05	Tumor	LAML
TCGA-AB-2916-03A-01D-0742-05	Tumor	LAML
TCGA-AB-2917-03A-01D-0741-05	Tumor	LAML
TCGA-AB-2918-03A-01D-0743-05	Tumor	LAML
TCGA-AB-2919-03A-01D-0743-05	Tumor	LAML
TCGA-AB-2920-03A-01D-0742-05	Tumor	LAML
TCGA-AB-2921-03A-01D-0743-05	Tumor	LAML
TCGA-AB-2922-03A-01D-0743-05	Tumor	LAML
TCGA-AB-2923-03A-01D-0743-05	Tumor	LAML
TCGA-AB-2924-03A-01D-0743-05	Tumor	LAML
TCGA-AB-2925-03A-01D-0741-05	Tumor	LAML
TCGA-AB-2926-03A-01D-0742-05	Tumor	LAML
TCGA-AB-2927-03A-01D-0743-05	Tumor	LAML
TCGA-AB-2928-03A-01D-0743-05	Tumor	LAML
TCGA-AB-2929-03A-01D-0741-05	Tumor	LAML
TCGA-AB-2930-03A-01D-0743-05	Tumor	LAML
TCGA-AB-2931-03A-01D-0743-05	Tumor	LAML
TCGA-AB-2932-03A-01D-0743-05	Tumor	LAML
TCGA-AB-2933-03A-01D-0742-05	Tumor	LAML
TCGA-AB-2934-03A-01D-0743-05	Tumor	LAML
TCGA-AB-2935-03A-01D-0743-05	Tumor	LAML
TCGA-AB-2936-03A-01D-0743-05	Tumor	LAML
TCGA-AB-2937-03A-01D-0742-05	Tumor	LAML
TCGA-AB-2938-03A-01D-0741-05	Tumor	LAML
TCGA-AB-2939-03A-01D-0743-05	Tumor	LAML
TCGA-AB-2940-03A-01D-0742-05	Tumor	LAML
TCGA-AB-2941-03A-01D-0743-05	Tumor	LAML
TCGA-AB-2942-03A-01D-0742-05	Tumor	LAML
TCGA-AB-2943-03A-01D-0743-05	Tumor	LAML
TCGA-AB-2944-03A-01D-0743-05	Tumor	LAML
TCGA-AB-2945-03A-01D-0741-05	Tumor	LAML
TCGA-AB-2946-03A-01D-0743-05	Tumor	LAML
TCGA-AB-2947-03A-01D-0743-05	Tumor	LAML
TCGA-AB-2948-03A-01D-0743-05	Tumor	LAML
TCGA-AB-2949-03A-01D-0742-05	Tumor	LAML
TCGA-AB-2950-03A-01D-0742-05	Tumor	LAML
TCGA-AB-2952-03A-01D-0742-05	Tumor	LAML
TCGA-AB-2954-03A-01D-0741-05	Tumor	LAML
TCGA-AB-2955-03A-01D-0742-05	Tumor	LAML
TCGA-AB-2956-03A-01D-0741-05	Tumor	LAML
TCGA-AB-2957-03A-01D-0741-05	Tumor	LAML
TCGA-AB-2959-03A-01D-0741-05	Tumor	LAML
TCGA-AB-2963-03A-01D-0741-05	Tumor	LAML
TCGA-AB-2964-03A-01D-0741-05	Tumor	LAML
TCGA-AB-2965-03A-01D-0741-05	Tumor	LAML
TCGA-AB-2966-03A-01D-0741-05	Tumor	LAML
TCGA-AB-2967-03A-01D-0742-05	Tumor	LAML
TCGA-AB-2968-03A-01D-0741-05	Tumor	LAML
TCGA-AB-2969-03A-01D-0741-05	Tumor	LAML
TCGA-AB-2970-03A-01D-0741-05	Tumor	LAML
TCGA-AB-2971-03A-01D-0741-05	Tumor	LAML
TCGA-AB-2972-03A-01D-0741-05	Tumor	LAML
TCGA-AB-2973-03A-01D-0742-05	Tumor	LAML
TCGA-AB-2974-03A-01D-0742-05	Tumor	LAML
TCGA-AB-2975-03A-01D-0742-05	Tumor	LAML
TCGA-AB-2976-03A-01D-0742-05	Tumor	LAML
TCGA-AB-2977-03A-01D-0742-05	Tumor	LAML
TCGA-AB-2978-03A-01D-0742-05	Tumor	LAML
TCGA-AB-2979-03A-01D-0742-05	Tumor	LAML
TCGA-AB-2980-03A-01D-0742-05	Tumor	LAML
TCGA-AB-2981-03A-01D-0742-05	Tumor	LAML
[truncated: 1,450 more rows]

## Sheet: RNA-seq sample ID
TCGA.ID	TN.cat	CancerType
TCGA-BT-A0S7-01A-11R-A10U-07	BLCA	Tumor
TCGA-BT-A0YX-01A-11R-A10U-07	BLCA	Tumor
TCGA-C4-A0F0-01A-12R-A10U-07	BLCA	Tumor
TCGA-C4-A0F6-01A-11R-A10U-07	BLCA	Tumor
TCGA-CU-A0YN-01A-21R-A10U-07	BLCA	Tumor
TCGA-CU-A0YN-11A-11R-A10U-07	BLCA	Normal
TCGA-CU-A0YR-01A-12R-A10U-07	BLCA	Tumor
TCGA-CU-A0YO-01A-11R-A10U-07	BLCA	Tumor
TCGA-CU-A0YR-11A-13R-A10U-07	BLCA	Normal
TCGA-CF-A1HR-01A-11R-A13Y-07	BLCA	Tumor
TCGA-BL-A13I-01A-11R-A13Y-07	BLCA	Tumor
TCGA-CF-A1HS-01A-11R-A13Y-07	BLCA	Tumor
TCGA-DK-A1A3-01A-11R-A13Y-07	BLCA	Tumor
TCGA-BT-A20J-01A-11R-A14Y-07	BLCA	Tumor
TCGA-BT-A20N-01A-11R-A14Y-07	BLCA	Tumor
TCGA-BT-A20N-11A-11R-A14Y-07	BLCA	Normal
TCGA-BT-A20O-01A-21R-A14Y-07	BLCA	Tumor
TCGA-BT-A20P-01A-11R-A14Y-07	BLCA	Tumor
TCGA-BT-A20Q-01A-11R-A14Y-07	BLCA	Tumor
TCGA-BT-A20T-01A-11R-A14Y-07	BLCA	Tumor
TCGA-BT-A20U-11A-11R-A14Y-07	BLCA	Normal
TCGA-BT-A20U-01A-11R-A14Y-07	BLCA	Tumor
TCGA-BT-A20W-01A-21R-A14Y-07	BLCA	Tumor
TCGA-BT-A20V-01A-11R-A14Y-07	BLCA	Tumor
TCGA-BL-A0C8-01A-11R-A10U-07	BLCA	Tumor
TCGA-BT-A20W-11A-11R-A14Y-07	BLCA	Normal
TCGA-BL-A13J-01A-11R-A10U-07	BLCA	Tumor
TCGA-BL-A13J-11A-13R-A10U-07	BLCA	Normal
TCGA-DK-A1A5-01A-11R-A13Y-07	BLCA	Tumor
TCGA-DK-A1A6-01A-11R-A13Y-07	BLCA	Tumor
TCGA-DK-A1A7-01A-11R-A13Y-07	BLCA	Tumor
TCGA-DK-A1AA-01A-11R-A13Y-07	BLCA	Tumor
TCGA-DK-A1AB-01A-11R-A13Y-07	BLCA	Tumor
TCGA-DK-A1AC-01A-11R-A13Y-07	BLCA	Tumor
TCGA-DK-A1AD-01A-11R-A13Y-07	BLCA	Tumor
TCGA-DK-A1AE-01A-11R-A13Y-07	BLCA	Tumor
TCGA-DK-A1AG-01A-11R-A13Y-07	BLCA	Tumor
TCGA-DK-A1AF-01A-11R-A13Y-07	BLCA	Tumor
TCGA-BT-A20R-01A-12R-A16R-07	BLCA	Tumor
TCGA-BT-A20R-11A-11R-A16R-07	BLCA	Normal
TCGA-BT-A20X-01A-11R-A16R-07	BLCA	Tumor
TCGA-BT-A2LA-01A-11R-A18C-07	BLCA	Tumor
TCGA-BT-A2LA-11A-11R-A18C-07	BLCA	Normal
TCGA-BT-A2LB-01A-11R-A18C-07	BLCA	Tumor
TCGA-CF-A27C-01A-11R-A16R-07	BLCA	Tumor
TCGA-DK-A2HX-01A-12R-A18C-07	BLCA	Tumor
TCGA-DK-A2I1-01A-11R-A180-07	BLCA	Tumor
TCGA-DK-A2I2-01A-11R-A180-07	BLCA	Tumor
TCGA-DK-A2I6-01A-12R-A18C-07	BLCA	Tumor
TCGA-E5-A2PC-01A-11R-A206-07	BLCA	Tumor
TCGA-FD-A3B3-01A-12R-A206-07	BLCA	Tumor
TCGA-FD-A3B4-01A-12R-A206-07	BLCA	Tumor
TCGA-FT-A3EE-01A-11R-A206-07	BLCA	Tumor
TCGA-G2-A2EC-01A-11R-A180-07	BLCA	Tumor
TCGA-G2-A2EF-01A-12R-A18C-07	BLCA	Tumor
TCGA-G2-A2EJ-01A-11R-A180-07	BLCA	Tumor
TCGA-G2-A2EK-01A-22R-A18C-07	BLCA	Tumor
TCGA-G2-A2EL-01A-12R-A18C-07	BLCA	Tumor
TCGA-G2-A2EO-01A-11R-A180-07	BLCA	Tumor
TCGA-G2-A2ES-01A-11R-A180-07	BLCA	Tumor
TCGA-GD-A2C5-01A-12R-A180-07	BLCA	Tumor
TCGA-GD-A2C5-11A-11R-A180-07	BLCA	Normal
TCGA-H4-A2HO-01A-11R-A180-07	BLCA	Tumor
TCGA-H4-A2HQ-01A-11R-A180-07	BLCA	Tumor
TCGA-HQ-A2OE-01A-11R-A206-07	BLCA	Tumor
TCGA-GV-A3JX-01A-11R-A20F-07	BLCA	Tumor
TCGA-GV-A3JW-01A-11R-A20F-07	BLCA	Tumor
TCGA-GC-A3I6-01A-11R-A20F-07	BLCA	Tumor
TCGA-CF-A3MG-01A-11R-A20F-07	BLCA	Tumor
TCGA-BT-A2LD-01A-12R-A20F-07	BLCA	Tumor
TCGA-FD-A3B6-01A-21R-A20F-07	BLCA	Tumor
TCGA-DK-A3IT-01A-31R-A20F-07	BLCA	Tumor
TCGA-DK-A3IL-01A-11R-A20F-07	BLCA	Tumor
TCGA-DK-A3IN-01A-11R-A20F-07	BLCA	Tumor
TCGA-FD-A3B8-01A-31R-A20F-07	BLCA	Tumor
TCGA-CF-A3MF-01A-12R-A21D-07	BLCA	Tumor
TCGA-CF-A3MI-01A-11R-A20F-07	BLCA	Tumor
TCGA-G2-A3IE-01A-11R-A20F-07	BLCA	Tumor
TCGA-FD-A3NA-01A-11R-A21D-07	BLCA	Tumor
TCGA-FD-A3B7-01A-31R-A20F-07	BLCA	Tumor
TCGA-CF-A3MH-01A-11R-A20F-07	BLCA	Tumor
TCGA-G2-A3IB-01A-11R-A20F-07	BLCA	Tumor
TCGA-DK-A3IU-01A-11R-A20F-07	BLCA	Tumor
TCGA-DK-A3IS-01A-21R-A21D-07	BLCA	Tumor
TCGA-DK-A3IM-01A-11R-A20F-07	BLCA	Tumor
TCGA-DK-A2I4-01A-11R-A21D-07	BLCA	Tumor
TCGA-DK-A3IV-01A-22R-A21D-07	BLCA	Tumor
TCGA-DK-A3IK-01A-32R-A21D-07	BLCA	Tumor
TCGA-FD-A3N5-01A-11R-A21D-07	BLCA	Tumor
TCGA-FD-A3B5-01A-11R-A20F-07	BLCA	Tumor
TCGA-BL-A3JM-01A-12R-A21D-07	BLCA	Tumor
TCGA-GV-A3JZ-01A-11R-A21D-07	BLCA	Tumor
TCGA-FD-A3N6-01A-11R-A21D-07	BLCA	Tumor
TCGA-CU-A3KJ-01A-11R-A21D-07	BLCA	Tumor
TCGA-BT-A3PH-01A-11R-A220-07	BLCA	Tumor
TCGA-BT-A3PJ-01A-21R-A220-07	BLCA	Tumor
TCGA-BT-A3PK-01A-21R-A220-07	BLCA	Tumor
TCGA-GC-A3RB-01A-12R-A220-07	BLCA	Tumor
TCGA-GD-A3OP-01A-21R-A220-07	BLCA	Tumor
TCGA-GD-A3OP-11A-11R-A220-07	BLCA	Normal
TCGA-GD-A3OQ-01A-32R-A220-07	BLCA	Tumor
TCGA-GD-A3OQ-11A-21R-A220-07	BLCA	Normal
TCGA-GD-A3OS-01A-12R-A220-07	BLCA	Tumor
TCGA-GV-A3JV-01A-11R-A220-07	BLCA	Tumor
TCGA-GV-A3QG-01A-11R-A220-07	BLCA	Tumor
TCGA-GV-A3QH-01A-11R-A220-07	BLCA	Tumor
TCGA-GV-A3QI-01A-11R-A220-07	BLCA	Tumor
TCGA-CU-A3QU-01A-11R-A22U-07	BLCA	Tumor
TCGA-CU-A3YL-01A-11R-A22U-07	BLCA	Tumor
TCGA-DK-A3WX-01A-22R-A22U-07	BLCA	Tumor
TCGA-DK-A3WY-01A-11R-A22U-07	BLCA	Tumor
TCGA-DK-A3X1-01A-12R-A22U-07	BLCA	Tumor
TCGA-DK-A3X2-01A-11R-A22U-07	BLCA	Tumor
TCGA-E7-A3X6-01A-12R-A22U-07	BLCA	Tumor
TCGA-E7-A3Y1-01A-11R-A22U-07	BLCA	Tumor
TCGA-FD-A3SJ-01A-12R-A22U-07	BLCA	Tumor
TCGA-FD-A3SL-01A-21R-A22U-07	BLCA	Tumor
TCGA-FD-A3SM-01A-11R-A22U-07	BLCA	Tumor
TCGA-FD-A3SN-01A-12R-A22U-07	BLCA	Tumor
TCGA-FD-A3SO-01A-11R-A22U-07	BLCA	Tumor
TCGA-FD-A3SP-01A-31R-A22U-07	BLCA	Tumor
TCGA-FD-A3SQ-01A-21R-A22U-07	BLCA	Tumor
TCGA-FD-A3SR-01A-11R-A22U-07	BLCA	Tumor
TCGA-FD-A3SS-01A-12R-A22U-07	BLCA	Tumor
TCGA-G2-A3VY-01A-11R-A22U-07	BLCA	Tumor
TCGA-GC-A3BM-01A-11R-A22U-07	BLCA	Tumor
TCGA-GC-A3BM-11A-11R-A22U-07	BLCA	Normal
TCGA-GC-A3OO-01A-11R-A22U-07	BLCA	Tumor
TCGA-GC-A3RC-01A-11R-A22U-07	BLCA	Tumor
TCGA-GC-A3RD-01A-12R-A22U-07	BLCA	Tumor
TCGA-GC-A3WC-01A-31R-A22U-07	BLCA	Tumor
TCGA-GC-A3WC-11A-11R-A22U-07	BLCA	Normal
TCGA-GV-A3QF-01A-31R-A22U-07	BLCA	Tumor
TCGA-K4-A3WS-01A-11R-A22U-07	BLCA	Tumor
TCGA-K4-A3WV-01A-11R-A22U-07	BLCA	Tumor
TCGA-K4-A3WV-11A-21R-A22U-07	BLCA	Normal
TCGA-C4-A0F1-01A-11R-A034-07	BLCA	Tumor
TCGA-C4-A0F7-01A-11R-A084-07	BLCA	Tumor
TCGA-C4-A0EZ-01A-21R-A24X-07	BLCA	Tumor
TCGA-BT-A42C-01A-11R-A23N-07	BLCA	Tumor
TCGA-DK-A3WW-01A-22R-A23N-07	BLCA	Tumor
TCGA-FJ-A3ZE-01A-11R-A23N-07	BLCA	Tumor
TCGA-FJ-A3ZF-01A-11R-A23N-07	BLCA	Tumor
TCGA-GC-A3YS-01A-11R-A23N-07	BLCA	Tumor
TCGA-GU-A42R-01A-11R-A23N-07	BLCA	Tumor
TCGA-GV-A3QK-01B-11R-A23N-07	BLCA	Tumor
TCGA-GV-A40E-01A-12R-A23N-07	BLCA	Tumor
TCGA-GV-A40G-01A-11R-A23N-07	BLCA	Tumor
TCGA-K4-A3WU-01B-11R-A23N-07	BLCA	Tumor
TCGA-FJ-A3Z7-01A-12R-A23N-07	BLCA	Tumor
TCGA-A1-A0SE-01A-11R-A084-07	BRCA	Tumor
TCGA-A2-A0ST-01A-12R-A084-07	BRCA	Tumor
TCGA-A2-A0SU-01A-11R-A084-07	BRCA	Tumor
TCGA-A2-A0T2-01A-11R-A084-07	BRCA	Tumor
TCGA-A2-A0T4-01A-31R-A084-07	BRCA	Tumor
TCGA-AR-A0TT-01A-31R-A084-07	BRCA	Tumor
TCGA-AR-A0TV-01A-21R-A084-07	BRCA	Tumor
TCGA-B6-A0RM-01A-11R-A084-07	BRCA	Tumor
TCGA-B6-A0RN-01A-12R-A084-07	BRCA	Tumor
TCGA-BH-A0DH-01A-11R-A084-07	BRCA	Tumor
TCGA-BH-A0DQ-01A-11R-A084-07	BRCA	Tumor
TCGA-AO-A0JJ-01A-11R-A056-07	BRCA	Tumor
TCGA-AO-A0JL-01A-11R-A056-07	BRCA	Tumor
TCGA-AO-A0JM-01A-21R-A056-07	BRCA	Tumor
TCGA-B6-A0IK-01A-12R-A056-07	BRCA	Tumor
TCGA-B6-A0RE-01A-11R-A056-07	BRCA	Tumor
TCGA-B6-A0RG-01A-11R-A056-07	BRCA	Tumor
TCGA-B6-A0RI-01A-11R-A056-07	BRCA	Tumor
TCGA-BH-A0AW-01A-11R-A056-07	BRCA	Tumor
TCGA-BH-A0B3-01A-11R-A056-07	BRCA	Tumor
TCGA-BH-A0B8-01A-21R-A056-07	BRCA	Tumor
TCGA-BH-A0BA-01A-11R-A056-07	BRCA	Tumor
TCGA-BH-A0BJ-01A-11R-A056-07	BRCA	Tumor
TCGA-BH-A0RX-01A-21R-A084-07	BRCA	Tumor
TCGA-A2-A0CT-01A-31R-A056-07	BRCA	Tumor
TCGA-A2-A0EU-01A-22R-A056-07	BRCA	Tumor
TCGA-A7-A0D9-01A-31R-A056-07	BRCA	Tumor
TCGA-A8-A08O-01A-21R-A056-07	BRCA	Tumor
TCGA-A8-A0A6-01A-12R-A056-07	BRCA	Tumor
TCGA-A8-A0AD-01A-11R-A056-07	BRCA	Tumor
TCGA-AO-A03L-01A-41R-A056-07	BRCA	Tumor
TCGA-AO-A0JA-01A-11R-A056-07	BRCA	Tumor
TCGA-AO-A0JC-01A-11R-A056-07	BRCA	Tumor
TCGA-AO-A0JD-01A-11R-A056-07	BRCA	Tumor
TCGA-AO-A0JE-01A-11R-A056-07	BRCA	Tumor
TCGA-AO-A0JF-01A-11R-A056-07	BRCA	Tumor
TCGA-AO-A0JI-01A-21R-A056-07	BRCA	Tumor
TCGA-BH-A0BM-01A-11R-A056-07	BRCA	Tumor
TCGA-BH-A0C0-01A-21R-A056-07	BRCA	Tumor
TCGA-BH-A0DK-01A-21R-A056-07	BRCA	Tumor
TCGA-BH-A0DP-01A-21R-A056-07	BRCA	Tumor
TCGA-BH-A0DS-01A-11R-A056-07	BRCA	Tumor
TCGA-BH-A0E0-01A-11R-A056-07	BRCA	Tumor
TCGA-BH-A0E1-01A-11R-A056-07	BRCA	Tumor
TCGA-BH-A0E2-01A-11R-A056-07	BRCA	Tumor
TCGA-BH-A0GY-01A-11R-A056-07	BRCA	Tumor
TCGA-BH-A0GZ-01A-11R-A056-07	BRCA	Tumor
TCGA-BH-A0H0-01A-11R-A056-07	BRCA	Tumor
TCGA-BH-A0H6-01A-21R-A056-07	BRCA	Tumor
TCGA-BH-A0H9-01A-11R-A056-07	BRCA	Tumor
TCGA-BH-A0HB-01A-11R-A056-07	BRCA	Tumor
TCGA-BH-A0HF-01A-11R-A056-07	BRCA	Tumor
TCGA-A1-A0SO-01A-22R-A084-07	BRCA	Tumor
TCGA-A1-A0SP-01A-11R-A084-07	BRCA	Tumor
TCGA-A2-A0T0-01A-22R-A084-07	BRCA	Tumor
TCGA-A2-A0T1-01A-21R-A084-07	BRCA	Tumor
TCGA-A8-A075-01A-11R-A084-07	BRCA	Tumor
TCGA-AO-A0JG-01A-31R-A084-07	BRCA	Tumor
TCGA-AR-A0TQ-01A-11R-A084-07	BRCA	Tumor
TCGA-AR-A0TR-01A-11R-A084-07	BRCA	Tumor
TCGA-B6-A0RL-01A-11R-A084-07	BRCA	Tumor
TCGA-B6-A0RU-01A-11R-A084-07	BRCA	Tumor
TCGA-B6-A0RV-01A-11R-A084-07	BRCA	Tumor
TCGA-BH-A0BC-01A-22R-A084-07	BRCA	Tumor
TCGA-A1-A0SK-01A-12R-A084-07	BRCA	Tumor
TCGA-A1-A0SM-01A-11R-A084-07	BRCA	Tumor
TCGA-A2-A0SX-01A-12R-A084-07	BRCA	Tumor
TCGA-A2-A0SY-01A-31R-A084-07	BRCA	Tumor
TCGA-A1-A0SH-01A-11R-A084-07	BRCA	Tumor
TCGA-A1-A0SJ-01A-11R-A084-07	BRCA	Tumor
TCGA-A2-A0EN-01A-13R-A084-07	BRCA	Tumor
TCGA-A2-A0SV-01A-11R-A084-07	BRCA	Tumor
TCGA-A2-A0SW-01A-11R-A084-07	BRCA	Tumor
TCGA-A2-A0T5-01A-21R-A084-07	BRCA	Tumor
TCGA-A2-A0T6-01A-11R-A084-07	BRCA	Tumor
TCGA-AR-A0TW-01A-11R-A084-07	BRCA	Tumor
TCGA-AR-A0TX-01A-11R-A084-07	BRCA	Tumor
TCGA-B6-A0RO-01A-22R-A084-07	BRCA	Tumor
TCGA-B6-A0RP-01A-21R-A084-07	BRCA	Tumor
TCGA-BH-A0HI-01A-11R-A084-07	BRCA	Tumor
TCGA-BH-A0HK-01A-11R-A056-07	BRCA	Tumor
TCGA-BH-A0HX-01A-21R-A056-07	BRCA	Tumor
TCGA-BH-A0HY-01A-11R-A056-07	BRCA	Tumor
TCGA-A2-A0T7-01A-21R-A084-07	BRCA	Tumor
TCGA-AR-A0TP-01A-11R-A084-07	BRCA	Tumor
TCGA-AR-A0TZ-01A-12R-A084-07	BRCA	Tumor
TCGA-B6-A0RS-01A-11R-A084-07	BRCA	Tumor
TCGA-B6-A0RT-01A-21R-A084-07	BRCA	Tumor
TCGA-BH-A0HP-01A-12R-A084-07	BRCA	Tumor
TCGA-BH-A0W4-01A-11R-A109-07	BRCA	Tumor
TCGA-AR-A0U4-01A-11R-A109-07	BRCA	Tumor
TCGA-B6-A0WX-01A-11R-A109-07	BRCA	Tumor
TCGA-B6-A0WY-01A-11R-A109-07	BRCA	Tumor
TCGA-A2-A0YF-01A-21R-A109-07	BRCA	Tumor
TCGA-A2-A0YT-01A-11R-A109-07	BRCA	Tumor
TCGA-AN-A0XS-01A-22R-A109-07	BRCA	Tumor
TCGA-B6-A0WZ-01A-11R-A109-07	BRCA	Tumor
TCGA-AO-A129-01A-21R-A10J-07	BRCA	Tumor
TCGA-AO-A12C-01A-11R-A10J-07	BRCA	Tumor
TCGA-AO-A12E-01A-11R-A10J-07	BRCA	Tumor
TCGA-AO-A12G-01A-11R-A10J-07	BRCA	Tumor
TCGA-AQ-A04H-01B-11R-A10J-07	BRCA	Tumor
TCGA-B6-A0X7-01A-11R-A10J-07	BRCA	Tumor
TCGA-A2-A0YC-01A-11R-A109-07	BRCA	Tumor
TCGA-A2-A0YD-01A-11R-A109-07	BRCA	Tumor
TCGA-A2-A0YE-01A-11R-A109-07	BRCA	Tumor
TCGA-A2-A0YL-01A-21R-A109-07	BRCA	Tumor
TCGA-A2-A0YM-01A-11R-A109-07	BRCA	Tumor
TCGA-AN-A0XO-01A-11R-A109-07	BRCA	Tumor
TCGA-AN-A0XP-01A-11R-A109-07	BRCA	Tumor
TCGA-AN-A0XR-01A-11R-A109-07	BRCA	Tumor
TCGA-A2-A0YI-01A-31R-A10J-07	BRCA	Tumor
TCGA-AO-A03M-01B-11R-A10J-07	BRCA	Tumor
TCGA-AO-A03N-01B-11R-A10J-07	BRCA	Tumor
TCGA-AO-A03U-01B-21R-A10J-07	BRCA	Tumor
TCGA-AO-A124-01A-11R-A10J-07	BRCA	Tumor
TCGA-AO-A125-01A-11R-A10J-07	BRCA	Tumor
TCGA-AO-A126-01A-11R-A10J-07	BRCA	Tumor
TCGA-AO-A128-01A-11R-A10J-07	BRCA	Tumor
TCGA-E2-A105-01A-11R-A10J-07	BRCA	Tumor
TCGA-E2-A106-01A-11R-A10J-07	BRCA	Tumor
TCGA-E2-A108-01A-13R-A10J-07	BRCA	Tumor
TCGA-E2-A109-01A-11R-A10J-07	BRCA	Tumor
TCGA-E2-A10B-01A-11R-A10J-07	BRCA	Tumor
TCGA-E2-A10E-01A-21R-A10J-07	BRCA	Tumor
TCGA-E2-A10F-01A-11R-A10J-07	BRCA	Tumor
TCGA-AN-A0XL-01A-11R-A10J-07	BRCA	Tumor
TCGA-AO-A12B-01A-11R-A10J-07	BRCA	Tumor
TCGA-E2-A10C-01A-21R-A10J-07	BRCA	Tumor
TCGA-BH-A0W3-01A-11R-A109-07	BRCA	Tumor
TCGA-A7-A13D-01A-13R-A12P-07	BRCA	Tumor
TCGA-A7-A13E-01A-11R-A12P-07	BRCA	Tumor
TCGA-A7-A13F-01A-11R-A12P-07	BRCA	Tumor
TCGA-AR-A1AO-01A-11R-A12P-07	BRCA	Tumor
TCGA-AR-A1AQ-01A-11R-A12P-07	BRCA	Tumor
TCGA-AR-A1AX-01A-11R-A12P-07	BRCA	Tumor
TCGA-AR-A1AY-01A-21R-A12P-07	BRCA	Tumor
TCGA-BH-A0AU-01A-11R-A12P-07	BRCA	Tumor
TCGA-BH-A0BS-11A-11R-A12P-07	BRCA	Normal
TCGA-BH-A0BT-11A-21R-A12P-07	BRCA	Normal
TCGA-BH-A0BZ-01A-31R-A12P-07	BRCA	Tumor
TCGA-BH-A0C3-01A-21R-A12P-07	BRCA	Tumor
TCGA-BH-A0DD-01A-31R-A12P-07	BRCA	Tumor
TCGA-E2-A15J-01A-11R-A12P-07	BRCA	Tumor
TCGA-E2-A15K-01A-11R-A12P-07	BRCA	Tumor
TCGA-E2-A15K-06A-11R-A12P-07	BRCA	Tumor
TCGA-BH-A0AZ-01A-21R-A12P-07	BRCA	Tumor
TCGA-BH-A0B5-01A-11R-A12P-07	BRCA	Tumor
TCGA-BH-A0BF-01A-21R-A12P-07	BRCA	Tumor
TCGA-BH-A0BZ-11A-61R-A12P-07	BRCA	Normal
TCGA-BH-A0C3-11A-23R-A12P-07	BRCA	Normal
TCGA-BH-A0DG-01A-21R-A12P-07	BRCA	Tumor
TCGA-BH-A0DI-01A-21R-A12P-07	BRCA	Tumor
TCGA-BH-A0AZ-11A-22R-A12P-07	BRCA	Normal
TCGA-AR-A1AL-01A-21R-A12P-07	BRCA	Tumor
TCGA-AR-A1AN-01A-11R-A12P-07	BRCA	Tumor
TCGA-AR-A1AV-01A-21R-A12P-07	BRCA	Tumor
TCGA-BH-A0DV-01A-21R-A12P-07	BRCA	Tumor
TCGA-E2-A1B0-01A-11R-A12P-07	BRCA	Tumor
TCGA-E2-A1B1-01A-21R-A12P-07	BRCA	Tumor
TCGA-E2-A1B4-01A-11R-A12P-07	BRCA	Tumor
TCGA-AQ-A04L-01B-21R-A10J-07	BRCA	Tumor
TCGA-BH-A1EO-11A-31R-A137-07	BRCA	Normal
TCGA-BH-A1ET-01A-11R-A137-07	BRCA	Tumor
TCGA-BH-A1ET-11B-23R-A137-07	BRCA	Normal
TCGA-BH-A1EU-01A-11R-A137-07	BRCA	Tumor
TCGA-BH-A1EU-11A-23R-A137-07	BRCA	Normal
TCGA-BH-A1EV-01A-11R-A137-07	BRCA	Tumor
TCGA-BH-A1EV-11A-24R-A137-07	BRCA	Normal
TCGA-BH-A1EW-01A-11R-A137-07	BRCA	Tumor
TCGA-BH-A1EW-11B-33R-A137-07	BRCA	Normal
TCGA-E2-A14N-01A-31R-A137-07	BRCA	Tumor
TCGA-E2-A15I-01A-21R-A137-07	BRCA	Tumor
TCGA-E2-A15I-11A-32R-A137-07	BRCA	Normal
TCGA-A2-A1FV-01A-11R-A13Q-07	BRCA	Tumor
TCGA-A2-A1FW-01A-11R-A13Q-07	BRCA	Tumor
TCGA-A2-A1G1-01A-21R-A13Q-07	BRCA	Tumor
TCGA-E2-A1IN-01A-11R-A13Q-07	BRCA	Tumor
TCGA-E2-A1L8-01A-11R-A13Q-07	BRCA	Tumor
TCGA-EW-A1J2-01A-21R-A13Q-07	BRCA	Tumor
TCGA-A2-A1G4-01A-11R-A13Q-07	BRCA	Tumor
TCGA-AO-A1KO-01A-31R-A13Q-07	BRCA	Tumor
TCGA-AO-A1KP-01A-11R-A13Q-07	BRCA	Tumor
TCGA-AO-A1KT-01A-11R-A13Q-07	BRCA	Tumor
TCGA-BH-A1EN-11A-23R-A13Q-07	BRCA	Normal
TCGA-BH-A1EX-01A-11R-A13Q-07	BRCA	Tumor
TCGA-BH-A1F2-11A-32R-A13Q-07	BRCA	Normal
TCGA-BH-A1F6-11B-94R-A13Q-07	BRCA	Normal
TCGA-BH-A1FD-01A-11R-A13Q-07	BRCA	Tumor
TCGA-BH-A1FL-01A-11R-A13Q-07	BRCA	Tumor
TCGA-BH-A1FM-11B-23R-A13Q-07	BRCA	Normal
TCGA-C8-A1HE-01A-11R-A13Q-07	BRCA	Tumor
TCGA-C8-A1HO-01A-11R-A13Q-07	BRCA	Tumor
TCGA-D8-A1JD-01A-11R-A13Q-07	BRCA	Tumor
TCGA-D8-A1JL-01A-11R-A13Q-07	BRCA	Tumor
TCGA-E2-A1IE-01A-11R-A13Q-07	BRCA	Tumor
TCGA-AR-A1AW-01A-21R-A12P-07	BRCA	Tumor
TCGA-BH-A0BS-01A-11R-A12P-07	BRCA	Tumor
TCGA-BH-A0BT-01A-11R-A12P-07	BRCA	Tumor
TCGA-BH-A0DG-11A-43R-A12P-07	BRCA	Normal
TCGA-BH-A0DV-11A-22R-A12P-07	BRCA	Normal
TCGA-BH-A0H3-01A-11R-A12P-07	BRCA	Tumor
TCGA-BH-A0HA-01A-11R-A12P-07	BRCA	Tumor
TCGA-A1-A0SQ-01A-21R-A144-07	BRCA	Tumor
TCGA-E2-A1IF-01A-11R-A144-07	BRCA	Tumor
TCGA-E2-A1IG-01A-11R-A144-07	BRCA	Tumor
TCGA-E2-A1IO-01A-11R-A144-07	BRCA	Tumor
TCGA-E2-A1L7-11A-33R-A144-07	BRCA	Normal
TCGA-E2-A1LA-01A-11R-A144-07	BRCA	Tumor
TCGA-E2-A1LB-01A-11R-A144-07	BRCA	Tumor
TCGA-E2-A1LB-11A-22R-A144-07	BRCA	Normal
TCGA-E9-A1N8-01A-11R-A144-07	BRCA	Tumor
TCGA-E9-A1NA-01A-11R-A144-07	BRCA	Tumor
TCGA-E9-A1NA-11A-33R-A144-07	BRCA	Normal
TCGA-E9-A1ND-11A-43R-A144-07	BRCA	Normal
TCGA-EW-A1IX-01A-12R-A144-07	BRCA	Tumor
TCGA-EW-A1OZ-01A-11R-A144-07	BRCA	Tumor
TCGA-EW-A1P4-01A-21R-A144-07	BRCA	Tumor
TCGA-EW-A1P5-01A-11R-A144-07	BRCA	Tumor
TCGA-BH-A1F0-01A-11R-A137-07	BRCA	Tumor
TCGA-BH-A1F0-11B-23R-A137-07	BRCA	Normal
TCGA-C8-A1HF-01A-11R-A137-07	BRCA	Tumor
TCGA-C8-A1HG-01A-11R-A137-07	BRCA	Tumor
TCGA-C8-A1HI-01A-11R-A137-07	BRCA	Tumor
TCGA-C8-A1HL-01A-11R-A137-07	BRCA	Tumor
TCGA-C8-A1HM-01A-12R-A137-07	BRCA	Tumor
TCGA-C8-A1HN-01A-11R-A137-07	BRCA	Tumor
TCGA-BH-A0H7-01A-13R-A056-07	BRCA	Tumor
TCGA-D8-A1JS-01A-11R-A13Q-07	BRCA	Tumor
TCGA-E2-A1IH-01A-11R-A13Q-07	BRCA	Tumor
TCGA-E2-A1L9-01A-11R-A13Q-07	BRCA	Tumor
TCGA-EW-A1J3-01A-11R-A13Q-07	BRCA	Tumor
TCGA-EW-A1J5-01A-11R-A13Q-07	BRCA	Tumor
TCGA-D8-A1JU-01A-11R-A13Q-07	BRCA	Tumor
TCGA-EW-A1IW-01A-11R-A13Q-07	BRCA	Tumor
TCGA-EW-A1J6-01A-11R-A13Q-07	BRCA	Tumor
TCGA-A1-A0SG-01A-11R-A144-07	BRCA	Tumor
TCGA-A1-A0SI-01A-11R-A144-07	BRCA	Tumor
TCGA-A1-A0SN-01A-11R-A144-07	BRCA	Tumor
TCGA-AO-A1KR-01A-12R-A144-07	BRCA	Tumor
TCGA-E2-A1II-01A-11R-A144-07	BRCA	Tumor
TCGA-E2-A1IJ-01A-11R-A144-07	BRCA	Tumor
TCGA-E2-A1IK-01A-11R-A144-07	BRCA	Tumor
TCGA-E2-A1L7-01A-11R-A144-07	BRCA	Tumor
TCGA-E2-A1LL-01A-11R-A144-07	BRCA	Tumor
TCGA-A2-A1G0-01A-11R-A13Q-07	BRCA	Tumor
TCGA-A7-A13G-01A-11R-A13Q-07	BRCA	Tumor
TCGA-AQ-A1H2-01A-11R-A13Q-07	BRCA	Tumor
TCGA-AQ-A1H3-01A-31R-A13Q-07	BRCA	Tumor
TCGA-BH-A1EN-01A-11R-A13Q-07	BRCA	Tumor
TCGA-BH-A1FC-01A-11R-A13Q-07	BRCA	Tumor
TCGA-D8-A1X5-01A-11R-A14D-07	BRCA	Tumor
TCGA-D8-A1XA-01A-11R-A14D-07	BRCA	Tumor
TCGA-D8-A1XB-01A-11R-A14D-07	BRCA	Tumor
TCGA-D8-A1XC-01A-11R-A14D-07	BRCA	Tumor
TCGA-D8-A1XD-01A-11R-A14D-07	BRCA	Tumor
TCGA-D8-A1XF-01A-11R-A14D-07	BRCA	Tumor
TCGA-D8-A1XG-01A-11R-A14D-07	BRCA	Tumor
TCGA-BH-A1FE-01A-11R-A13Q-07	BRCA	Tumor
TCGA-BH-A1FN-11A-34R-A13Q-07	BRCA	Normal
TCGA-C8-A1HJ-01A-11R-A13Q-07	BRCA	Tumor
TCGA-D8-A1JE-01A-11R-A13Q-07	BRCA	Tumor
TCGA-D8-A1JF-01A-11R-A13Q-07	BRCA	Tumor
TCGA-D8-A1JG-01B-11R-A13Q-07	BRCA	Tumor
TCGA-D8-A1JH-01A-11R-A13Q-07	BRCA	Tumor
TCGA-D8-A1JM-01A-11R-A13Q-07	BRCA	Tumor
TCGA-E2-A1IL-01A-11R-A14D-07	BRCA	Tumor
TCGA-E2-A1IU-01A-11R-A14D-07	BRCA	Tumor
TCGA-E2-A1LH-01A-11R-A14D-07	BRCA	Tumor
TCGA-E2-A1LK-01A-21R-A14D-07	BRCA	Tumor
TCGA-E9-A1N5-01A-11R-A14D-07	BRCA	Tumor
TCGA-E9-A1N5-11A-41R-A14D-07	BRCA	Normal
TCGA-E9-A1N6-01A-11R-A144-07	BRCA	Tumor
TCGA-E9-A1N6-11A-32R-A144-07	BRCA	Normal
TCGA-E9-A1ND-01A-11R-A144-07	BRCA	Tumor
TCGA-EW-A1OV-01A-11R-A144-07	BRCA	Tumor
TCGA-EW-A1OW-01A-21R-A144-07	BRCA	Tumor
TCGA-EW-A1OX-01A-11R-A144-07	BRCA	Tumor
TCGA-EW-A1OY-01A-11R-A144-07	BRCA	Tumor
TCGA-EW-A1P0-01A-11R-A144-07	BRCA	Tumor
TCGA-BH-A1EY-01A-11R-A13Q-07	BRCA	Tumor
TCGA-BH-A1F8-11B-21R-A13Q-07	BRCA	Normal
TCGA-BH-A1FC-11A-32R-A13Q-07	BRCA	Normal
TCGA-BH-A1FG-01A-11R-A13Q-07	BRCA	Tumor
TCGA-BH-A1FH-11B-42R-A13Q-07	BRCA	Normal
TCGA-BH-A0HA-11A-31R-A12P-07	BRCA	Normal
TCGA-E2-A1B5-01A-21R-A12P-07	BRCA	Tumor
TCGA-BH-A0E0-11A-13R-A089-07	BRCA	Normal
TCGA-BH-A0E1-11A-13R-A089-07	BRCA	Normal
TCGA-BH-A0H7-11A-13R-A089-07	BRCA	Normal
TCGA-BH-A0HK-11A-11R-A089-07	BRCA	Normal
TCGA-A2-A04R-01A-41R-A109-07	BRCA	Tumor
TCGA-A2-A0YG-01A-21R-A109-07	BRCA	Tumor
TCGA-A2-A0YH-01A-11R-A109-07	BRCA	Tumor
TCGA-A2-A0YJ-01A-11R-A109-07	BRCA	Tumor
TCGA-BH-A1FN-01A-11R-A13Q-07	BRCA	Tumor
TCGA-BH-A1FR-11B-42R-A13Q-07	BRCA	Normal
TCGA-C8-A1HK-01A-21R-A13Q-07	BRCA	Tumor
TCGA-D8-A1JB-01A-11R-A13Q-07	BRCA	Tumor
TCGA-D8-A1JI-01A-11R-A13Q-07	BRCA	Tumor
TCGA-D8-A1JK-01A-11R-A13Q-07	BRCA	Tumor
TCGA-D8-A1JN-01A-11R-A13Q-07	BRCA	Tumor
TCGA-EW-A1P7-01A-21R-A144-07	BRCA	Tumor
TCGA-EW-A1PB-01A-11R-A144-07	BRCA	Tumor
TCGA-EW-A1PD-01A-11R-A144-07	BRCA	Tumor
TCGA-EW-A1PE-01A-11R-A144-07	BRCA	Tumor
TCGA-EW-A1PF-01A-11R-A144-07	BRCA	Tumor
TCGA-A1-A0SB-01A-11R-A144-07	BRCA	Tumor
TCGA-A1-A0SF-01A-11R-A144-07	BRCA	Tumor
TCGA-E9-A1R6-01A-11R-A14D-07	BRCA	Tumor
TCGA-D8-A1J8-01A-11R-A13Q-07	BRCA	Tumor
TCGA-D8-A1J9-01A-11R-A13Q-07	BRCA	Tumor
TCGA-D8-A1JA-01A-11R-A13Q-07	BRCA	Tumor
TCGA-D8-A1JC-01A-11R-A13Q-07	BRCA	Tumor
TCGA-D8-A1JT-01A-31R-A13Q-07	BRCA	Tumor
TCGA-E2-A1L6-01A-11R-A13Q-07	BRCA	Tumor
TCGA-EW-A1IY-01A-11R-A13Q-07	BRCA	Tumor
TCGA-EW-A1J1-01A-11R-A13Q-07	BRCA	Tumor
TCGA-A2-A1FX-01A-11R-A13Q-07	BRCA	Tumor
TCGA-A7-A13G-11A-51R-A13Q-07	BRCA	Normal
TCGA-AO-A1KS-01A-11R-A13Q-07	BRCA	Tumor
TCGA-B6-A1KN-01A-11R-A13Q-07	BRCA	Tumor
TCGA-BH-A1F2-01A-31R-A13Q-07	BRCA	Tumor
TCGA-BH-A1F5-01A-12R-A13Q-07	BRCA	Tumor
TCGA-BH-A1F8-01A-11R-A13Q-07	BRCA	Tumor
TCGA-AC-A23E-01A-11R-A157-07	BRCA	Tumor
TCGA-BH-A0W5-01A-11R-A109-07	BRCA	Tumor
TCGA-BH-A0WA-01A-11R-A109-07	BRCA	Tumor
TCGA-E9-A22B-01A-11R-A157-07	BRCA	Tumor
TCGA-E9-A22D-01A-11R-A157-07	BRCA	Tumor
TCGA-E9-A22E-01A-11R-A157-07	BRCA	Tumor
TCGA-E9-A22G-01A-11R-A157-07	BRCA	Tumor
TCGA-E9-A22H-01A-11R-A157-07	BRCA	Tumor
TCGA-AR-A254-01A-21R-A169-07	BRCA	Tumor
TCGA-C8-A278-01A-11R-A169-07	BRCA	Tumor
TCGA-E9-A1QZ-01A-21R-A169-07	BRCA	Tumor
TCGA-D8-A1XM-01A-21R-A14M-07	BRCA	Tumor
TCGA-D8-A1XU-01A-11R-A14M-07	BRCA	Tumor
TCGA-D8-A1Y0-01A-11R-A14M-07	BRCA	Tumor
TCGA-D8-A1Y1-01A-21R-A14M-07	BRCA	Tumor
TCGA-E9-A1R3-01A-31R-A14M-07	BRCA	Tumor
TCGA-E9-A1N9-01A-11R-A14D-07	BRCA	Tumor
TCGA-E9-A1NF-01A-11R-A14D-07	BRCA	Tumor
TCGA-E9-A1NF-11A-73R-A14D-07	BRCA	Normal
TCGA-E9-A1NH-01A-11R-A14D-07	BRCA	Tumor
TCGA-E9-A1NI-01A-11R-A14D-07	BRCA	Tumor
TCGA-E9-A1R2-01A-11R-A14D-07	BRCA	Tumor
TCGA-E9-A1R4-01A-21R-A14D-07	BRCA	Tumor
TCGA-A7-A0D9-11A-53R-A089-07	BRCA	Normal
TCGA-A7-A0DB-11A-33R-A089-07	BRCA	Normal
TCGA-BH-A0AY-11A-23R-A089-07	BRCA	Normal
TCGA-BH-A0B3-11B-21R-A089-07	BRCA	Normal
TCGA-BH-A0B8-11A-41R-A089-07	BRCA	Normal
TCGA-BH-A0BC-11A-22R-A089-07	BRCA	Normal
TCGA-BH-A0BJ-11A-23R-A089-07	BRCA	Normal
TCGA-BH-A0BM-11A-12R-A089-07	BRCA	Normal
TCGA-BH-A0BV-11A-31R-A089-07	BRCA	Normal
TCGA-BH-A0C0-11A-21R-A089-07	BRCA	Normal
TCGA-BH-A0DH-11A-31R-A089-07	BRCA	Normal
TCGA-BH-A0DK-11A-13R-A089-07	BRCA	Normal
TCGA-BH-A0DP-11A-12R-A089-07	BRCA	Normal
TCGA-BH-A0DQ-11A-12R-A089-07	BRCA	Normal
TCGA-A2-A0YK-01A-22R-A109-07	BRCA	Tumor
TCGA-AN-A0XN-01A-21R-A109-07	BRCA	Tumor
TCGA-AN-A0XT-01A-11R-A109-07	BRCA	Tumor
TCGA-AN-A0XU-01A-11R-A109-07	BRCA	Tumor
TCGA-AN-A0XV-01A-11R-A109-07	BRCA	Tumor
TCGA-AN-A0XW-01A-11R-A109-07	BRCA	Tumor
TCGA-AR-A0TU-01A-31R-A109-07	BRCA	Tumor
TCGA-AR-A0U0-01A-11R-A109-07	BRCA	Tumor
TCGA-E9-A1N3-01A-12R-A157-07	BRCA	Tumor
TCGA-E9-A1RB-01A-11R-A157-07	BRCA	Tumor
TCGA-E9-A1RB-11A-33R-A157-07	BRCA	Normal
TCGA-E9-A1RC-01A-11R-A157-07	BRCA	Tumor
TCGA-E9-A1RC-11A-33R-A157-07	BRCA	Normal
TCGA-E9-A1RD-01A-11R-A157-07	BRCA	Tumor
TCGA-E9-A1RD-11A-33R-A157-07	BRCA	Normal
TCGA-E9-A1RE-01A-11R-A157-07	BRCA	Tumor
TCGA-E9-A1RF-01A-11R-A157-07	BRCA	Tumor
TCGA-E9-A1RF-11A-32R-A157-07	BRCA	Normal
TCGA-E9-A226-01A-21R-A157-07	BRCA	Tumor
TCGA-E9-A227-01A-11R-A157-07	BRCA	Tumor
TCGA-E9-A228-01A-31R-A157-07	BRCA	Tumor
TCGA-E9-A229-01A-31R-A157-07	BRCA	Tumor
TCGA-E9-A22A-01A-11R-A157-07	BRCA	Tumor
TCGA-AR-A24W-01A-11R-A169-07	BRCA	Tumor
TCGA-AR-A24X-01A-11R-A169-07	BRCA	Tumor
TCGA-AR-A24Z-01A-11R-A169-07	BRCA	Tumor
TCGA-AR-A250-01A-31R-A169-07	BRCA	Tumor
TCGA-AR-A251-01A-12R-A169-07	BRCA	Tumor
TCGA-AR-A252-01A-11R-A169-07	BRCA	Tumor
TCGA-AR-A255-01A-11R-A169-07	BRCA	Tumor
TCGA-AR-A256-01A-11R-A169-07	BRCA	Tumor
TCGA-AR-A0U2-01A-11R-A109-07	BRCA	Tumor
TCGA-AR-A0U3-01A-11R-A109-07	BRCA	Tumor
TCGA-B6-A0WT-01A-11R-A109-07	BRCA	Tumor
TCGA-B6-A0WV-01A-11R-A109-07	BRCA	Tumor
TCGA-B6-A0WW-01A-11R-A109-07	BRCA	Tumor
TCGA-B6-A0X1-01A-11R-A109-07	BRCA	Tumor
TCGA-B6-A0X4-01A-11R-A109-07	BRCA	Tumor
TCGA-B6-A0X5-01A-21R-A109-07	BRCA	Tumor
TCGA-D8-A1XL-01A-11R-A14M-07	BRCA	Tumor
TCGA-D8-A1XO-01A-11R-A14M-07	BRCA	Tumor
TCGA-D8-A1XQ-01A-11R-A14M-07	BRCA	Tumor
TCGA-D8-A1XR-01A-11R-A14M-07	BRCA	Tumor
TCGA-D8-A1XS-01A-11R-A14M-07	BRCA	Tumor
TCGA-D8-A1XT-01A-11R-A14M-07	BRCA	Tumor
TCGA-D8-A1XV-01A-11R-A14M-07	BRCA	Tumor
TCGA-D8-A1XW-01A-11R-A14M-07	BRCA	Tumor
TCGA-D8-A27G-01A-11R-A16F-07	BRCA	Tumor
TCGA-D8-A27H-01A-11R-A16F-07	BRCA	Tumor
TCGA-D8-A27I-01A-11R-A16F-07	BRCA	Tumor
TCGA-D8-A27K-01A-11R-A16F-07	BRCA	Tumor
TCGA-D8-A27L-01A-11R-A16F-07	BRCA	Tumor
TCGA-D8-A27M-01A-11R-A16F-07	BRCA	Tumor
TCGA-D8-A27N-01A-11R-A16F-07	BRCA	Tumor
TCGA-D8-A27P-01A-11R-A16F-07	BRCA	Tumor
TCGA-D8-A1XY-01A-11R-A14M-07	BRCA	Tumor
TCGA-D8-A1XZ-01A-11R-A14M-07	BRCA	Tumor
TCGA-E2-A1LG-01A-21R-A14M-07	BRCA	Tumor
TCGA-E9-A1N4-01A-11R-A14M-07	BRCA	Tumor
TCGA-E9-A1N4-11A-33R-A14M-07	BRCA	Normal
TCGA-E9-A1NE-01A-21R-A14M-07	BRCA	Tumor
TCGA-E9-A1NG-01A-21R-A14M-07	BRCA	Tumor
TCGA-E9-A1NG-11A-52R-A14M-07	BRCA	Normal
TCGA-EW-A2FW-01A-11R-A17B-07	BRCA	Tumor
TCGA-AC-A2FB-01A-11R-A17B-07	BRCA	Tumor
TCGA-AC-A2FB-11A-13R-A17B-07	BRCA	Normal
TCGA-AC-A2FF-01A-11R-A17B-07	BRCA	Tumor
TCGA-AC-A2FF-11A-13R-A17B-07	BRCA	Normal
TCGA-AC-A2FG-01A-11R-A17B-07	BRCA	Tumor
TCGA-D8-A27V-01A-12R-A17B-07	BRCA	Tumor
TCGA-EW-A2FS-01A-11R-A17B-07	BRCA	Tumor
TCGA-EW-A2FV-01A-11R-A17B-07	BRCA	Tumor
TCGA-A2-A259-01A-11R-A16F-07	BRCA	Tumor
TCGA-A2-A25A-01A-12R-A16F-07	BRCA	Tumor
TCGA-A2-A25D-01A-12R-A16F-07	BRCA	Tumor
TCGA-BH-A28Q-01A-11R-A16F-07	BRCA	Tumor
TCGA-C8-A26V-01A-11R-A16F-07	BRCA	Tumor
TCGA-C8-A26W-01A-11R-A16F-07	BRCA	Tumor
TCGA-E9-A1R5-01A-11R-A14M-07	BRCA	Tumor
TCGA-E9-A1R7-01A-11R-A14M-07	BRCA	Tumor
TCGA-E9-A1R7-11A-42R-A14M-07	BRCA	Normal
TCGA-EW-A1PH-01A-11R-A14M-07	BRCA	Tumor
TCGA-C8-A26Z-01A-11R-A16F-07	BRCA	Tumor
TCGA-C8-A273-01A-11R-A16F-07	BRCA	Tumor
TCGA-C8-A274-01A-11R-A16F-07	BRCA	Tumor
TCGA-C8-A275-01A-21R-A16F-07	BRCA	Tumor
TCGA-D8-A27E-01A-11R-A16F-07	BRCA	Tumor
TCGA-D8-A27F-01A-11R-A16F-07	BRCA	Tumor
TCGA-AC-A2B8-01A-11R-A17B-07	BRCA	Tumor
TCGA-AC-A23H-01A-11R-A157-07	BRCA	Tumor
TCGA-AC-A23H-11A-12R-A157-07	BRCA	Normal
TCGA-B6-A1KC-01B-11R-A157-07	BRCA	Tumor
TCGA-BH-A204-01A-11R-A157-07	BRCA	Tumor
TCGA-BH-A204-11A-53R-A157-07	BRCA	Normal
TCGA-BH-A208-01A-11R-A157-07	BRCA	Tumor
TCGA-BH-A208-11A-51R-A157-07	BRCA	Normal
TCGA-BH-A203-01A-12R-A169-07	BRCA	Tumor
TCGA-BH-A203-11A-42R-A169-07	BRCA	Normal
TCGA-C8-A27A-01A-11R-A169-07	BRCA	Tumor
TCGA-C8-A27B-01A-11R-A169-07	BRCA	Tumor
TCGA-E9-A1RH-01A-21R-A169-07	BRCA	Tumor
TCGA-E9-A1RH-11A-34R-A169-07	BRCA	Normal
TCGA-E9-A1RI-01A-11R-A169-07	BRCA	Tumor
TCGA-BH-A1FD-11B-21R-A13Q-07	BRCA	Normal
TCGA-BH-A1FE-11B-14R-A13Q-07	BRCA	Normal
TCGA-BH-A1FG-11B-12R-A13Q-07	BRCA	Normal
TCGA-BH-A1FH-01A-12R-A13Q-07	BRCA	Tumor
TCGA-BH-A1FJ-01A-11R-A13Q-07	BRCA	Tumor
TCGA-BH-A1FJ-11B-42R-A13Q-07	BRCA	Normal
TCGA-BH-A1FM-01A-11R-A13Q-07	BRCA	Tumor
TCGA-BH-A201-01A-11R-A14M-07	BRCA	Tumor
TCGA-BH-A202-01A-11R-A14M-07	BRCA	Tumor
TCGA-D8-A1JJ-01A-31R-A14M-07	BRCA	Tumor
TCGA-D8-A1X6-01A-11R-A14M-07	BRCA	Tumor
TCGA-D8-A1X7-01A-11R-A14M-07	BRCA	Tumor
TCGA-D8-A1X8-01A-11R-A14M-07	BRCA	Tumor
TCGA-D8-A1XJ-01A-11R-A14M-07	BRCA	Tumor
TCGA-D8-A1XK-01A-21R-A14M-07	BRCA	Tumor
TCGA-AR-A24O-01A-11R-A169-07	BRCA	Tumor
TCGA-AR-A24P-01A-11R-A169-07	BRCA	Tumor
TCGA-AR-A24Q-01A-12R-A169-07	BRCA	Tumor
TCGA-AR-A24R-01A-11R-A169-07	BRCA	Tumor
TCGA-AR-A24S-01A-11R-A169-07	BRCA	Tumor
TCGA-AR-A24T-01A-11R-A169-07	BRCA	Tumor
TCGA-AR-A24U-01A-11R-A169-07	BRCA	Tumor
TCGA-AR-A24V-01A-21R-A169-07	BRCA	Tumor
TCGA-E9-A1RI-11A-41R-A169-07	BRCA	Normal
TCGA-E9-A243-01A-21R-A169-07	BRCA	Tumor
TCGA-E9-A244-01A-11R-A169-07	BRCA	Tumor
TCGA-E9-A247-01A-11R-A169-07	BRCA	Tumor
TCGA-E9-A248-01A-11R-A169-07	BRCA	Tumor
TCGA-E9-A249-01A-11R-A169-07	BRCA	Tumor
TCGA-E9-A24A-01A-11R-A169-07	BRCA	Tumor
TCGA-AQ-A0Y5-01A-11R-A14M-07	BRCA	Tumor
TCGA-A7-A26I-01A-11R-A169-07	BRCA	Tumor
TCGA-A7-A26J-01A-11R-A169-07	BRCA	Tumor
TCGA-AC-A23C-01A-12R-A169-07	BRCA	Tumor
TCGA-AR-A24H-01A-11R-A169-07	BRCA	Tumor
TCGA-AR-A24K-01A-11R-A169-07	BRCA	Tumor
TCGA-AR-A24L-01A-11R-A169-07	BRCA	Tumor
TCGA-AR-A24M-01A-11R-A169-07	BRCA	Tumor
TCGA-AR-A24N-01A-11R-A169-07	BRCA	Tumor
TCGA-A2-A25B-01A-11R-A169-07	BRCA	Tumor
TCGA-A2-A25C-01A-11R-A169-07	BRCA	Tumor
TCGA-A2-A25E-01A-11R-A169-07	BRCA	Tumor
TCGA-A2-A25F-01A-11R-A169-07	BRCA	Tumor
TCGA-A7-A26E-01A-11R-A169-07	BRCA	Tumor
TCGA-A7-A26F-01A-21R-A169-07	BRCA	Tumor
TCGA-A7-A26G-01A-21R-A169-07	BRCA	Tumor
TCGA-A7-A26H-01A-11R-A169-07	BRCA	Tumor
TCGA-BH-A209-01A-11R-A157-07	BRCA	Tumor
TCGA-BH-A209-11A-42R-A157-07	BRCA	Normal
TCGA-D8-A1X9-01A-12R-A157-07	BRCA	Tumor
TCGA-D8-A1Y2-01A-11R-A157-07	BRCA	Tumor
TCGA-D8-A1Y3-01A-11R-A157-07	BRCA	Tumor
TCGA-E2-A1LI-01A-12R-A157-07	BRCA	Tumor
TCGA-E2-A1LS-01A-12R-A157-07	BRCA	Tumor
TCGA-E2-A1LS-11A-32R-A157-07	BRCA	Normal
TCGA-D8-A27R-01A-11R-A16F-07	BRCA	Tumor
TCGA-D8-A27T-01A-11R-A16F-07	BRCA	Tumor
TCGA-D8-A27W-01A-11R-A16F-07	BRCA	Tumor
TCGA-E9-A1R0-01A-22R-A16F-07	BRCA	Tumor
TCGA-E9-A245-01A-22R-A16F-07	BRCA	Tumor
TCGA-E9-A295-01A-11R-A16F-07	BRCA	Tumor
TCGA-GI-A2C8-01A-11R-A16F-07	BRCA	Tumor
TCGA-EW-A1P3-01A-11R-A144-07	BRCA	Tumor
TCGA-EW-A1P6-01A-11R-A144-07	BRCA	Tumor
TCGA-EW-A1P8-01A-11R-A144-07	BRCA	Tumor
TCGA-EW-A1PA-01A-11R-A144-07	BRCA	Tumor
TCGA-EW-A1PG-01A-11R-A144-07	BRCA	Tumor
TCGA-BH-A1EO-01A-11R-A137-07	BRCA	Tumor
TCGA-AR-A1AR-01A-31R-A137-07	BRCA	Tumor
TCGA-A2-A1FZ-01A-51R-A14D-07	BRCA	Tumor
TCGA-BH-A1FU-01A-11R-A14D-07	BRCA	Tumor
TCGA-C8-A26X-01A-31R-A16F-07	BRCA	Tumor
TCGA-C8-A26Y-01A-11R-A16F-07	BRCA	Tumor
TCGA-A7-A13E-11A-61R-A12P-07	BRCA	Normal
TCGA-A7-A13F-11A-42R-A12P-07	BRCA	Normal
TCGA-AO-A1KQ-01A-11R-A13Q-07	BRCA	Tumor
TCGA-AR-A1AI-01A-11R-A12P-07	BRCA	Tumor
TCGA-AR-A1AJ-01A-21R-A12P-07	BRCA	Tumor
TCGA-AR-A1AK-01A-21R-A12P-07	BRCA	Tumor
TCGA-AR-A1AP-01A-11R-A12P-07	BRCA	Tumor
TCGA-AR-A1AS-01A-11R-A12P-07	BRCA	Tumor
TCGA-AR-A1AU-01A-11R-A12P-07	BRCA	Tumor
TCGA-B6-A1KF-01A-11R-A13Q-07	BRCA	Tumor
TCGA-BH-A0AU-11A-11R-A12P-07	BRCA	Normal
TCGA-BH-A1F6-01A-11R-A13Q-07	BRCA	Tumor
TCGA-BH-A1FB-11A-33R-A13Q-07	BRCA	Normal
TCGA-BH-A1FR-01A-11R-A13Q-07	BRCA	Tumor
TCGA-D8-A1JP-01A-11R-A13Q-07	BRCA	Tumor
TCGA-E2-A1BC-01A-11R-A12P-07	BRCA	Tumor
TCGA-BH-A1FB-01A-11R-A13Q-07	BRCA	Tumor
TCGA-GM-A2DH-01A-11R-A180-07	BRCA	Tumor
TCGA-AR-A2LM-01A-11R-A180-07	BRCA	Tumor
TCGA-AR-A2LR-01A-12R-A18M-07	BRCA	Tumor
TCGA-AR-A2LN-01A-21R-A18M-07	BRCA	Tumor
TCGA-AC-A2FK-01A-12R-A180-07	BRCA	Tumor
TCGA-AC-A2FO-01A-11R-A180-07	BRCA	Tumor
TCGA-AR-A2LQ-01A-22R-A18M-07	BRCA	Tumor
TCGA-GM-A2DN-01A-11R-A180-07	BRCA	Tumor
TCGA-GM-A2DD-01A-11R-A180-07	BRCA	Tumor
TCGA-AR-A2LO-01A-31R-A18M-07	BRCA	Tumor
TCGA-E9-A2JS-01A-11R-A180-07	BRCA	Tumor
TCGA-GM-A2DK-01A-21R-A180-07	BRCA	Tumor
TCGA-AR-A2LH-01A-31R-A18M-07	BRCA	Tumor
TCGA-GM-A2DB-01A-31R-A18M-07	BRCA	Tumor
TCGA-AR-A2LK-01A-11R-A180-07	BRCA	Tumor
TCGA-GM-A2DF-01A-11R-A180-07	BRCA	Tumor
TCGA-AR-A2LL-01A-11R-A180-07	BRCA	Tumor
TCGA-GM-A2D9-01A-11R-A18M-07	BRCA	Tumor
TCGA-GM-A2DI-01A-31R-A18M-07	BRCA	Tumor
TCGA-E2-A1AZ-01A-11R-A12P-07	BRCA	Tumor
TCGA-GM-A2DA-01A-11R-A18M-07	BRCA	Tumor
TCGA-AR-A2LE-01A-11R-A180-07	BRCA	Tumor
TCGA-GM-A2DM-01A-11R-A180-07	BRCA	Tumor
TCGA-GM-A2DC-01A-11R-A18M-07	BRCA	Tumor
TCGA-AC-A2QH-01A-11R-A18M-07	BRCA	Tumor
TCGA-BH-A18V-06A-11R-A213-07	BRCA	Tumor
TCGA-BH-A1FE-06A-11R-A213-07	BRCA	Tumor
TCGA-BH-A2L8-01A-11R-A18M-07	BRCA	Tumor
TCGA-E9-A2JT-01A-22R-A18M-07	BRCA	Tumor
TCGA-B6-A2IU-01A-32R-A18M-07	BRCA	Tumor
TCGA-HN-A2NL-01A-11R-A18M-07	BRCA	Tumor
TCGA-GM-A2DL-01A-11R-A18M-07	BRCA	Tumor
TCGA-GM-A2DO-01A-11R-A18M-07	BRCA	Tumor
TCGA-BH-A0BA-11A-22R-A19E-07	BRCA	Normal
TCGA-A2-A3KC-01A-11R-A213-07	BRCA	Tumor
TCGA-A2-A3KD-01A-12R-A213-07	BRCA	Tumor
TCGA-A7-A2KD-01A-31R-A21T-07	BRCA	Tumor
TCGA-A7-A3IY-01A-21R-A21T-07	BRCA	Tumor
TCGA-A7-A3IZ-01A-11R-A213-07	BRCA	Tumor
TCGA-A7-A3J0-01A-11R-A213-07	BRCA	Tumor
TCGA-A7-A3J1-01A-11R-A213-07	BRCA	Tumor
TCGA-AC-A23G-01A-11R-A213-07	BRCA	Tumor
TCGA-AC-A2BK-01A-11R-A21T-07	BRCA	Tumor
TCGA-AC-A2BM-01A-11R-A21T-07	BRCA	Tumor
TCGA-AC-A3HN-01A-11R-A213-07	BRCA	Tumor
TCGA-AC-A3OD-01A-11R-A21T-07	BRCA	Tumor
TCGA-B6-A0I1-01A-11R-A21T-07	BRCA	Tumor
TCGA-B6-A1KI-01A-11R-A14M-07	BRCA	Tumor
TCGA-C8-A3M7-01A-12R-A21T-07	BRCA	Tumor
TCGA-C8-A3M8-01A-11R-A213-07	BRCA	Tumor
TCGA-E2-A3DX-01A-21R-A213-07	BRCA	Tumor
TCGA-E9-A3HO-01A-11R-A213-07	BRCA	Tumor
TCGA-E9-A3Q9-01A-11R-A21T-07	BRCA	Tumor
TCGA-EW-A1PC-01B-11R-A21T-07	BRCA	Tumor
TCGA-EW-A2FR-01A-11R-A21T-07	BRCA	Tumor
TCGA-GI-A2C9-01A-11R-A21T-07	BRCA	Tumor
TCGA-GM-A3NY-01A-11R-A21T-07	BRCA	Tumor
TCGA-A2-A1G6-01A-11R-A13Q-07	BRCA	Tumor
TCGA-BH-A1ES-01A-11R-A137-07	BRCA	Tumor
TCGA-E2-A1BD-01A-11R-A12P-07	BRCA	Tumor
TCGA-BH-A0HN-01A-11R-A10U-07	BRCA	Tumor
TCGA-A2-A0CO-01A-13R-A22K-07	BRCA	Tumor
TCGA-A7-A13H-01A-11R-A22K-07	BRCA	Tumor
TCGA-A7-A3RF-01A-11R-A22K-07	BRCA	Tumor
TCGA-BH-A28O-01A-11R-A22K-07	BRCA	Tumor
TCGA-E2-A14U-01A-11R-A22K-07	BRCA	Tumor
TCGA-E2-A2P5-01A-11R-A19W-07	BRCA	Tumor
TCGA-E2-A2P6-01A-11R-A19W-07	BRCA	Tumor
TCGA-A2-A0CK-01A-11R-A22K-07	BRCA	Tumor
TCGA-A2-A0CR-01A-11R-A22K-07	BRCA	Tumor
TCGA-AC-A3TM-01A-11R-A22K-07	BRCA	Tumor
TCGA-AC-A3TN-01A-11R-A22K-07	BRCA	Tumor
TCGA-BH-A0B9-01A-11R-A056-07	BRCA	Tumor
TCGA-AC-A2FE-01A-11R-A19W-07	BRCA	Tumor
TCGA-AC-A2FM-01A-11R-A19W-07	BRCA	Tumor
TCGA-AC-A3QQ-01A-11R-A22K-07	BRCA	Tumor
TCGA-AC-A3W5-01A-11R-A22K-07	BRCA	Tumor
TCGA-AC-A3W7-01A-11R-A22K-07	BRCA	Tumor
TCGA-AR-A2LJ-01A-12R-A19W-07	BRCA	Tumor
TCGA-BH-A0B6-01A-11R-A19W-07	BRCA	Tumor
TCGA-E2-A107-01A-11R-A10J-07	BRCA	Tumor
TCGA-AC-A2FM-11B-32R-A19W-07	BRCA	Normal
TCGA-AC-A2QI-01A-12R-A19W-07	BRCA	Tumor
TCGA-AC-A2QJ-01A-12R-A19W-07	BRCA	Tumor
TCGA-AC-A3BB-01A-21R-A19W-07	BRCA	Tumor
TCGA-AC-A3EH-01A-22R-A22K-07	BRCA	Tumor
TCGA-AC-A3W6-01A-12R-A22K-07	BRCA	Tumor
TCGA-AR-A1AM-01A-41R-A22K-07	BRCA	Tumor
TCGA-E2-A1LE-01A-12R-A19W-07	BRCA	Tumor
TCGA-E9-A3QA-01A-61R-A22K-07	BRCA	Tumor
TCGA-EW-A3U0-01A-11R-A22K-07	BRCA	Tumor
TCGA-GM-A3NW-01A-21R-A22K-07	BRCA	Tumor
TCGA-AR-A1AT-01A-11R-A12P-07	BRCA	Tumor
TCGA-E2-A1B6-01A-31R-A12P-07	BRCA	Tumor
TCGA-E9-A1NC-01A-21R-A26B-07	BRCA	Tumor
TCGA-E9-A1RG-01A-11R-A14D-07	BRCA	Tumor
TCGA-EW-A1IZ-01A-11R-A13Q-07	BRCA	Tumor
TCGA-AO-A0JB-01A-11R-A32Y-07	BRCA	Tumor
TCGA-BH-A0DZ-11A-22R-A089-07	BRCA	Normal
TCGA-E2-A15K-11A-13R-A12P-07	BRCA	Normal
TCGA-A7-A0CE-11A-21R-A089-07	BRCA	Normal
TCGA-A7-A0CH-11A-32R-A089-07	BRCA	Normal
TCGA-E9-A1RA-01A-11R-A14D-07	BRCA	Tumor
TCGA-EW-A1P1-01A-31R-A14D-07	BRCA	Tumor
TCGA-E2-A1BC-11A-32R-A12P-07	BRCA	Normal
TCGA-A6-2684-01A-01R-1410-07	COAD	Tumor
TCGA-A6-2682-01A-01R-1410-07	COAD	Tumor
TCGA-AA-3495-01A-01R-1410-07	COAD	Tumor
TCGA-AA-3492-01A-01R-1410-07	COAD	Tumor
TCGA-A6-2685-01A-01R-1410-07	COAD	Tumor
TCGA-AA-3502-01A-01R-1410-07	COAD	Tumor
TCGA-AA-3506-01A-01R-1410-07	COAD	Tumor
TCGA-AZ-4614-01A-01R-1410-07	COAD	Tumor
TCGA-AZ-4313-01A-01R-1410-07	COAD	Tumor
TCGA-AZ-4315-01A-01R-1410-07	COAD	Tumor
TCGA-AZ-4684-01A-01R-1410-07	COAD	Tumor
TCGA-AZ-4615-01A-01R-1410-07	COAD	Tumor
TCGA-CK-4951-01A-01R-1410-07	COAD	Tumor
TCGA-CM-4747-01A-01R-1410-07	COAD	Tumor
TCGA-AA-3509-01A-01R-1410-07	COAD	Tumor
TCGA-CA-5256-01A-01R-1410-07	COAD	Tumor
TCGA-G4-6626-01A-11R-1774-07	COAD	Tumor
TCGA-G4-6625-01A-21R-1774-07	COAD	Tumor
TCGA-G4-6588-01A-11R-1774-07	COAD	Tumor
TCGA-G4-6586-01A-11R-1774-07	COAD	Tumor
TCGA-G4-6306-01A-11R-1774-07	COAD	Tumor
TCGA-F4-6570-01A-11R-1774-07	COAD	Tumor
TCGA-F4-6569-01A-11R-1774-07	COAD	Tumor
TCGA-F4-6461-01A-11R-1774-07	COAD	Tumor
TCGA-F4-6460-01A-11R-1774-07	COAD	Tumor
TCGA-F4-6459-01A-11R-1774-07	COAD	Tumor
TCGA-CM-6676-01A-11R-1839-07	COAD	Tumor
TCGA-CM-6674-01A-11R-1839-07	COAD	Tumor
TCGA-CM-5863-01A-21R-1839-07	COAD	Tumor
TCGA-CM-4751-01A-02R-1839-07	COAD	Tumor
TCGA-CK-6751-01A-11R-1839-07	COAD	Tumor
TCGA-CK-6748-01A-11R-1839-07	COAD	Tumor
TCGA-CK-6747-01A-11R-1839-07	COAD	Tumor
TCGA-CK-6746-01A-11R-1839-07	COAD	Tumor
TCGA-CA-6718-01A-11R-1839-07	COAD	Tumor
TCGA-CA-6717-01A-11R-1839-07	COAD	Tumor
TCGA-CA-6716-01A-11R-1839-07	COAD	Tumor
TCGA-CA-6715-01A-21R-1839-07	COAD	Tumor
TCGA-CA-5255-01A-11R-1839-07	COAD	Tumor
TCGA-CA-5254-01A-21R-1839-07	COAD	Tumor
TCGA-AZ-6608-01A-11R-1839-07	COAD	Tumor
TCGA-AZ-6606-01A-11R-1839-07	COAD	Tumor
TCGA-AZ-6605-01A-11R-1839-07	COAD	Tumor
TCGA-AZ-6603-01A-11R-1839-07	COAD	Tumor
TCGA-AZ-6601-11A-01R-1774-07	COAD	Normal
TCGA-AZ-6600-11A-01R-1774-07	COAD	Normal
TCGA-AZ-6599-01A-11R-1774-07	COAD	Tumor
TCGA-AZ-6598-01A-11R-1774-07	COAD	Tumor
TCGA-AZ-4616-01A-21R-1839-07	COAD	Tumor
TCGA-AZ-4323-01A-21R-1839-07	COAD	Tumor
TCGA-AD-6899-01A-11R-1928-07	COAD	Tumor
TCGA-AD-6895-01A-11R-1928-07	COAD	Tumor
TCGA-AD-6890-01A-11R-1928-07	COAD	Tumor
TCGA-AD-6889-01A-11R-1928-07	COAD	Tumor
TCGA-AD-6888-01A-11R-1928-07	COAD	Tumor
TCGA-AD-6548-01A-11R-1839-07	COAD	Tumor
TCGA-AA-3511-01A-21R-1839-07	COAD	Tumor
TCGA-AA-3496-01A-21R-1839-07	COAD	Tumor
TCGA-AA-3489-01A-21R-1839-07	COAD	Tumor
TCGA-A6-6782-01A-11R-1839-07	COAD	Tumor
TCGA-A6-6781-01A-22R-1928-07	COAD	Tumor
TCGA-A6-6780-01A-11R-1839-07	COAD	Tumor
TCGA-A6-6654-01A-21R-1839-07	COAD	Tumor
TCGA-A6-6653-01A-11R-1774-07	COAD	Tumor
TCGA-A6-6652-01A-11R-1774-07	COAD	Tumor
TCGA-A6-6651-01A-21R-1839-07	COAD	Tumor
TCGA-A6-6650-01A-11R-1774-07	COAD	Tumor
TCGA-A6-6142-01A-11R-1774-07	COAD	Tumor
TCGA-A6-5664-01A-21R-1839-07	COAD	Tumor
TCGA-A6-5656-01A-21R-1839-07	COAD	Tumor
TCGA-CM-5348-01A-21R-1723-07	COAD	Tumor
TCGA-AY-6196-01A-11R-1723-07	COAD	Tumor
TCGA-CM-6168-01A-11R-1653-07	COAD	Tumor
TCGA-G4-6302-01A-11R-1723-07	COAD	Tumor
TCGA-A6-5667-11A-01R-1723-07	COAD	Normal
TCGA-AA-3655-11A-01R-1723-07	COAD	Normal
TCGA-F4-6463-01A-11R-1723-07	COAD	Tumor
TCGA-AA-3663-11A-01R-1723-07	COAD	Normal
TCGA-G4-6314-01A-11R-1723-07	COAD	Tumor
TCGA-A6-2675-11A-01R-1723-07	COAD	Normal
TCGA-G4-6297-01A-11R-1723-07	COAD	Tumor
TCGA-AA-3662-01A-01R-1723-07	COAD	Tumor
TCGA-D5-5541-01A-01R-1653-07	COAD	Tumor
TCGA-A6-2675-01A-02R-1723-07	COAD	Tumor
TCGA-DM-A1DB-01A-11R-A155-07	COAD	Tumor
TCGA-AU-6004-01A-11R-1723-07	COAD	Tumor
TCGA-CM-5868-01A-01R-1653-07	COAD	Tumor
TCGA-AA-3660-01A-01R-1723-07	COAD	Tumor
TCGA-CM-6161-01A-11R-1653-07	COAD	Tumor
TCGA-AA-3713-01A-21R-1723-07	COAD	Tumor
TCGA-DM-A0X9-01A-11R-A155-07	COAD	Tumor
TCGA-D5-6536-01A-11R-1723-07	COAD	Tumor
TCGA-AA-3713-11A-01R-1723-07	COAD	Normal
TCGA-CM-5349-01A-21R-1723-07	COAD	Tumor
TCGA-A6-5659-01A-01R-1653-07	COAD	Tumor
TCGA-DM-A0XF-01A-11R-A155-07	COAD	Tumor
TCGA-AU-3779-01A-01R-1723-07	COAD	Tumor
TCGA-G4-6311-01A-11R-1723-07	COAD	Tumor
TCGA-CM-5344-01A-21R-1723-07	COAD	Tumor
TCGA-DM-A1D7-01A-11R-A155-07	COAD	Tumor
TCGA-DM-A1D9-01A-11R-A155-07	COAD	Tumor
TCGA-A6-5660-01A-01R-1653-07	COAD	Tumor
TCGA-AA-3660-11A-01R-1723-07	COAD	Normal
TCGA-A6-5667-01A-21R-1723-07	COAD	Tumor
TCGA-AY-6197-01A-11R-1723-07	COAD	Tumor
TCGA-AA-3655-01A-02R-1723-07	COAD	Tumor
TCGA-DM-A1D8-01A-11R-A155-07	COAD	Tumor
TCGA-G4-6293-01A-11R-1723-07	COAD	Tumor
TCGA-D5-6539-01A-11R-1723-07	COAD	Tumor
TCGA-D5-6535-01A-11R-1723-07	COAD	Tumor
TCGA-DM-A1D0-01A-11R-A155-07	COAD	Tumor
TCGA-DM-A0XD-01A-12R-A155-07	COAD	Tumor
TCGA-CK-5913-01A-11R-1653-07	COAD	Tumor
TCGA-D5-6531-01A-11R-1723-07	COAD	Tumor
TCGA-AM-5820-01A-01R-1653-07	COAD	Tumor
TCGA-D5-6538-01A-11R-1723-07	COAD	Tumor
TCGA-AY-5543-01A-01R-1653-07	COAD	Tumor
TCGA-DM-A1D6-01A-21R-A155-07	COAD	Tumor
TCGA-D5-6530-01A-11R-1723-07	COAD	Tumor
TCGA-D5-6540-01A-11R-1723-07	COAD	Tumor
TCGA-CK-5914-01A-11R-1653-07	COAD	Tumor
TCGA-D5-6533-01A-11R-1723-07	COAD	Tumor
TCGA-AA-3697-01A-01R-1723-07	COAD	Tumor
TCGA-G4-6298-01A-11R-1723-07	COAD	Tumor
TCGA-G4-6295-01A-11R-1723-07	COAD	Tumor
TCGA-D5-6537-01A-11R-1723-07	COAD	Tumor
TCGA-AY-6386-01A-21R-1723-07	COAD	Tumor
TCGA-G4-6320-01A-11R-1723-07	COAD	Tumor
TCGA-G4-6315-01A-11R-1723-07	COAD	Tumor
TCGA-DM-A1DA-01A-11R-A155-07	COAD	Tumor
TCGA-CK-4952-01A-01R-1723-07	COAD	Tumor
TCGA-CM-5864-01A-01R-1653-07	COAD	Tumor
TCGA-CK-5912-01A-11R-1653-07	COAD	Tumor
TCGA-DM-A1D4-01A-21R-A155-07	COAD	Tumor
TCGA-G4-6321-01A-11R-1723-07	COAD	Tumor
TCGA-AM-5821-01A-01R-1653-07	COAD	Tumor
TCGA-AZ-5407-01A-01R-1723-07	COAD	Tumor
TCGA-CM-4743-01A-01R-1723-07	COAD	Tumor
TCGA-D5-5540-01A-01R-1653-07	COAD	Tumor
TCGA-AA-3663-01A-01R-1723-07	COAD	Tumor
TCGA-G4-6317-01A-11R-1723-07	COAD	Tumor
TCGA-D5-6534-01A-21R-1928-07	COAD	Tumor
TCGA-D5-6928-01A-11R-1928-07	COAD	Tumor
TCGA-D5-5539-01A-01R-1653-07	COAD	Tumor
TCGA-CM-6162-01A-11R-1653-07	COAD	Tumor
TCGA-AD-6901-01A-11R-1928-07	COAD	Tumor
TCGA-CM-6163-01A-11R-1653-07	COAD	Tumor
TCGA-D5-5538-01A-01R-1653-07	COAD	Tumor
TCGA-CM-6172-01A-11R-1653-07	COAD	Tumor
TCGA-D5-6926-01A-11R-1928-07	COAD	Tumor
TCGA-A6-4105-01A-02R-1774-07	COAD	Tumor
TCGA-AD-6964-01A-11R-1928-07	COAD	Tumor
TCGA-A6-5662-01A-01R-1653-07	COAD	Tumor
TCGA-D5-6924-01A-11R-1928-07	COAD	Tumor
TCGA-AD-6965-01A-11R-1928-07	COAD	Tumor
TCGA-AZ-5403-01A-01R-1653-07	COAD	Tumor
TCGA-CM-6170-01A-11R-1653-07	COAD	Tumor
TCGA-D5-6929-01A-31R-1928-07	COAD	Tumor
TCGA-CA-5797-01A-01R-1653-07	COAD	Tumor
TCGA-CK-4947-01B-11R-1653-07	COAD	Tumor
TCGA-D5-6930-01A-11R-1928-07	COAD	Tumor
TCGA-A6-6141-01A-11R-1774-07	COAD	Tumor
TCGA-CM-6171-01A-11R-1653-07	COAD	Tumor
TCGA-A6-6138-01A-11R-1774-07	COAD	Tumor
TCGA-AD-5900-01A-11R-1653-07	COAD	Tumor
TCGA-D5-6927-01A-21R-1928-07	COAD	Tumor
TCGA-D5-5537-01A-21R-1928-07	COAD	Tumor
TCGA-F4-6855-01A-11R-1928-07	COAD	Tumor
TCGA-A6-6140-01A-11R-1774-07	COAD	Tumor
TCGA-CM-5860-01A-01R-1653-07	COAD	Tumor
TCGA-CM-6166-01A-11R-1653-07	COAD	Tumor
TCGA-CK-5916-01A-11R-1653-07	COAD	Tumor
TCGA-CM-5862-01A-01R-1653-07	COAD	Tumor
TCGA-A6-5665-01A-01R-1653-07	COAD	Tumor
TCGA-A6-5666-01A-01R-1653-07	COAD	Tumor
TCGA-F4-6856-01A-11R-1928-07	COAD	Tumor
TCGA-G4-6304-01A-11R-1928-07	COAD	Tumor
TCGA-CK-5915-01A-11R-1653-07	COAD	Tumor
TCGA-CM-5861-01A-01R-1653-07	COAD	Tumor
TCGA-CA-5796-01A-01R-1653-07	COAD	Tumor
TCGA-A6-5661-01A-01R-1653-07	COAD	Tumor
TCGA-CM-6167-01A-11R-1653-07	COAD	Tumor
TCGA-AZ-6607-01A-11R-1839-07	COAD	Tumor
TCGA-CA-6719-01A-11R-1839-07	COAD	Tumor
TCGA-CM-6675-01A-11R-1839-07	COAD	Tumor
TCGA-CM-6677-01A-11R-1839-07	COAD	Tumor
TCGA-CM-6678-01A-11R-1839-07	COAD	Tumor
TCGA-CM-6679-01A-11R-1839-07	COAD	Tumor
TCGA-F4-6703-01A-11R-1839-07	COAD	Tumor
TCGA-F4-6704-01A-11R-1839-07	COAD	Tumor
TCGA-F4-6805-01A-11R-1839-07	COAD	Tumor
TCGA-F4-6806-01A-11R-1839-07	COAD	Tumor
TCGA-F4-6807-01A-11R-1839-07	COAD	Tumor
TCGA-F4-6808-01A-11R-1839-07	COAD	Tumor
TCGA-F4-6809-01A-11R-1839-07	COAD	Tumor
TCGA-G4-6309-01A-21R-1839-07	COAD	Tumor
TCGA-G4-6628-01A-11R-1839-07	COAD	Tumor
TCGA-A6-6137-01A-11R-1774-07	COAD	Tumor
TCGA-A6-6648-01A-11R-1774-07	COAD	Tumor
TCGA-A6-6649-01A-11R-1774-07	COAD	Tumor
TCGA-AZ-6598-11A-01R-1774-07	COAD	Normal
TCGA-AZ-6599-11A-01R-1774-07	COAD	Normal
TCGA-AZ-6600-01A-11R-1774-07	COAD	Tumor
TCGA-AZ-6601-01A-11R-1774-07	COAD	Tumor
TCGA-CM-6680-01A-11R-1839-07	COAD	Tumor
TCGA-D5-6529-01A-11R-1774-07	COAD	Tumor
TCGA-D5-6532-01A-11R-1723-07	COAD	Tumor
TCGA-D5-6541-01A-11R-1723-07	COAD	Tumor
TCGA-DM-A1HB-01A-21R-A180-07	COAD	Tumor
TCGA-DM-A280-01A-12R-A16W-07	COAD	Tumor
TCGA-DM-A282-01A-12R-A16W-07	COAD	Tumor
TCGA-DM-A285-01A-11R-A16W-07	COAD	Tumor
TCGA-DM-A288-01A-11R-A16W-07	COAD	Tumor
TCGA-DM-A28G-01A-11R-A16W-07	COAD	Tumor
TCGA-DM-A28H-01A-11R-A16W-07	COAD	Tumor
TCGA-DM-A28M-01A-12R-A16W-07	COAD	Tumor
TCGA-G4-6294-01A-11R-1774-07	COAD	Tumor
TCGA-G4-6299-01A-11R-1774-07	COAD	Tumor
TCGA-G4-6303-01A-11R-1774-07	COAD	Tumor
TCGA-G4-6310-01A-11R-1723-07	COAD	Tumor
TCGA-G4-6322-01A-11R-1723-07	COAD	Tumor
TCGA-G4-6323-01A-11R-1723-07	COAD	Tumor
TCGA-G4-6627-01A-11R-1774-07	COAD	Tumor
TCGA-CM-6169-01A-11R-1653-07	COAD	Tumor
TCGA-CM-6165-01A-11R-1653-07	COAD	Tumor
TCGA-AA-3697-11A-01R-1723-07	COAD	Normal
TCGA-AA-3712-01A-21R-1723-07	COAD	Tumor
TCGA-AA-3712-11A-01R-1723-07	COAD	Normal
TCGA-AD-6963-01A-11R-1928-07	COAD	Tumor
TCGA-CK-4948-01B-11R-1653-07	COAD	Tumor
TCGA-CK-4950-01A-01R-1723-07	COAD	Tumor
TCGA-CM-6164-01A-11R-1653-07	COAD	Tumor
TCGA-D5-6898-01A-11R-1928-07	COAD	Tumor
TCGA-D5-6920-01A-11R-1928-07	COAD	Tumor
TCGA-D5-6922-01A-11R-1928-07	COAD	Tumor
TCGA-D5-6931-01A-11R-1928-07	COAD	Tumor
TCGA-D5-6932-01A-11R-1928-07	COAD	Tumor
TCGA-DM-A1HA-01A-11R-A155-07	COAD	Tumor
TCGA-F4-6854-01A-11R-1928-07	COAD	Tumor
TCGA-G4-6307-01A-11R-1723-07	COAD	Tumor
TCGA-A6-2671-11A-01R-A32Z-07	COAD	Normal
TCGA-A6-2679-11A-01R-A32Z-07	COAD	Normal
TCGA-A6-2682-11A-01R-A32Z-07	COAD	Normal
TCGA-A6-2684-11A-01R-A32Z-07	COAD	Normal
TCGA-A6-2685-11A-01R-A32Z-07	COAD	Normal
TCGA-A6-5657-01A-01R-A32Z-07	COAD	Tumor
TCGA-D5-6923-01A-11R-A32Z-07	COAD	Tumor
TCGA-DM-A28A-01A-21R-A32Y-07	COAD	Tumor
TCGA-DM-A28C-01A-11R-A32Y-07	COAD	Tumor
TCGA-DM-A28E-01A-11R-A32Y-07	COAD	Tumor
TCGA-DM-A28F-01A-11R-A32Y-07	COAD	Tumor
TCGA-DM-A28K-01A-21R-A32Y-07	COAD	Tumor
TCGA-A6-2686-01A-01R-A32Z-07	COAD	Tumor
TCGA-A6-2680-11A-01R-A32Z-07	COAD	Normal
TCGA-A6-2686-11A-01R-A32Z-07	COAD	Normal
TCGA-AZ-4682-01B-01R-A32Z-07	COAD	Tumor
TCGA-CM-4744-01A-01R-A32Z-07	COAD	Tumor
TCGA-D5-7000-01A-11R-A32Z-07	COAD	Tumor
TCGA-06-5858-01A-01R-1849-01	GBM	Tumor
TCGA-28-5218-01A-01R-1850-01	GBM	Tumor
TCGA-12-5295-01A-01R-1849-01	GBM	Tumor
TCGA-14-1034-02B-01R-2005-01	GBM	Tumor
TCGA-12-5299-01A-02R-1849-01	GBM	Tumor
TCGA-06-5410-01A-01R-1849-01	GBM	Tumor
TCGA-32-5222-01A-01R-1850-01	GBM	Tumor
TCGA-06-0125-02A-11R-2005-01	GBM	Tumor
TCGA-28-5215-01A-01R-1850-01	GBM	Tumor
TCGA-06-0190-02A-01R-2005-01	GBM	Tumor
TCGA-28-5207-01A-01R-1850-01	GBM	Tumor
TCGA-76-4929-01A-01R-1850-01	GBM	Tumor
TCGA-19-4065-01A-01R-2005-01	GBM	Tumor
TCGA-28-5209-01A-01R-1850-01	GBM	Tumor
TCGA-06-5418-01A-01R-1849-01	GBM	Tumor
TCGA-06-5412-01A-01R-1849-01	GBM	Tumor
TCGA-06-5411-01A-01R-1849-01	GBM	Tumor
TCGA-26-5139-01A-01R-1850-01	GBM	Tumor
TCGA-76-4925-01A-01R-1850-01	GBM	Tumor
TCGA-28-2510-01A-01R-1850-01	GBM	Tumor
TCGA-06-5856-01A-01R-1849-01	GBM	Tumor
TCGA-28-5208-01A-01R-1850-01	GBM	Tumor
TCGA-28-5216-01A-01R-1850-01	GBM	Tumor
TCGA-26-5136-01B-01R-1850-01	GBM	Tumor
TCGA-76-4932-01A-01R-1850-01	GBM	Tumor
TCGA-26-1442-01A-01R-1850-01	GBM	Tumor
TCGA-06-0211-02A-02R-2005-01	GBM	Tumor
TCGA-06-5413-01A-01R-1849-01	GBM	Tumor
TCGA-26-5134-01A-01R-1850-01	GBM	Tumor
TCGA-06-0210-02A-01R-2005-01	GBM	Tumor
TCGA-19-5960-01A-11R-1850-01	GBM	Tumor
TCGA-06-5417-01A-01R-1849-01	GBM	Tumor
TCGA-06-0221-02A-11R-2005-01	GBM	Tumor
TCGA-06-1804-01A-01R-1849-01	GBM	Tumor
TCGA-06-5414-01A-01R-1849-01	GBM	Tumor
TCGA-06-0171-02A-11R-2005-01	GBM	Tumor
TCGA-19-1389-02A-21R-2005-01	GBM	Tumor
TCGA-15-1444-01A-02R-1850-01	GBM	Tumor
TCGA-28-5220-01A-01R-1850-01	GBM	Tumor
TCGA-32-1980-01A-01R-1850-01	GBM	Tumor
TCGA-76-4931-01A-01R-1850-01	GBM	Tumor
TCGA-06-5859-01A-01R-1849-01	GBM	Tumor
TCGA-14-1402-02A-01R-2005-01	GBM	Tumor
TCGA-28-5204-01A-01R-1850-01	GBM	Tumor
TCGA-26-5132-01A-01R-1850-01	GBM	Tumor
TCGA-76-4926-01B-01R-1850-01	GBM	Tumor
TCGA-19-0957-02A-11R-2005-01	GBM	Tumor
TCGA-14-0736-02A-01R-2005-01	GBM	Tumor
TCGA-76-4928-01B-01R-1850-01	GBM	Tumor
TCGA-06-5408-01A-01R-1849-01	GBM	Tumor
TCGA-28-5213-01A-01R-1850-01	GBM	Tumor
TCGA-26-5133-01A-01R-1850-01	GBM	Tumor
TCGA-19-4065-02A-11R-2005-01	GBM	Tumor
TCGA-41-5651-01A-01R-1850-01	GBM	Tumor
TCGA-26-5135-01A-01R-1850-01	GBM	Tumor
TCGA-06-5415-01A-01R-1849-01	GBM	Tumor
TCGA-06-5416-01A-01R-1849-01	GBM	Tumor
TCGA-06-0152-02A-01R-2005-01	GBM	Tumor
TCGA-76-4927-01A-01R-1850-01	GBM	Tumor
TCGA-14-0781-01B-01R-1849-01	GBM	Tumor
TCGA-BA-4074-01A-01R-1436-07	HNSC	Tumor
TCGA-BA-4075-01A-01R-1436-07	HNSC	Tumor
TCGA-BA-4076-01A-01R-1436-07	HNSC	Tumor
TCGA-BA-4077-01B-01R-1436-07	HNSC	Tumor
TCGA-BA-4078-01A-01R-1436-07	HNSC	Tumor
TCGA-BA-5151-01A-01R-1436-07	HNSC	Tumor
TCGA-BA-5152-01A-02R-1873-07	HNSC	Tumor
TCGA-BA-5153-01A-01R-1436-07	HNSC	Tumor
TCGA-BA-5555-01A-01R-1514-07	HNSC	Tumor
TCGA-BA-5556-01A-01R-1514-07	HNSC	Tumor
TCGA-BA-5557-01A-01R-1514-07	HNSC	Tumor
TCGA-BA-5558-01A-01R-1514-07	HNSC	Tumor
TCGA-BA-5559-01A-01R-1514-07	HNSC	Tumor
TCGA-BA-6868-01B-12R-1915-07	HNSC	Tumor
TCGA-BA-6869-01A-11R-1873-07	HNSC	Tumor
TCGA-BA-6870-01A-11R-1873-07	HNSC	Tumor
TCGA-BA-6871-01A-11R-1873-07	HNSC	Tumor
TCGA-BA-6872-01A-11R-1873-07	HNSC	Tumor
TCGA-BA-6873-01A-11R-1873-07	HNSC	Tumor
TCGA-BA-7269-01A-11R-2016-07	HNSC	Tumor
TCGA-BB-4217-01A-11R-2081-07	HNSC	Tumor
TCGA-BB-4223-01A-01R-1436-07	HNSC	Tumor
TCGA-BB-4224-01A-01R-1436-07	HNSC	Tumor
TCGA-BB-4225-01A-01R-1436-07	HNSC	Tumor
TCGA-BB-4228-01A-01R-1436-07	HNSC	Tumor
TCGA-CN-4722-01A-01R-1436-07	HNSC	Tumor
TCGA-CN-4723-01A-01R-1436-07	HNSC	Tumor
TCGA-CN-4725-01A-01R-1436-07	HNSC	Tumor
TCGA-CN-4726-01A-01R-1436-07	HNSC	Tumor
TCGA-CN-4727-01A-01R-1436-07	HNSC	Tumor
TCGA-CN-4728-01A-01R-1436-07	HNSC	Tumor
TCGA-CN-4729-01A-01R-1436-07	HNSC	Tumor
TCGA-CN-4730-01A-01R-1436-07	HNSC	Tumor
TCGA-CN-4731-01A-01R-1436-07	HNSC	Tumor
TCGA-CN-4733-01A-02R-1873-07	HNSC	Tumor
TCGA-CN-4734-01A-01R-1436-07	HNSC	Tumor
TCGA-CN-4735-01A-01R-1436-07	HNSC	Tumor
TCGA-CN-4736-01A-01R-1436-07	HNSC	Tumor
TCGA-CN-4737-01A-01R-1436-07	HNSC	Tumor
TCGA-CN-4738-01A-02R-1514-07	HNSC	Tumor
TCGA-CN-4739-01A-02R-1514-07	HNSC	Tumor
TCGA-CN-4740-01A-01R-1436-07	HNSC	Tumor
TCGA-CN-4741-01A-01R-1436-07	HNSC	Tumor
TCGA-CN-4742-01A-02R-1514-07	HNSC	Tumor
TCGA-CN-5355-01A-01R-1436-07	HNSC	Tumor
TCGA-CN-5356-01A-01R-1436-07	HNSC	Tumor
TCGA-CN-5358-01A-01R-1514-07	HNSC	Tumor
TCGA-CN-5359-01A-01R-1436-07	HNSC	Tumor
TCGA-CN-5360-01A-01R-1436-07	HNSC	Tumor
TCGA-CN-5361-01A-01R-1436-07	HNSC	Tumor
TCGA-CN-5363-01A-01R-1436-07	HNSC	Tumor
TCGA-CN-5364-01A-01R-1436-07	HNSC	Tumor
TCGA-CN-5370-01A-01R-2016-07	HNSC	Tumor
TCGA-CN-5373-01A-01R-1436-07	HNSC	Tumor
TCGA-CN-5374-01A-01R-1436-07	HNSC	Tumor
TCGA-CN-6010-01A-11R-1686-07	HNSC	Tumor
TCGA-CN-6011-01A-11R-1686-07	HNSC	Tumor
TCGA-CN-6012-01A-11R-1686-07	HNSC	Tumor
TCGA-CN-6013-01A-11R-1686-07	HNSC	Tumor
TCGA-CN-6016-01A-11R-1686-07	HNSC	Tumor
TCGA-CN-6017-01A-11R-1686-07	HNSC	Tumor
TCGA-CN-6018-01A-11R-1686-07	HNSC	Tumor
TCGA-CN-6019-01A-11R-1686-07	HNSC	Tumor
TCGA-CN-6021-01A-11R-1686-07	HNSC	Tumor
TCGA-CN-6022-01A-21R-1686-07	HNSC	Tumor
TCGA-CN-6023-01A-11R-1686-07	HNSC	Tumor
TCGA-CN-6024-01A-11R-1686-07	HNSC	Tumor
TCGA-CN-6988-01A-11R-1915-07	HNSC	Tumor
TCGA-CN-6989-01A-11R-1915-07	HNSC	Tumor
TCGA-CN-6992-01A-11R-1915-07	HNSC	Tumor
TCGA-CN-6994-01A-11R-1915-07	HNSC	Tumor
TCGA-CN-6995-01A-31R-2016-07	HNSC	Tumor
TCGA-CN-6997-01A-11R-2016-07	HNSC	Tumor
TCGA-CN-6998-01A-23R-2016-07	HNSC	Tumor
TCGA-CQ-5323-01A-01R-1686-07	HNSC	Tumor
TCGA-CQ-5324-01A-01R-1686-07	HNSC	Tumor
TCGA-CQ-5325-01A-01R-1686-07	HNSC	Tumor
TCGA-CQ-5326-01A-01R-1873-07	HNSC	Tumor
TCGA-CQ-5329-01A-01R-1686-07	HNSC	Tumor
TCGA-CQ-5330-01A-01R-1686-07	HNSC	Tumor
TCGA-CQ-5331-01A-02R-1873-07	HNSC	Tumor
TCGA-CQ-5332-01A-01R-1686-07	HNSC	Tumor
TCGA-CQ-5334-01A-01R-1686-07	HNSC	Tumor
TCGA-CQ-6220-01A-11R-1915-07	HNSC	Tumor
TCGA-CQ-6221-01A-11R-2081-07	HNSC	Tumor
TCGA-CQ-6222-01A-11R-1915-07	HNSC	Tumor
TCGA-CQ-6223-01A-11R-1915-07	HNSC	Tumor
TCGA-CQ-6224-01A-11R-1915-07	HNSC	Tumor
TCGA-CQ-7065-01A-11R-2081-07	HNSC	Tumor
TCGA-CQ-7068-01A-11R-2081-07	HNSC	Tumor
TCGA-CR-5243-01A-01R-1514-07	HNSC	Tumor
TCGA-CR-5247-01A-01R-2016-07	HNSC	Tumor
TCGA-CR-5248-01A-01R-2016-07	HNSC	Tumor
TCGA-CR-5249-01A-01R-1514-07	HNSC	Tumor
TCGA-CR-5250-01A-01R-1514-07	HNSC	Tumor
TCGA-CR-6467-01A-11R-1873-07	HNSC	Tumor
TCGA-CR-6470-01A-11R-1873-07	HNSC	Tumor
TCGA-CR-6471-01A-11R-1873-07	HNSC	Tumor
TCGA-CR-6472-01A-11R-1873-07	HNSC	Tumor
TCGA-CR-6473-01A-11R-1873-07	HNSC	Tumor
TCGA-CR-6474-01A-11R-1873-07	HNSC	Tumor
TCGA-CR-6477-01A-11R-1873-07	HNSC	Tumor
TCGA-CR-6478-01A-11R-1873-07	HNSC	Tumor
TCGA-CR-6481-01A-11R-1873-07	HNSC	Tumor
TCGA-CR-6482-01A-11R-1873-07	HNSC	Tumor
TCGA-CR-6484-01A-11R-1873-07	HNSC	Tumor
TCGA-CR-6487-01A-11R-1873-07	HNSC	Tumor
TCGA-CR-6488-01A-12R-2081-07	HNSC	Tumor
TCGA-CR-6491-01A-11R-1873-07	HNSC	Tumor
TCGA-CR-6492-01A-12R-2081-07	HNSC	Tumor
TCGA-CR-6493-01A-11R-1873-07	HNSC	Tumor
TCGA-CR-7364-01A-11R-2016-07	HNSC	Tumor
TCGA-CR-7365-01A-11R-2016-07	HNSC	Tumor
TCGA-CR-7367-01A-11R-2016-07	HNSC	Tumor
TCGA-CR-7368-01A-11R-2132-07	HNSC	Tumor
TCGA-CR-7369-01A-11R-2132-07	HNSC	Tumor
TCGA-CR-7370-01A-11R-2132-07	HNSC	Tumor
TCGA-CR-7371-01A-11R-2016-07	HNSC	Tumor
TCGA-CR-7372-01A-11R-2016-07	HNSC	Tumor
TCGA-CR-7373-01A-11R-2016-07	HNSC	Tumor
TCGA-CR-7374-01A-11R-2016-07	HNSC	Tumor
TCGA-CR-7376-01A-11R-2132-07	HNSC	Tumor
TCGA-CR-7377-01A-11R-2016-07	HNSC	Tumor
TCGA-CR-7379-01A-11R-2016-07	HNSC	Tumor
TCGA-CR-7380-01A-11R-2016-07	HNSC	Tumor
TCGA-CR-7382-01A-11R-2132-07	HNSC	Tumor
TCGA-CR-7383-01A-11R-2132-07	HNSC	Tumor
TCGA-CR-7385-01A-11R-2016-07	HNSC	Tumor
TCGA-CR-7386-01A-11R-2016-07	HNSC	Tumor
TCGA-CR-7388-01A-11R-2016-07	HNSC	Tumor
TCGA-CR-7389-01A-11R-2016-07	HNSC	Tumor
TCGA-CR-7390-01A-11R-2016-07	HNSC	Tumor
TCGA-CR-7391-01A-11R-2016-07	HNSC	Tumor
TCGA-CR-7392-01A-11R-2016-07	HNSC	Tumor
TCGA-CR-7393-01A-11R-2016-07	HNSC	Tumor
TCGA-CR-7394-01A-11R-2016-07	HNSC	Tumor
TCGA-CR-7395-01A-11R-2016-07	HNSC	Tumor
TCGA-CR-7397-01A-11R-2016-07	HNSC	Tumor
TCGA-CR-7398-01A-11R-2016-07	HNSC	Tumor
TCGA-CR-7399-01A-11R-2016-07	HNSC	Tumor
TCGA-CR-7401-01A-11R-2016-07	HNSC	Tumor
TCGA-CR-7402-01A-11R-2016-07	HNSC	Tumor
TCGA-CR-7404-01A-11R-2132-07	HNSC	Tumor
TCGA-CV-5430-01A-02R-1686-07	HNSC	Tumor
TCGA-CV-5431-01A-01R-1514-07	HNSC	Tumor
TCGA-CV-5432-01A-02R-1686-07	HNSC	Tumor
TCGA-CV-5434-01A-01R-1686-07	HNSC	Tumor
TCGA-CV-5435-01A-01R-1686-07	HNSC	Tumor
TCGA-CV-5436-01A-01R-1514-07	HNSC	Tumor
TCGA-CV-5439-01A-01R-1686-07	HNSC	Tumor
TCGA-CV-5440-01A-01R-1514-07	HNSC	Tumor
TCGA-CV-5441-01A-01R-1514-07	HNSC	Tumor
TCGA-CV-5442-01A-01R-1514-07	HNSC	Tumor
TCGA-CV-5443-01A-01R-1514-07	HNSC	Tumor
TCGA-CV-5444-01A-02R-1514-07	HNSC	Tumor
TCGA-CV-5966-01A-11R-1686-07	HNSC	Tumor
TCGA-CV-5970-01A-11R-1686-07	HNSC	Tumor
TCGA-CV-5971-01A-11R-1686-07	HNSC	Tumor
TCGA-CV-5973-01A-11R-1686-07	HNSC	Tumor
TCGA-CV-5976-01A-11R-1686-07	HNSC	Tumor
TCGA-CV-5977-01A-11R-1686-07	HNSC	Tumor
TCGA-CV-5978-01A-11R-1686-07	HNSC	Tumor
TCGA-CV-5979-01A-11R-1686-07	HNSC	Tumor
TCGA-CV-6003-01A-11R-1686-07	HNSC	Tumor
TCGA-CV-6433-01A-11R-1686-07	HNSC	Tumor
TCGA-CV-6436-01A-11R-1686-07	HNSC	Tumor
TCGA-CV-6441-01A-11R-1686-07	HNSC	Tumor
TCGA-CV-6933-01A-11R-1915-07	HNSC	Tumor
TCGA-CV-6933-11A-01R-1915-07	HNSC	Normal
TCGA-CV-6934-01A-11R-1915-07	HNSC	Tumor
TCGA-CV-6934-11A-01R-1915-07	HNSC	Normal
TCGA-CV-6935-01A-11R-1915-07	HNSC	Tumor
TCGA-CV-6935-11A-01R-1915-07	HNSC	Normal
TCGA-CV-6936-01A-11R-1915-07	HNSC	Tumor
TCGA-CV-6936-11A-01R-1915-07	HNSC	Normal
TCGA-CV-6937-01A-11R-2016-07	HNSC	Tumor
TCGA-CV-6938-01A-11R-1915-07	HNSC	Tumor
TCGA-CV-6939-01A-11R-1915-07	HNSC	Tumor
TCGA-CV-6942-01A-21R-2016-07	HNSC	Tumor
TCGA-CV-6943-01A-11R-1915-07	HNSC	Tumor
TCGA-CV-6945-01A-11R-1915-07	HNSC	Tumor
TCGA-CV-6948-01A-11R-1915-07	HNSC	Tumor
TCGA-CV-6950-01A-11R-1915-07	HNSC	Tumor
TCGA-CV-6955-01A-11R-2016-07	HNSC	Tumor
TCGA-CV-6955-11A-01R-2016-07	HNSC	Normal
TCGA-CV-6956-01A-21R-2016-07	HNSC	Tumor
TCGA-CV-6956-11A-01R-2016-07	HNSC	Normal
TCGA-CV-6959-01A-11R-1915-07	HNSC	Tumor
TCGA-CV-6960-01A-41R-2016-07	HNSC	Tumor
TCGA-CV-6961-01A-21R-1915-07	HNSC	Tumor
TCGA-CV-6961-11A-01R-1915-07	HNSC	Normal
TCGA-CV-6962-01A-11R-1915-07	HNSC	Tumor
TCGA-CV-6962-11A-01R-1915-07	HNSC	Normal
TCGA-CV-7089-01A-11R-2016-07	HNSC	Tumor
TCGA-CV-7090-01A-11R-2016-07	HNSC	Tumor
TCGA-CV-7091-01A-11R-2016-07	HNSC	Tumor
TCGA-CV-7095-01A-21R-2016-07	HNSC	Tumor
TCGA-CV-7097-01A-11R-2016-07	HNSC	Tumor
TCGA-CV-7099-01A-41R-2016-07	HNSC	Tumor
TCGA-CV-7100-01A-11R-2016-07	HNSC	Tumor
TCGA-CV-7101-01A-11R-2016-07	HNSC	Tumor
TCGA-CV-7101-11A-01R-2016-07	HNSC	Normal
TCGA-CV-7102-01A-11R-2016-07	HNSC	Tumor
TCGA-CV-7103-01A-21R-2016-07	HNSC	Tumor
TCGA-CV-7103-11A-01R-2016-07	HNSC	Normal
TCGA-CV-7104-01A-11R-2016-07	HNSC	Tumor
TCGA-CV-7177-01A-11R-2016-07	HNSC	Tumor
TCGA-CV-7178-01A-21R-2016-07	HNSC	Tumor
TCGA-CV-7178-11A-01R-2016-07	HNSC	Normal
TCGA-CV-7180-01A-11R-2016-07	HNSC	Tumor
TCGA-CV-7183-01A-11R-2016-07	HNSC	Tumor
TCGA-CV-7235-01A-11R-2016-07	HNSC	Tumor
TCGA-CV-7235-11A-01R-2016-07	HNSC	Normal
TCGA-CV-7236-01A-11R-2016-07	HNSC	Tumor
TCGA-CV-7238-01A-11R-2016-07	HNSC	Tumor
TCGA-CV-7238-11A-01R-2016-07	HNSC	Normal
TCGA-CV-7242-01A-11R-2016-07	HNSC	Tumor
TCGA-CV-7243-01A-11R-2016-07	HNSC	Tumor
TCGA-CV-7245-01A-11R-2016-07	HNSC	Tumor
TCGA-CV-7245-11A-01R-2016-07	HNSC	Normal
TCGA-CV-7247-01A-11R-2016-07	HNSC	Tumor
TCGA-CV-7248-01A-11R-2016-07	HNSC	Tumor
TCGA-CV-7250-01A-11R-2016-07	HNSC	Tumor
TCGA-CV-7250-11A-01R-2016-07	HNSC	Normal
TCGA-CV-7252-01A-11R-2016-07	HNSC	Tumor
TCGA-CV-7253-01A-11R-2016-07	HNSC	Tumor
TCGA-CV-7254-01A-11R-2016-07	HNSC	Tumor
TCGA-CV-7255-01A-11R-2016-07	HNSC	Tumor
TCGA-CV-7255-11A-01R-2016-07	HNSC	Normal
TCGA-CV-7261-01A-11R-2016-07	HNSC	Tumor
TCGA-CV-7263-01A-11R-2016-07	HNSC	Tumor
TCGA-CV-7406-01A-11R-2081-07	HNSC	Tumor
TCGA-CV-7407-01A-11R-2081-07	HNSC	Tumor
TCGA-CV-7410-01A-21R-2081-07	HNSC	Tumor
TCGA-CV-7411-01A-11R-2081-07	HNSC	Tumor
TCGA-CV-7413-01A-11R-2081-07	HNSC	Tumor
TCGA-CV-7414-01A-11R-2081-07	HNSC	Tumor
TCGA-CV-7415-01A-11R-2081-07	HNSC	Tumor
TCGA-CV-7416-01A-11R-2081-07	HNSC	Tumor
TCGA-CV-7418-01A-11R-2081-07	HNSC	Tumor
TCGA-CV-7421-01A-11R-2081-07	HNSC	Tumor
TCGA-CV-7422-01A-21R-2081-07	HNSC	Tumor
TCGA-CV-7423-01A-11R-2081-07	HNSC	Tumor
TCGA-CV-7424-01A-11R-2081-07	HNSC	Tumor
TCGA-CV-7427-01A-11R-2081-07	HNSC	Tumor
TCGA-CV-7428-01A-11R-2132-07	HNSC	Tumor
TCGA-CV-7429-01A-11R-2132-07	HNSC	Tumor
TCGA-CV-7430-01A-11R-2132-07	HNSC	Tumor
TCGA-CV-7432-01A-11R-2132-07	HNSC	Tumor
TCGA-CV-7433-01A-11R-2132-07	HNSC	Tumor
TCGA-CV-7434-01A-11R-2132-07	HNSC	Tumor
TCGA-CV-7435-01A-11R-2132-07	HNSC	Tumor
TCGA-CV-7437-01A-21R-2132-07	HNSC	Tumor
TCGA-CV-7438-01A-21R-2132-07	HNSC	Tumor
TCGA-CV-7440-01A-11R-2132-07	HNSC	Tumor
TCGA-CX-7082-01A-11R-2016-07	HNSC	Tumor
TCGA-CX-7085-01A-21R-2016-07	HNSC	Tumor
TCGA-CX-7086-01A-11R-2081-07	HNSC	Tumor
TCGA-CX-7219-01A-11R-2016-07	HNSC	Tumor
TCGA-D6-6515-01A-21R-1873-07	HNSC	Tumor
TCGA-D6-6516-01A-11R-1873-07	HNSC	Tumor
TCGA-D6-6517-01A-11R-1873-07	HNSC	Tumor
TCGA-D6-6823-01A-11R-1915-07	HNSC	Tumor
TCGA-DQ-5624-01A-01R-1873-07	HNSC	Tumor
TCGA-DQ-5625-01A-01R-1873-07	HNSC	Tumor
TCGA-DQ-5629-01A-01R-1873-07	HNSC	Tumor
TCGA-DQ-5630-01A-01R-1873-07	HNSC	Tumor
TCGA-DQ-5631-01A-01R-1873-07	HNSC	Tumor
TCGA-DQ-7588-01A-11R-2081-07	HNSC	Tumor
TCGA-DQ-7591-01A-11R-2081-07	HNSC	Tumor
TCGA-DQ-7592-01A-11R-2081-07	HNSC	Tumor
TCGA-F7-7848-01A-11R-2132-07	HNSC	Tumor
TCGA-H7-7774-01A-21R-2081-07	HNSC	Tumor
TCGA-HD-7229-01A-11R-2016-07	HNSC	Tumor
TCGA-HD-7753-01A-11R-2081-07	HNSC	Tumor
TCGA-HD-7754-01A-11R-2081-07	HNSC	Tumor
TCGA-HD-7831-01A-11R-2132-07	HNSC	Tumor
TCGA-HD-7832-01A-11R-2132-07	HNSC	Tumor
TCGA-IQ-7630-01A-11R-2081-07	HNSC	Tumor
TCGA-IQ-7631-01A-11R-2081-07	HNSC	Tumor
TCGA-IQ-7632-01A-11R-2081-07	HNSC	Tumor
TCGA-CN-5365-01A-01R-1436-07	HNSC	Tumor
TCGA-CN-5366-01A-01R-1436-07	HNSC	Tumor
TCGA-CN-5367-01A-01R-1436-07	HNSC	Tumor
TCGA-CN-5369-01A-01R-1436-07	HNSC	Tumor
TCGA-CV-6938-11A-01R-1915-07	HNSC	Normal
TCGA-CV-6939-11A-01R-1915-07	HNSC	Normal
TCGA-CV-6940-01A-11R-1915-07	HNSC	Tumor
TCGA-CV-6941-01A-11R-1915-07	HNSC	Tumor
TCGA-CV-6943-11A-01R-1915-07	HNSC	Normal
TCGA-CV-6951-01A-11R-1915-07	HNSC	Tumor
TCGA-CV-6952-01A-11R-1915-07	HNSC	Tumor
TCGA-CV-6953-01A-11R-1915-07	HNSC	Tumor
TCGA-CV-6954-01A-11R-1915-07	HNSC	Tumor
TCGA-CV-6959-11A-01R-1915-07	HNSC	Normal
TCGA-D6-6824-01A-11R-1915-07	HNSC	Tumor
TCGA-D6-6825-01A-21R-1915-07	HNSC	Tumor
TCGA-D6-6826-01A-11R-1915-07	HNSC	Tumor
TCGA-CN-6020-01A-11R-1686-07	HNSC	Tumor
TCGA-CQ-6225-01A-11R-1915-07	HNSC	Tumor
TCGA-CQ-6227-01A-11R-1915-07	HNSC	Tumor
TCGA-CQ-6218-01A-11R-1915-07	HNSC	Tumor
TCGA-CQ-6228-01A-11R-1915-07	HNSC	Tumor
TCGA-CQ-6219-01A-11R-1915-07	HNSC	Tumor
TCGA-CQ-6229-01A-11R-1915-07	HNSC	Tumor
TCGA-BA-5149-01A-01R-1514-07	HNSC	Tumor
TCGA-BB-7861-01A-11R-2232-07	HNSC	Tumor
TCGA-BB-7862-01A-21R-2232-07	HNSC	Tumor
TCGA-BB-7863-01A-11R-2232-07	HNSC	Tumor
TCGA-BB-7864-01A-11R-2232-07	HNSC	Tumor
TCGA-BB-7866-01A-11R-2232-07	HNSC	Tumor
TCGA-BB-7870-01A-11R-2232-07	HNSC	Tumor
TCGA-BB-7871-01A-11R-2232-07	HNSC	Tumor
TCGA-BB-7872-01A-11R-2232-07	HNSC	Tumor
TCGA-CQ-7067-01A-11R-2232-07	HNSC	Tumor
TCGA-CV-7409-01A-31R-2232-07	HNSC	Tumor
TCGA-DQ-7589-01A-11R-2232-07	HNSC	Tumor
TCGA-DQ-7590-01A-11R-2232-07	HNSC	Tumor
TCGA-DQ-7593-01A-11R-2232-07	HNSC	Tumor
TCGA-DQ-7594-01A-11R-2232-07	HNSC	Tumor
TCGA-DQ-7595-01A-11R-2232-07	HNSC	Tumor
TCGA-DQ-7596-01A-11R-2232-07	HNSC	Tumor
TCGA-HD-7917-01A-11R-2232-07	HNSC	Tumor
TCGA-CN-6996-01A-11R-1915-07	HNSC	Tumor
TCGA-CV-7425-01A-11R-2081-07	HNSC	Tumor
TCGA-CQ-5327-01A-01R-1686-07	HNSC	Tumor
TCGA-D6-6827-01A-11R-1915-07	HNSC	Tumor
TCGA-HL-7533-01A-11R-2232-07	HNSC	Tumor
TCGA-A3-3357-01A-02R-1420-07	KIRC	Tumor
TCGA-A3-3358-01A-01R-1541-07	KIRC	Tumor
TCGA-A3-3367-01A-02R-1420-07	KIRC	Tumor
TCGA-A3-3370-01A-02R-1420-07	KIRC	Tumor
TCGA-A3-3373-01A-02R-1420-07	KIRC	Tumor
TCGA-A3-3385-01A-02R-1420-07	KIRC	Tumor
TCGA-A3-3387-01A-01R-1541-07	KIRC	Tumor
TCGA-AK-3428-01A-02R-1277-07	KIRC	Tumor
TCGA-AK-3431-01A-02R-1277-07	KIRC	Tumor
TCGA-AK-3433-01A-02R-1277-07	KIRC	Tumor
TCGA-AK-3434-01A-02R-1277-07	KIRC	Tumor
TCGA-AK-3440-01A-02R-1277-07	KIRC	Tumor
TCGA-AK-3445-01A-02R-1277-07	KIRC	Tumor
TCGA-AK-3450-01A-02R-1277-07	KIRC	Tumor
TCGA-AK-3458-01A-01R-1503-07	KIRC	Tumor
TCGA-AK-3460-01A-02R-1277-07	KIRC	Tumor
TCGA-AK-3461-01A-02R-1277-07	KIRC	Tumor
TCGA-B0-4688-01A-01R-1277-07	KIRC	Tumor
TCGA-B0-4690-01A-01R-1277-07	KIRC	Tumor
TCGA-B0-4693-01A-01R-1277-07	KIRC	Tumor
TCGA-B0-4694-01A-01R-1277-07	KIRC	Tumor
TCGA-B0-4696-01A-01R-1277-07	KIRC	Tumor
TCGA-B0-4697-01A-01R-1277-07	KIRC	Tumor
TCGA-B0-4698-01A-01R-1503-07	KIRC	Tumor
TCGA-B0-4699-01A-01R-1277-07	KIRC	Tumor
TCGA-B0-4700-01A-02R-1541-07	KIRC	Tumor
TCGA-B0-4701-01A-01R-1277-07	KIRC	Tumor
TCGA-B0-4703-01A-01R-1277-07	KIRC	Tumor
TCGA-B0-4706-01A-01R-1503-07	KIRC	Tumor
TCGA-B0-4707-01A-01R-1277-07	KIRC	Tumor
TCGA-B0-4712-01A-01R-1503-07	KIRC	Tumor
TCGA-B0-4712-11A-02R-1503-07	KIRC	Normal
TCGA-B0-4713-01A-01R-1277-07	KIRC	Tumor
TCGA-B0-4714-01A-01R-1277-07	KIRC	Tumor
TCGA-B0-4718-01A-01R-1277-07	KIRC	Tumor
TCGA-B0-4810-01A-01R-1503-07	KIRC	Tumor
TCGA-B0-4811-01A-01R-1503-07	KIRC	Tumor
TCGA-B0-4813-01A-01R-1277-07	KIRC	Tumor
TCGA-B0-4814-01A-01R-1277-07	KIRC	Tumor
TCGA-B0-4815-01A-01R-1503-07	KIRC	Tumor
TCGA-B0-4816-01A-01R-1503-07	KIRC	Tumor
TCGA-B0-4817-01A-01R-1277-07	KIRC	Tumor
TCGA-B0-4818-01A-01R-1503-07	KIRC	Tumor
TCGA-B0-4819-01A-01R-1277-07	KIRC	Tumor
TCGA-B0-4821-01A-01R-1503-07	KIRC	Tumor
TCGA-B0-4823-01A-02R-1420-07	KIRC	Tumor
TCGA-B0-4824-01A-01R-1277-07	KIRC	Tumor
TCGA-B0-4827-01A-02R-1420-07	KIRC	Tumor
TCGA-B0-4828-01A-01R-1277-07	KIRC	Tumor
TCGA-B0-4841-01A-01R-1277-07	KIRC	Tumor
TCGA-B0-4842-01A-02R-1420-07	KIRC	Tumor
TCGA-B0-4843-01A-01R-1277-07	KIRC	Tumor
TCGA-B0-4844-01A-01R-1277-07	KIRC	Tumor
TCGA-B0-4845-01A-01R-1277-07	KIRC	Tumor
TCGA-B0-4846-01A-01R-1277-07	KIRC	Tumor
TCGA-B0-4847-01A-01R-1277-07	KIRC	Tumor
TCGA-B0-4848-01A-01R-1277-07	KIRC	Tumor
TCGA-B0-4849-01A-01R-1277-07	KIRC	Tumor
TCGA-B0-4852-01A-01R-1503-07	KIRC	Tumor
TCGA-B0-4945-01A-01R-1420-07	KIRC	Tumor
TCGA-B0-5080-01A-01R-1503-07	KIRC	Tumor
TCGA-B0-5083-01A-02R-1420-07	KIRC	Tumor
TCGA-B0-5092-01A-01R-1420-07	KIRC	Tumor
TCGA-B0-5094-01A-01R-1420-07	KIRC	Tumor
TCGA-B0-5095-01A-01R-1420-07	KIRC	Tumor
TCGA-B0-5096-01A-01R-1420-07	KIRC	Tumor
TCGA-B0-5097-01A-01R-1420-07	KIRC	Tumor
TCGA-B0-5098-01A-01R-1420-07	KIRC	Tumor
TCGA-B0-5099-01A-01R-1420-07	KIRC	Tumor
TCGA-B0-5100-01A-01R-1420-07	KIRC	Tumor
TCGA-B0-5102-01A-01R-1420-07	KIRC	Tumor
TCGA-B0-5104-01A-01R-1420-07	KIRC	Tumor
TCGA-B0-5106-01A-01R-1420-07	KIRC	Tumor
TCGA-B0-5107-01A-01R-1420-07	KIRC	Tumor
TCGA-B0-5108-01A-01R-1420-07	KIRC	Tumor
TCGA-B0-5109-01A-02R-1420-07	KIRC	Tumor
TCGA-B0-5110-01A-01R-1420-07	KIRC	Tumor
TCGA-B0-5113-01A-01R-1420-07	KIRC	Tumor
TCGA-B0-5115-01A-01R-1420-07	KIRC	Tumor
TCGA-B0-5116-01A-02R-1420-07	KIRC	Tumor
TCGA-B0-5117-01A-01R-1420-07	KIRC	Tumor
TCGA-B0-5119-01A-02R-1420-07	KIRC	Tumor
TCGA-B0-5120-01A-01R-1420-07	KIRC	Tumor
TCGA-B0-5121-01A-02R-1420-07	KIRC	Tumor
TCGA-B0-5399-01A-01R-1503-07	KIRC	Tumor
TCGA-B0-5400-01A-01R-1503-07	KIRC	Tumor
TCGA-B0-5402-01A-01R-1503-07	KIRC	Tumor
TCGA-B0-5402-11A-01R-1503-07	KIRC	Normal
TCGA-B0-5690-01A-11R-1541-07	KIRC	Tumor
TCGA-B0-5691-01A-11R-1541-07	KIRC	Tumor
TCGA-B0-5692-01A-11R-1541-07	KIRC	Tumor
TCGA-B0-5693-01A-11R-1541-07	KIRC	Tumor
TCGA-B0-5694-01A-11R-1541-07	KIRC	Tumor
TCGA-B0-5695-01A-11R-1541-07	KIRC	Tumor
TCGA-B0-5696-01A-11R-1541-07	KIRC	Tumor
TCGA-B0-5697-01A-11R-1541-07	KIRC	Tumor
TCGA-B0-5698-01A-11R-1672-07	KIRC	Tumor
TCGA-B0-5699-01A-11R-1541-07	KIRC	Tumor
TCGA-B0-5701-01A-11R-1541-07	KIRC	Tumor
TCGA-B0-5703-01A-11R-1541-07	KIRC	Tumor
TCGA-B0-5705-01A-11R-1541-07	KIRC	Tumor
TCGA-B0-5706-01A-11R-1541-07	KIRC	Tumor
TCGA-B0-5709-01A-11R-1541-07	KIRC	Tumor
TCGA-B0-5710-01A-11R-1672-07	KIRC	Tumor
TCGA-B0-5711-01A-11R-1672-07	KIRC	Tumor
TCGA-B0-5711-11A-01R-1672-07	KIRC	Normal
TCGA-B0-5712-01A-11R-1672-07	KIRC	Tumor
TCGA-B0-5712-11A-01R-1672-07	KIRC	Normal
TCGA-B0-5713-01A-11R-1672-07	KIRC	Tumor
TCGA-B0-5812-01A-11R-1672-07	KIRC	Tumor
TCGA-B2-4101-01A-02R-1277-07	KIRC	Tumor
TCGA-B2-5633-01A-01R-1541-07	KIRC	Tumor
TCGA-B2-5635-01A-01R-1541-07	KIRC	Tumor
TCGA-B2-5636-01A-02R-1541-07	KIRC	Tumor
TCGA-B2-5639-01A-01R-1541-07	KIRC	Tumor
TCGA-B2-5641-01A-01R-1541-07	KIRC	Tumor
TCGA-B4-5377-01A-01R-1503-07	KIRC	Tumor
TCGA-B4-5378-01A-01R-1503-07	KIRC	Tumor
TCGA-B4-5832-01A-11R-1672-07	KIRC	Tumor
TCGA-B4-5834-01A-11R-1672-07	KIRC	Tumor
TCGA-B4-5835-01A-11R-1672-07	KIRC	Tumor
TCGA-B4-5836-01A-11R-1672-07	KIRC	Tumor
TCGA-B4-5838-01A-11R-1672-07	KIRC	Tumor
TCGA-B4-5843-01A-11R-1672-07	KIRC	Tumor
TCGA-B4-5844-01A-11R-1672-07	KIRC	Tumor
TCGA-B8-4146-01B-11R-1672-07	KIRC	Tumor
TCGA-B8-4153-01B-11R-1672-07	KIRC	Tumor
TCGA-B8-4621-01A-01R-1503-07	KIRC	Tumor
TCGA-B8-4622-01A-02R-1277-07	KIRC	Tumor
TCGA-B8-5158-01A-01R-1420-07	KIRC	Tumor
TCGA-B8-5159-01A-01R-1420-07	KIRC	Tumor
TCGA-B8-5162-01A-01R-1420-07	KIRC	Tumor
TCGA-B8-5163-01A-01R-1420-07	KIRC	Tumor
TCGA-B8-5164-01A-01R-1420-07	KIRC	Tumor
TCGA-B8-5165-01A-01R-1420-07	KIRC	Tumor
TCGA-B8-5545-01A-01R-1672-07	KIRC	Tumor
TCGA-B8-5546-01A-01R-1541-07	KIRC	Tumor
TCGA-B8-5549-01A-01R-1541-07	KIRC	Tumor
TCGA-B8-5550-01A-01R-1541-07	KIRC	Tumor
TCGA-B8-5551-01A-01R-1541-07	KIRC	Tumor
TCGA-B8-5552-01B-11R-1672-07	KIRC	Tumor
TCGA-B8-5553-01A-01R-1541-07	KIRC	Tumor
TCGA-BP-4177-01A-02R-1420-07	KIRC	Tumor
TCGA-BP-4760-01A-02R-1420-07	KIRC	Tumor
TCGA-BP-4770-01A-01R-1503-07	KIRC	Tumor
TCGA-BP-4782-01A-02R-1420-07	KIRC	Tumor
TCGA-BP-4795-01A-02R-1420-07	KIRC	Tumor
TCGA-BP-4801-01A-02R-1420-07	KIRC	Tumor
TCGA-BP-4993-01A-02R-1420-07	KIRC	Tumor
TCGA-BP-5010-01A-02R-1420-07	KIRC	Tumor
TCGA-BP-5168-01A-01R-1420-07	KIRC	Tumor
TCGA-BP-5169-01A-01R-1426-07	KIRC	Tumor
TCGA-BP-5170-01A-01R-1426-07	KIRC	Tumor
TCGA-BP-5173-01A-01R-1426-07	KIRC	Tumor
TCGA-BP-5174-01A-01R-1426-07	KIRC	Tumor
TCGA-BP-5175-01A-01R-1426-07	KIRC	Tumor
TCGA-BP-5176-01A-01R-1426-07	KIRC	Tumor
TCGA-BP-5177-01A-01R-1426-07	KIRC	Tumor
TCGA-BP-5178-01A-01R-1426-07	KIRC	Tumor
TCGA-BP-5180-01A-01R-1426-07	KIRC	Tumor
TCGA-BP-5181-01A-01R-1426-07	KIRC	Tumor
TCGA-BP-5182-01A-01R-1426-07	KIRC	Tumor
TCGA-BP-5183-01A-01R-1426-07	KIRC	Tumor
TCGA-BP-5187-01A-01R-1426-07	KIRC	Tumor
TCGA-BP-5189-01A-02R-1426-07	KIRC	Tumor
TCGA-BP-5190-01A-01R-1426-07	KIRC	Tumor
TCGA-BP-5191-01A-01R-1426-07	KIRC	Tumor
TCGA-BP-5192-01A-01R-1426-07	KIRC	Tumor
TCGA-BP-5194-01A-02R-1426-07	KIRC	Tumor
TCGA-BP-5195-01A-02R-1426-07	KIRC	Tumor
TCGA-BP-5196-01A-01R-1426-07	KIRC	Tumor
TCGA-BP-5198-01A-01R-1426-07	KIRC	Tumor
TCGA-BP-5199-01A-01R-1426-07	KIRC	Tumor
TCGA-BP-5200-01A-01R-1426-07	KIRC	Tumor
TCGA-BP-5201-01A-01R-1426-07	KIRC	Tumor
TCGA-BP-5202-01A-02R-1426-07	KIRC	Tumor
TCGA-CJ-4869-01A-02R-1426-07	KIRC	Tumor
TCGA-CJ-4882-01A-02R-1426-07	KIRC	Tumor
TCGA-CJ-4897-01A-03R-1426-07	KIRC	Tumor
TCGA-CJ-4901-01A-01R-1426-07	KIRC	Tumor
TCGA-CJ-4902-01A-01R-1426-07	KIRC	Tumor
TCGA-CJ-4903-01A-01R-1426-07	KIRC	Tumor
TCGA-CJ-4904-01A-02R-1426-07	KIRC	Tumor
TCGA-CJ-4905-01A-02R-1426-07	KIRC	Tumor
TCGA-CJ-4907-01A-01R-1426-07	KIRC	Tumor
TCGA-CJ-4908-01A-01R-1426-07	KIRC	Tumor
TCGA-CJ-4912-01A-01R-1426-07	KIRC	Tumor
TCGA-CJ-4916-01A-01R-1426-07	KIRC	Tumor
TCGA-CJ-4918-01A-01R-1426-07	KIRC	Tumor
TCGA-CJ-4920-01A-01R-1426-07	KIRC	Tumor
TCGA-CJ-4923-01A-01R-1426-07	KIRC	Tumor
TCGA-CJ-5671-01A-11R-1541-07	KIRC	Tumor
TCGA-CJ-5672-01A-11R-1541-07	KIRC	Tumor
TCGA-CJ-5675-01A-11R-1541-07	KIRC	Tumor
TCGA-CJ-5676-01A-11R-1541-07	KIRC	Tumor
TCGA-CJ-5677-01A-11R-1541-07	KIRC	Tumor
TCGA-CJ-5678-01A-11R-1541-07	KIRC	Tumor
TCGA-CJ-5679-01A-11R-1541-07	KIRC	Tumor
TCGA-CJ-5680-01A-11R-1541-07	KIRC	Tumor
TCGA-CJ-5681-01A-11R-1541-07	KIRC	Tumor
TCGA-CJ-5682-01A-11R-1541-07	KIRC	Tumor
TCGA-CJ-5683-01A-11R-1541-07	KIRC	Tumor
TCGA-CJ-5684-01A-11R-1541-07	KIRC	Tumor
TCGA-CJ-5686-01A-11R-1672-07	KIRC	Tumor
TCGA-CJ-5689-01A-11R-1541-07	KIRC	Tumor
TCGA-CJ-6027-01A-11R-1672-07	KIRC	Tumor
TCGA-CJ-6028-01A-11R-1672-07	KIRC	Tumor
TCGA-CJ-6030-01A-11R-1672-07	KIRC	Tumor
TCGA-CJ-6031-01A-11R-1672-07	KIRC	Tumor
TCGA-CJ-6032-01A-11R-1672-07	KIRC	Tumor
TCGA-CJ-6033-01A-11R-1672-07	KIRC	Tumor
TCGA-CW-5580-01A-01R-1672-07	KIRC	Tumor
TCGA-CW-5581-01A-02R-1541-07	KIRC	Tumor
TCGA-CW-5583-01A-02R-1541-07	KIRC	Tumor
TCGA-CW-5584-01A-01R-1541-07	KIRC	Tumor
TCGA-CW-5585-01A-01R-1541-07	KIRC	Tumor
TCGA-CW-5587-01A-01R-1541-07	KIRC	Tumor
TCGA-CW-5589-01A-01R-1541-07	KIRC	Tumor
TCGA-CW-5590-01A-01R-1541-07	KIRC	Tumor
TCGA-CW-5591-01A-01R-1541-07	KIRC	Tumor
TCGA-CW-6087-01A-11R-1672-07	KIRC	Tumor
TCGA-CW-6088-01A-11R-1672-07	KIRC	Tumor
TCGA-CW-6090-01A-11R-1672-07	KIRC	Tumor
TCGA-CW-6093-01A-11R-1672-07	KIRC	Tumor
TCGA-CW-6097-01A-11R-1672-07	KIRC	Tumor
TCGA-CZ-4853-01A-01R-1426-07	KIRC	Tumor
TCGA-CZ-4856-01A-02R-1426-07	KIRC	Tumor
TCGA-CZ-4859-01A-02R-1426-07	KIRC	Tumor
TCGA-CZ-4863-01A-01R-1503-07	KIRC	Tumor
TCGA-CZ-4863-11A-01R-1503-07	KIRC	Normal
TCGA-CZ-4864-01A-01R-1503-07	KIRC	Tumor
TCGA-CZ-4864-11A-01R-1503-07	KIRC	Normal
TCGA-CZ-4865-01A-02R-1503-07	KIRC	Tumor
TCGA-CZ-4865-11A-01R-1503-07	KIRC	Normal
TCGA-CZ-4866-01A-01R-1503-07	KIRC	Tumor
TCGA-CZ-5451-11A-01R-1503-07	KIRC	Normal
TCGA-CZ-5452-01A-01R-1503-07	KIRC	Tumor
TCGA-CZ-5452-11A-01R-1503-07	KIRC	Normal
TCGA-CZ-5453-01A-01R-1503-07	KIRC	Tumor
TCGA-CZ-5453-11A-01R-1503-07	KIRC	Normal
TCGA-CZ-5454-01A-01R-1503-07	KIRC	Tumor
TCGA-CZ-5454-11A-01R-1503-07	KIRC	Normal
TCGA-CZ-5455-01A-01R-1503-07	KIRC	Tumor
TCGA-CZ-5455-11A-01R-1503-07	KIRC	Normal
TCGA-CZ-5456-11A-02R-1503-07	KIRC	Normal
TCGA-CZ-5457-01A-01R-1503-07	KIRC	Tumor
TCGA-CZ-5457-11A-01R-1503-07	KIRC	Normal
TCGA-CZ-5458-01A-01R-1503-07	KIRC	Tumor
TCGA-CZ-5458-11A-01R-1503-07	KIRC	Normal
TCGA-CZ-5460-01A-01R-1503-07	KIRC	Tumor
TCGA-CZ-5461-01A-01R-1503-07	KIRC	Tumor
TCGA-CZ-5462-01A-01R-1503-07	KIRC	Tumor
TCGA-CZ-5462-11A-01R-1503-07	KIRC	Normal
TCGA-CZ-5463-01A-01R-1503-07	KIRC	Tumor
TCGA-CZ-5463-11A-01R-1503-07	KIRC	Normal
TCGA-CZ-5464-01A-01R-1503-07	KIRC	Tumor
TCGA-CZ-5465-01A-01R-1503-07	KIRC	Tumor
TCGA-CZ-5465-11A-01R-1503-07	KIRC	Normal
TCGA-CZ-5466-11A-01R-1503-07	KIRC	Normal
TCGA-CZ-5467-01A-01R-1503-07	KIRC	Tumor
TCGA-CZ-5467-11A-01R-1503-07	KIRC	Normal
TCGA-CZ-5468-01A-01R-1503-07	KIRC	Tumor
TCGA-CZ-5468-11A-01R-1503-07	KIRC	Normal
TCGA-CZ-5469-01A-01R-1503-07	KIRC	Tumor
TCGA-CZ-5469-11A-01R-1503-07	KIRC	Normal
TCGA-CZ-5470-01A-01R-1503-07	KIRC	Tumor
TCGA-CZ-5470-11A-01R-1503-07	KIRC	Normal
TCGA-CZ-5982-01A-11R-1672-07	KIRC	Tumor
TCGA-CZ-5984-01A-11R-1672-07	KIRC	Tumor
TCGA-CZ-5985-01A-11R-1672-07	KIRC	Tumor
TCGA-CZ-5986-01A-11R-1672-07	KIRC	Tumor
TCGA-CZ-5987-01A-11R-1672-07	KIRC	Tumor
TCGA-CZ-5988-01A-11R-1672-07	KIRC	Tumor
TCGA-CZ-5989-01A-11R-1672-07	KIRC	Tumor
TCGA-DV-5565-01A-01R-1541-07	KIRC	Tumor
TCGA-DV-5566-01A-01R-1541-07	KIRC	Tumor
TCGA-DV-5567-01A-01R-1541-07	KIRC	Tumor
TCGA-DV-5568-01A-01R-1541-07	KIRC	Tumor
TCGA-DV-5569-01A-01R-1541-07	KIRC	Tumor
TCGA-DV-5573-01A-01R-1541-07	KIRC	Tumor
TCGA-DV-5574-01A-01R-1541-07	KIRC	Tumor
TCGA-DV-5575-01A-01R-1541-07	KIRC	Tumor
TCGA-DV-5576-01A-01R-1541-07	KIRC	Tumor
TCGA-B0-4691-01A-01R-1277-07	KIRC	Tumor
TCGA-AK-3454-01A-02R-1277-07	KIRC	Tumor
TCGA-AK-3453-01A-02R-1277-07	KIRC	Tumor
TCGA-A3-3376-01A-02R-1420-07	KIRC	Tumor
TCGA-B0-5700-01A-11R-1541-07	KIRC	Tumor
TCGA-BP-5184-01A-01R-1426-07	KIRC	Tumor
TCGA-BP-5186-01A-01R-1426-07	KIRC	Tumor
TCGA-CW-5588-01A-01R-1541-07	KIRC	Tumor
TCGA-CZ-5456-01A-01R-1503-07	KIRC	Tumor
TCGA-CZ-5461-11A-01R-1503-07	KIRC	Normal
TCGA-EU-5904-01A-11R-1672-07	KIRC	Tumor
TCGA-EU-5905-01A-11R-1672-07	KIRC	Tumor
TCGA-EU-5906-01A-11R-1672-07	KIRC	Tumor
TCGA-AK-3425-01A-02R-1277-07	KIRC	Tumor
TCGA-B0-4822-01A-01R-1277-07	KIRC	Tumor
TCGA-BP-5185-01A-01R-1426-07	KIRC	Tumor
TCGA-B0-4710-01A-01R-1503-07	KIRC	Tumor
TCGA-CZ-5451-01A-01R-1503-07	KIRC	Tumor
TCGA-CZ-5459-01A-01R-1503-07	KIRC	Tumor
TCGA-B0-5702-01A-11R-1541-07	KIRC	Tumor
TCGA-B0-5707-01A-11R-1541-07	KIRC	Tumor
TCGA-EU-5907-01A-11R-1672-07	KIRC	Tumor
TCGA-CZ-5466-01A-01R-1503-07	KIRC	Tumor
TCGA-AB-2982-03B-01T-0748-13	LAML	Tumor
TCGA-AB-3005-03A-01T-0736-13	LAML	Tumor
TCGA-AB-2954-03A-01T-0736-13	LAML	Tumor
TCGA-AB-2868-03A-01T-0736-13	LAML	Tumor
TCGA-AB-2824-03A-01T-0736-13	LAML	Tumor
TCGA-AB-2862-03A-01T-0736-13	LAML	Tumor
TCGA-AB-2836-03A-01T-0736-13	LAML	Tumor
TCGA-AB-2871-03A-01T-0735-13	LAML	Tumor
TCGA-AB-2869-03A-01T-0735-13	LAML	Tumor
TCGA-AB-2952-03B-01T-0760-13	LAML	Tumor
TCGA-AB-2820-03A-01T-0735-13	LAML	Tumor
TCGA-AB-2981-03B-01T-0748-13	LAML	Tumor
TCGA-AB-2870-03A-01T-0735-13	LAML	Tumor
TCGA-AB-2900-03A-01T-0735-13	LAML	Tumor
TCGA-AB-2897-03A-01T-0735-13	LAML	Tumor
TCGA-AB-2928-03A-01T-0740-13	LAML	Tumor
TCGA-AB-3000-03A-01T-0736-13	LAML	Tumor
TCGA-AB-3009-03A-01T-0736-13	LAML	Tumor
TCGA-AB-2861-03A-01T-0736-13	LAML	Tumor
TCGA-AB-2988-03B-01T-0748-13	LAML	Tumor
TCGA-AB-2877-03A-01T-0735-13	LAML	Tumor
TCGA-AB-2936-03A-01T-0740-13	LAML	Tumor
TCGA-AB-2943-03A-01T-0740-13	LAML	Tumor
TCGA-AB-2972-03A-01T-0734-13	LAML	Tumor
TCGA-AB-2837-03A-01T-0736-13	LAML	Tumor
TCGA-AB-2888-03B-01T-0748-13	LAML	Tumor
TCGA-AB-2875-03A-01T-0735-13	LAML	Tumor
TCGA-AB-2930-03A-01T-0740-13	LAML	Tumor
TCGA-AB-2886-03A-01T-0735-13	LAML	Tumor
TCGA-AB-2889-03A-01T-0735-13	LAML	Tumor
TCGA-AB-2899-03A-01T-0736-13	LAML	Tumor
TCGA-AB-2979-03B-01T-0760-13	LAML	Tumor
TCGA-AB-2949-03B-01T-0748-13	LAML	Tumor
TCGA-AB-3011-03A-01T-0736-13	LAML	Tumor
TCGA-AB-2848-03A-01T-0736-13	LAML	Tumor
TCGA-AB-2885-03A-01T-0735-13	LAML	Tumor
TCGA-AB-2916-03A-01T-0734-13	LAML	Tumor
TCGA-AB-2805-03A-01T-0734-13	LAML	Tumor
TCGA-AB-2996-03A-01T-0735-13	LAML	Tumor
TCGA-AB-2857-03A-01T-0736-13	LAML	Tumor
TCGA-AB-2845-03B-01T-0748-13	LAML	Tumor
TCGA-AB-2830-03A-01T-0736-13	LAML	Tumor
TCGA-AB-2854-03A-01T-0734-13	LAML	Tumor
TCGA-AB-2919-03A-01T-0740-13	LAML	Tumor
TCGA-AB-2935-03A-01T-0740-13	LAML	Tumor
TCGA-AB-3008-03A-01T-0736-13	LAML	Tumor
TCGA-AB-2847-03A-01T-0736-13	LAML	Tumor
TCGA-AB-2934-03A-01T-0740-13	LAML	Tumor
TCGA-AB-2933-03A-01T-0734-13	LAML	Tumor
TCGA-AB-2806-03A-01T-0734-13	LAML	Tumor
TCGA-AB-2921-03A-01T-0740-13	LAML	Tumor
TCGA-AB-2942-03A-01T-0734-13	LAML	Tumor
TCGA-AB-2814-03A-01T-0734-13	LAML	Tumor
TCGA-AB-2822-03A-01T-0734-13	LAML	Tumor
TCGA-AB-2986-03A-01T-0734-13	LAML	Tumor
TCGA-AB-2965-03A-01T-0734-13	LAML	Tumor
TCGA-AB-2995-03A-01T-0735-13	LAML	Tumor
TCGA-AB-3006-03A-01T-0736-13	LAML	Tumor
TCGA-AB-3001-03A-01T-0736-13	LAML	Tumor
TCGA-AB-2825-03A-01T-0736-13	LAML	Tumor
TCGA-AB-2874-03A-01T-0735-13	LAML	Tumor
TCGA-AB-2901-03A-01T-0735-13	LAML	Tumor
TCGA-AB-2891-03A-01T-0735-13	LAML	Tumor
TCGA-AB-2817-03A-01T-0736-13	LAML	Tumor
TCGA-AB-2967-03A-01T-0734-13	LAML	Tumor
TCGA-AB-2873-03A-01T-0735-13	LAML	Tumor
TCGA-AB-2992-03A-01T-0735-13	LAML	Tumor
TCGA-AB-2932-03A-01T-0740-13	LAML	Tumor
TCGA-AB-2803-03A-01T-0734-13	LAML	Tumor
TCGA-AB-2881-03A-01T-0735-13	LAML	Tumor
TCGA-AB-2887-03A-01T-0735-13	LAML	Tumor
TCGA-AB-2946-03A-01T-0740-13	LAML	Tumor
TCGA-AB-2908-03A-01T-0740-13	LAML	Tumor
TCGA-AB-2839-03A-01T-0734-13	LAML	Tumor
TCGA-AB-2884-03A-01T-0735-13	LAML	Tumor
TCGA-AB-2925-03A-01T-0735-13	LAML	Tumor
TCGA-AB-2863-03A-01T-0734-13	LAML	Tumor
TCGA-AB-2912-03A-01T-0734-13	LAML	Tumor
TCGA-AB-2904-03A-01T-0734-13	LAML	Tumor
TCGA-AB-2948-03A-01T-0740-13	LAML	Tumor
TCGA-AB-2910-03A-01T-0740-13	LAML	Tumor
TCGA-AB-2828-03A-01T-0734-13	LAML	Tumor
TCGA-AB-2999-03B-01T-0748-13	LAML	Tumor
TCGA-AB-2856-03A-01T-0736-13	LAML	Tumor
TCGA-AB-2924-03A-01T-0740-13	LAML	Tumor
TCGA-AB-2909-03A-01T-0744-13	LAML	Tumor
TCGA-AB-2840-03A-01T-0734-13	LAML	Tumor
TCGA-AB-2823-03A-01T-0736-13	LAML	Tumor
TCGA-AB-2971-03A-01T-0734-13	LAML	Tumor
TCGA-AB-2959-03A-01T-0734-13	LAML	Tumor
TCGA-AB-2807-03A-01T-0734-13	LAML	Tumor
TCGA-AB-2983-03A-01T-0734-13	LAML	Tumor
TCGA-AB-2808-03A-01T-0734-13	LAML	Tumor
TCGA-AB-2929-03A-01T-0735-13	LAML	Tumor
TCGA-AB-2844-03A-01T-0736-13	LAML	Tumor
TCGA-AB-2815-03A-01T-0734-13	LAML	Tumor
TCGA-AB-2842-03A-01T-0734-13	LAML	Tumor
TCGA-AB-2832-03A-01T-0736-13	LAML	Tumor
TCGA-AB-2896-03B-01T-0751-13	LAML	Tumor
TCGA-AB-2810-03A-01T-0736-13	LAML	Tumor
TCGA-AB-2838-03A-01T-0736-13	LAML	Tumor
TCGA-AB-2816-03A-01T-0734-13	LAML	Tumor
TCGA-AB-2855-03A-01T-0736-13	LAML	Tumor
TCGA-AB-3002-03A-01T-0736-13	LAML	Tumor
TCGA-AB-2879-03A-01T-0735-13	LAML	Tumor
TCGA-AB-2890-03A-01T-0735-13	LAML	Tumor
TCGA-AB-2851-03A-01T-0736-13	LAML	Tumor
TCGA-AB-2860-03A-01T-0736-13	LAML	Tumor
TCGA-AB-2939-03A-01T-0740-13	LAML	Tumor
TCGA-AB-2880-03A-01T-0735-13	LAML	Tumor
TCGA-AB-2915-03A-01T-0740-13	LAML	Tumor
TCGA-AB-2955-03A-01T-0734-13	LAML	Tumor
TCGA-AB-2944-03A-01T-0740-13	LAML	Tumor
TCGA-AB-2858-03A-01T-0736-13	LAML	Tumor
TCGA-AB-2821-03A-01T-0735-13	LAML	Tumor
TCGA-AB-2998-03A-01T-0735-13	LAML	Tumor
TCGA-AB-2835-03A-01T-0736-13	LAML	Tumor
TCGA-AB-2927-03A-01T-0740-13	LAML	Tumor
TCGA-AB-2931-03A-01T-0740-13	LAML	Tumor
TCGA-AB-2917-03A-01T-0734-13	LAML	Tumor
TCGA-AB-2938-03A-01T-0736-13	LAML	Tumor
TCGA-AB-2866-03A-01T-0736-13	LAML	Tumor
TCGA-AB-2918-03A-01T-0740-13	LAML	Tumor
TCGA-AB-2950-03A-01T-0735-13	LAML	Tumor
TCGA-AB-2813-03A-01T-0736-13	LAML	Tumor
TCGA-AB-2990-03B-01T-0748-13	LAML	Tumor
TCGA-AB-2841-03B-01T-0760-13	LAML	Tumor
TCGA-AB-2969-03A-01T-0734-13	LAML	Tumor
TCGA-AB-2976-03A-01T-0734-13	LAML	Tumor
TCGA-AB-2811-03B-01T-0760-13	LAML	Tumor
TCGA-AB-2849-03A-01T-0734-13	LAML	Tumor
TCGA-AB-2867-03A-01T-0734-13	LAML	Tumor
TCGA-AB-2882-03A-01T-0740-13	LAML	Tumor
TCGA-AB-2975-03A-01T-0734-13	LAML	Tumor
TCGA-AB-2980-03A-01T-0734-13	LAML	Tumor
TCGA-AB-2987-03A-01T-0734-13	LAML	Tumor
TCGA-AB-2963-03A-01T-0734-13	LAML	Tumor
TCGA-AB-2966-03A-01T-0734-13	LAML	Tumor
TCGA-AB-2985-03A-01T-0734-13	LAML	Tumor
TCGA-AB-2818-03A-01T-0734-13	LAML	Tumor
TCGA-AB-2970-03A-01T-0734-13	LAML	Tumor
TCGA-AB-2872-03A-01T-0735-13	LAML	Tumor
TCGA-AB-2898-03A-01T-0735-13	LAML	Tumor
TCGA-AB-2911-03A-01T-0734-13	LAML	Tumor
TCGA-AB-2941-03A-01T-0740-13	LAML	Tumor
TCGA-AB-2964-03A-01T-0734-13	LAML	Tumor
TCGA-AB-2826-03A-01T-0734-13	LAML	Tumor
TCGA-AB-2913-03A-01T-0734-13	LAML	Tumor
TCGA-AB-2984-03A-01T-0734-13	LAML	Tumor
TCGA-AB-2819-03A-01T-0734-13	LAML	Tumor
TCGA-AB-2973-03A-01T-0734-13	LAML	Tumor
TCGA-AB-2833-03A-01T-0734-13	LAML	Tumor
TCGA-AB-2812-03A-01T-0734-13	LAML	Tumor
TCGA-AB-2978-03A-01T-0734-13	LAML	Tumor
TCGA-AB-2834-03A-01T-0734-13	LAML	Tumor
TCGA-AB-3012-03A-01T-0736-13	LAML	Tumor
TCGA-AB-2920-03B-01T-0760-13	LAML	Tumor
TCGA-AB-2843-03A-01T-0736-13	LAML	Tumor
TCGA-AB-2895-03A-01T-0735-13	LAML	Tumor
TCGA-AB-2956-03A-01T-0740-13	LAML	Tumor
TCGA-AB-2846-03A-01T-0736-13	LAML	Tumor
TCGA-AB-2940-03A-01T-0736-13	LAML	Tumor
TCGA-AB-3007-03A-01T-0736-13	LAML	Tumor
TCGA-AB-2993-03A-01T-0735-13	LAML	Tumor
TCGA-AB-2977-03B-01T-0760-13	LAML	Tumor
TCGA-AB-2914-03A-01T-0734-13	LAML	Tumor
TCGA-AB-2991-03A-01T-0735-13	LAML	Tumor
TCGA-AB-2937-03A-01T-0734-13	LAML	Tumor
TCGA-AB-2903-03A-01T-0734-13	LAML	Tumor
TCGA-AB-2853-03A-01T-0734-13	LAML	Tumor
TCGA-44-5643-01A-01R-1628-07	LUAD	Tumor
TCGA-44-5645-11A-01R-1628-07	LUAD	Normal
TCGA-44-5645-01A-01R-1628-07	LUAD	Tumor
TCGA-50-5049-01A-01R-1628-07	LUAD	Tumor
TCGA-64-5774-01A-01R-1628-07	LUAD	Tumor
TCGA-64-5775-01A-01R-1628-07	LUAD	Tumor
TCGA-64-5778-01A-01R-1628-07	LUAD	Tumor
TCGA-64-5781-01A-01R-1628-07	LUAD	Tumor
TCGA-64-5815-01A-01R-1628-07	LUAD	Tumor
TCGA-75-5146-01A-01R-1628-07	LUAD	Tumor
TCGA-80-5611-01A-01R-1628-07	LUAD	Tumor
TCGA-05-5425-01A-02R-1628-07	LUAD	Tumor
TCGA-05-5428-01A-01R-1628-07	LUAD	Tumor
TCGA-05-5429-01A-01R-1628-07	LUAD	Tumor
TCGA-05-5715-01A-01R-1628-07	LUAD	Tumor
TCGA-64-5779-01A-01R-1628-07	LUAD	Tumor
TCGA-50-6591-01A-11R-1755-07	LUAD	Tumor
TCGA-50-5944-01A-11R-1755-07	LUAD	Tumor
TCGA-50-6592-01A-11R-1755-07	LUAD	Tumor
TCGA-50-6594-01A-11R-1755-07	LUAD	Tumor
TCGA-55-6543-01A-11R-1755-07	LUAD	Tumor
TCGA-50-6593-01A-11R-1755-07	LUAD	Tumor
TCGA-67-6216-01A-11R-1755-07	LUAD	Tumor
TCGA-67-4679-01B-01R-1755-07	LUAD	Tumor
TCGA-67-6217-01A-11R-1755-07	LUAD	Tumor
TCGA-75-5122-01A-01R-1755-07	LUAD	Tumor
TCGA-73-4658-01A-01R-1755-07	LUAD	Tumor
TCGA-73-4676-01A-01R-1755-07	LUAD	Tumor
TCGA-49-4488-01A-01R-1755-07	LUAD	Tumor
TCGA-50-5932-11A-01R-1755-07	LUAD	Normal
TCGA-50-5935-01A-11R-1755-07	LUAD	Tumor
TCGA-50-5933-11A-01R-1755-07	LUAD	Normal
TCGA-50-5941-01A-11R-1755-07	LUAD	Tumor
TCGA-50-5942-01A-21R-1755-07	LUAD	Tumor
TCGA-44-6146-11A-01R-1858-07	LUAD	Normal
TCGA-44-6145-11A-01R-1858-07	LUAD	Normal
TCGA-44-6147-11A-01R-1858-07	LUAD	Normal
TCGA-44-6148-11A-01R-1858-07	LUAD	Normal
TCGA-50-5935-11A-01R-1858-07	LUAD	Normal
TCGA-50-5931-11A-01R-1858-07	LUAD	Normal
TCGA-49-6742-01A-11R-1858-07	LUAD	Tumor
TCGA-50-5051-01A-21R-1858-07	LUAD	Tumor
TCGA-49-6743-01A-11R-1858-07	LUAD	Tumor
TCGA-50-5072-01A-21R-1858-07	LUAD	Tumor
TCGA-49-6744-01A-11R-1858-07	LUAD	Tumor
TCGA-50-6590-01A-12R-1858-07	LUAD	Tumor
TCGA-05-4417-01A-22R-1858-07	LUAD	Tumor
TCGA-05-4424-01A-22R-1858-07	LUAD	Tumor
TCGA-44-6775-01A-11R-1858-07	LUAD	Tumor
TCGA-05-4427-01A-21R-1858-07	LUAD	Tumor
TCGA-44-6776-01A-11R-1858-07	LUAD	Tumor
TCGA-44-6778-11A-01R-1858-07	LUAD	Normal
TCGA-44-6777-01A-11R-1858-07	LUAD	Tumor
TCGA-44-6778-01A-11R-1858-07	LUAD	Tumor
TCGA-49-4514-01A-21R-1858-07	LUAD	Tumor
TCGA-49-4512-01A-21R-1858-07	LUAD	Tumor
TCGA-49-6745-01A-11R-1858-07	LUAD	Tumor
TCGA-49-6767-01A-11R-1858-07	LUAD	Tumor
TCGA-91-6829-01A-21R-1858-07	LUAD	Tumor
TCGA-50-6595-01A-12R-1858-07	LUAD	Tumor
TCGA-50-6597-01A-11R-1858-07	LUAD	Tumor
TCGA-50-5044-01A-21R-1858-07	LUAD	Tumor
TCGA-49-6745-11A-01R-1858-07	LUAD	Normal
TCGA-91-6831-01A-11R-1858-07	LUAD	Tumor
TCGA-91-6835-01A-11R-1858-07	LUAD	Tumor
TCGA-91-6836-01A-21R-1858-07	LUAD	Tumor
TCGA-49-6761-01A-31R-1949-07	LUAD	Tumor
[truncated: 842 more rows]

## Sheet: Sheet1
TCGA.ID	TN.cat	CancerType
TCGA-BT-A0S7-01A-11R-A10U-07	BLCA	Tumor
TCGA-BT-A0YX-01A-11R-A10U-07	BLCA	Tumor
TCGA-C4-A0F0-01A-12R-A10U-07	BLCA	Tumor
TCGA-C4-A0F6-01A-11R-A10U-07	BLCA	Tumor
TCGA-CU-A0YN-01A-21R-A10U-07	BLCA	Tumor
TCGA-CU-A0YN-11A-11R-A10U-07	BLCA	Normal
TCGA-CU-A0YR-01A-12R-A10U-07	BLCA	Tumor
TCGA-CU-A0YO-01A-11R-A10U-07	BLCA	Tumor
TCGA-CU-A0YR-11A-13R-A10U-07	BLCA	Normal
TCGA-CF-A1HR-01A-11R-A13Y-07	BLCA	Tumor
TCGA-BL-A13I-01A-11R-A13Y-07	BLCA	Tumor
TCGA-CF-A1HS-01A-11R-A13Y-07	BLCA	Tumor
TCGA-DK-A1A3-01A-11R-A13Y-07	BLCA	Tumor
TCGA-BT-A20J-01A-11R-A14Y-07	BLCA	Tumor
TCGA-BT-A20N-01A-11R-A14Y-07	BLCA	Tumor
TCGA-BT-A20N-11A-11R-A14Y-07	BLCA	Normal
TCGA-BT-A20O-01A-21R-A14Y-07	BLCA	Tumor
TCGA-BT-A20P-01A-11R-A14Y-07	BLCA	Tumor
TCGA-BT-A20Q-01A-11R-A14Y-07	BLCA	Tumor
TCGA-BT-A20T-01A-11R-A14Y-07	BLCA	Tumor
TCGA-BT-A20U-11A-11R-A14Y-07	BLCA	Normal
TCGA-BT-A20U-01A-11R-A14Y-07	BLCA	Tumor
TCGA-BT-A20W-01A-21R-A14Y-07	BLCA	Tumor
TCGA-BT-A20V-01A-11R-A14Y-07	BLCA	Tumor
TCGA-BL-A0C8-01A-11R-A10U-07	BLCA	Tumor
TCGA-BT-A20W-11A-11R-A14Y-07	BLCA	Normal
TCGA-BL-A13J-01A-11R-A10U-07	BLCA	Tumor
TCGA-BL-A13J-11A-13R-A10U-07	BLCA	Normal
TCGA-DK-A1A5-01A-11R-A13Y-07	BLCA	Tumor
TCGA-DK-A1A6-01A-11R-A13Y-07	BLCA	Tumor
TCGA-DK-A1A7-01A-11R-A13Y-07	BLCA	Tumor
TCGA-DK-A1AA-01A-11R-A13Y-07	BLCA	Tumor
TCGA-DK-A1AB-01A-11R-A13Y-07	BLCA	Tumor
TCGA-DK-A1AC-01A-11R-A13Y-07	BLCA	Tumor
TCGA-DK-A1AD-01A-11R-A13Y-07	BLCA	Tumor
TCGA-DK-A1AE-01A-11R-A13Y-07	BLCA	Tumor
TCGA-DK-A1AG-01A-11R-A13Y-07	BLCA	Tumor
TCGA-DK-A1AF-01A-11R-A13Y-07	BLCA	Tumor
TCGA-BT-A20R-01A-12R-A16R-07	BLCA	Tumor
TCGA-BT-A20R-11A-11R-A16R-07	BLCA	Normal
TCGA-BT-A20X-01A-11R-A16R-07	BLCA	Tumor
TCGA-BT-A2LA-01A-11R-A18C-07	BLCA	Tumor
TCGA-BT-A2LA-11A-11R-A18C-07	BLCA	Normal
TCGA-BT-A2LB-01A-11R-A18C-07	BLCA	Tumor
TCGA-CF-A27C-01A-11R-A16R-07	BLCA	Tumor
TCGA-DK-A2HX-01A-12R-A18C-07	BLCA	Tumor
TCGA-DK-A2I1-01A-11R-A180-07	BLCA	Tumor
TCGA-DK-A2I2-01A-11R-A180-07	BLCA	Tumor
TCGA-DK-A2I6-01A-12R-A18C-07	BLCA	Tumor
TCGA-E5-A2PC-01A-11R-A206-07	BLCA	Tumor
TCGA-FD-A3B3-01A-12R-A206-07	BLCA	Tumor
TCGA-FD-A3B4-01A-12R-A206-07	BLCA	Tumor
TCGA-FT-A3EE-01A-11R-A206-07	BLCA	Tumor
TCGA-G2-A2EC-01A-11R-A180-07	BLCA	Tumor
TCGA-G2-A2EF-01A-12R-A18C-07	BLCA	Tumor
TCGA-G2-A2EJ-01A-11R-A180-07	BLCA	Tumor
TCGA-G2-A2EK-01A-22R-A18C-07	BLCA	Tumor
TCGA-G2-A2EL-01A-12R-A18C-07	BLCA	Tumor
TCGA-G2-A2EO-01A-11R-A180-07	BLCA	Tumor
TCGA-G2-A2ES-01A-11R-A180-07	BLCA	Tumor
TCGA-GD-A2C5-01A-12R-A180-07	BLCA	Tumor
TCGA-GD-A2C5-11A-11R-A180-07	BLCA	Normal
TCGA-H4-A2HO-01A-11R-A180-07	BLCA	Tumor
TCGA-H4-A2HQ-01A-11R-A180-07	BLCA	Tumor
TCGA-HQ-A2OE-01A-11R-A206-07	BLCA	Tumor
TCGA-GV-A3JX-01A-11R-A20F-07	BLCA	Tumor
TCGA-GV-A3JW-01A-11R-A20F-07	BLCA	Tumor
TCGA-GC-A3I6-01A-11R-A20F-07	BLCA	Tumor
TCGA-CF-A3MG-01A-11R-A20F-07	BLCA	Tumor
TCGA-BT-A2LD-01A-12R-A20F-07	BLCA	Tumor
TCGA-FD-A3B6-01A-21R-A20F-07	BLCA	Tumor
TCGA-DK-A3IT-01A-31R-A20F-07	BLCA	Tumor
TCGA-DK-A3IL-01A-11R-A20F-07	BLCA	Tumor
TCGA-DK-A3IN-01A-11R-A20F-07	BLCA	Tumor
TCGA-FD-A3B8-01A-31R-A20F-07	BLCA	Tumor
TCGA-CF-A3MF-01A-12R-A21D-07	BLCA	Tumor
TCGA-CF-A3MI-01A-11R-A20F-07	BLCA	Tumor
TCGA-G2-A3IE-01A-11R-A20F-07	BLCA	Tumor
TCGA-FD-A3NA-01A-11R-A21D-07	BLCA	Tumor
TCGA-FD-A3B7-01A-31R-A20F-07	BLCA	Tumor
TCGA-CF-A3MH-01A-11R-A20F-07	BLCA	Tumor
TCGA-G2-A3IB-01A-11R-A20F-07	BLCA	Tumor
TCGA-DK-A3IU-01A-11R-A20F-07	BLCA	Tumor
TCGA-DK-A3IS-01A-21R-A21D-07	BLCA	Tumor
TCGA-DK-A3IM-01A-11R-A20F-07	BLCA	Tumor
TCGA-DK-A2I4-01A-11R-A21D-07	BLCA	Tumor
TCGA-DK-A3IV-01A-22R-A21D-07	BLCA	Tumor
TCGA-DK-A3IK-01A-32R-A21D-07	BLCA	Tumor
TCGA-FD-A3N5-01A-11R-A21D-07	BLCA	Tumor
TCGA-FD-A3B5-01A-11R-A20F-07	BLCA	Tumor
TCGA-BL-A3JM-01A-12R-A21D-07	BLCA	Tumor
TCGA-GV-A3JZ-01A-11R-A21D-07	BLCA	Tumor
TCGA-FD-A3N6-01A-11R-A21D-07	BLCA	Tumor
TCGA-CU-A3KJ-01A-11R-A21D-07	BLCA	Tumor
TCGA-BT-A3PH-01A-11R-A220-07	BLCA	Tumor
TCGA-BT-A3PJ-01A-21R-A220-07	BLCA	Tumor
TCGA-BT-A3PK-01A-21R-A220-07	BLCA	Tumor
TCGA-GC-A3RB-01A-12R-A220-07	BLCA	Tumor
TCGA-GD-A3OP-01A-21R-A220-07	BLCA	Tumor
TCGA-GD-A3OP-11A-11R-A220-07	BLCA	Normal
TCGA-GD-A3OQ-01A-32R-A220-07	BLCA	Tumor
TCGA-GD-A3OQ-11A-21R-A220-07	BLCA	Normal
TCGA-GD-A3OS-01A-12R-A220-07	BLCA	Tumor
TCGA-GV-A3JV-01A-11R-A220-07	BLCA	Tumor
TCGA-GV-A3QG-01A-11R-A220-07	BLCA	Tumor
TCGA-GV-A3QH-01A-11R-A220-07	BLCA	Tumor
TCGA-GV-A3QI-01A-11R-A220-07	BLCA	Tumor
TCGA-CU-A3QU-01A-11R-A22U-07	BLCA	Tumor
TCGA-CU-A3YL-01A-11R-A22U-07	BLCA	Tumor
TCGA-DK-A3WX-01A-22R-A22U-07	BLCA	Tumor
TCGA-DK-A3WY-01A-11R-A22U-07	BLCA	Tumor
TCGA-DK-A3X1-01A-12R-A22U-07	BLCA	Tumor
TCGA-DK-A3X2-01A-11R-A22U-07	BLCA	Tumor
TCGA-E7-A3X6-01A-12R-A22U-07	BLCA	Tumor
TCGA-E7-A3Y1-01A-11R-A22U-07	BLCA	Tumor
TCGA-FD-A3SJ-01A-12R-A22U-07	BLCA	Tumor
TCGA-FD-A3SL-01A-21R-A22U-07	BLCA	Tumor
TCGA-FD-A3SM-01A-11R-A22U-07	BLCA	Tumor
TCGA-FD-A3SN-01A-12R-A22U-07	BLCA	Tumor
TCGA-FD-A3SO-01A-11R-A22U-07	BLCA	Tumor
TCGA-FD-A3SP-01A-31R-A22U-07	BLCA	Tumor
TCGA-FD-A3SQ-01A-21R-A22U-07	BLCA	Tumor
TCGA-FD-A3SR-01A-11R-A22U-07	BLCA	Tumor
TCGA-FD-A3SS-01A-12R-A22U-07	BLCA	Tumor
TCGA-G2-A3VY-01A-11R-A22U-07	BLCA	Tumor
TCGA-GC-A3BM-01A-11R-A22U-07	BLCA	Tumor
TCGA-GC-A3BM-11A-11R-A22U-07	BLCA	Normal
TCGA-GC-A3OO-01A-11R-A22U-07	BLCA	Tumor
TCGA-GC-A3RC-01A-11R-A22U-07	BLCA	Tumor
TCGA-GC-A3RD-01A-12R-A22U-07	BLCA	Tumor
TCGA-GC-A3WC-01A-31R-A22U-07	BLCA	Tumor
TCGA-GC-A3WC-11A-11R-A22U-07	BLCA	Normal
TCGA-GV-A3QF-01A-31R-A22U-07	BLCA	Tumor
TCGA-K4-A3WS-01A-11R-A22U-07	BLCA	Tumor
TCGA-K4-A3WV-01A-11R-A22U-07	BLCA	Tumor
TCGA-K4-A3WV-11A-21R-A22U-07	BLCA	Normal
TCGA-C4-A0F1-01A-11R-A034-07	BLCA	Tumor
TCGA-C4-A0F7-01A-11R-A084-07	BLCA	Tumor
TCGA-C4-A0EZ-01A-21R-A24X-07	BLCA	Tumor
TCGA-BT-A42C-01A-11R-A23N-07	BLCA	Tumor
TCGA-DK-A3WW-01A-22R-A23N-07	BLCA	Tumor
TCGA-FJ-A3ZE-01A-11R-A23N-07	BLCA	Tumor
TCGA-FJ-A3ZF-01A-11R-A23N-07	BLCA	Tumor
TCGA-GC-A3YS-01A-11R-A23N-07	BLCA	Tumor
TCGA-GU-A42R-01A-11R-A23N-07	BLCA	Tumor
TCGA-GV-A3QK-01B-11R-A23N-07	BLCA	Tumor
TCGA-GV-A40E-01A-12R-A23N-07	BLCA	Tumor
TCGA-GV-A40G-01A-11R-A23N-07	BLCA	Tumor
TCGA-K4-A3WU-01B-11R-A23N-07	BLCA	Tumor
TCGA-FJ-A3Z7-01A-12R-A23N-07	BLCA	Tumor
TCGA-A1-A0SE-01A-11R-A084-07	BRCA	Tumor
TCGA-A2-A0ST-01A-12R-A084-07	BRCA	Tumor
TCGA-A2-A0SU-01A-11R-A084-07	BRCA	Tumor
TCGA-A2-A0T2-01A-11R-A084-07	BRCA	Tumor
TCGA-A2-A0T4-01A-31R-A084-07	BRCA	Tumor
TCGA-AR-A0TT-01A-31R-A084-07	BRCA	Tumor
TCGA-AR-A0TV-01A-21R-A084-07	BRCA	Tumor
TCGA-B6-A0RM-01A-11R-A084-07	BRCA	Tumor
TCGA-B6-A0RN-01A-12R-A084-07	BRCA	Tumor
TCGA-BH-A0DH-01A-11R-A084-07	BRCA	Tumor
TCGA-BH-A0DQ-01A-11R-A084-07	BRCA	Tumor
TCGA-AO-A0JJ-01A-11R-A056-07	BRCA	Tumor
TCGA-AO-A0JL-01A-11R-A056-07	BRCA	Tumor
TCGA-AO-A0JM-01A-21R-A056-07	BRCA	Tumor
TCGA-B6-A0IK-01A-12R-A056-07	BRCA	Tumor
TCGA-B6-A0RE-01A-11R-A056-07	BRCA	Tumor
TCGA-B6-A0RG-01A-11R-A056-07	BRCA	Tumor
TCGA-B6-A0RI-01A-11R-A056-07	BRCA	Tumor
TCGA-BH-A0AW-01A-11R-A056-07	BRCA	Tumor
TCGA-BH-A0B3-01A-11R-A056-07	BRCA	Tumor
TCGA-BH-A0B8-01A-21R-A056-07	BRCA	Tumor
TCGA-BH-A0BA-01A-11R-A056-07	BRCA	Tumor
TCGA-BH-A0BJ-01A-11R-A056-07	BRCA	Tumor
TCGA-BH-A0RX-01A-21R-A084-07	BRCA	Tumor
TCGA-A2-A0CT-01A-31R-A056-07	BRCA	Tumor
TCGA-A2-A0EU-01A-22R-A056-07	BRCA	Tumor
TCGA-A7-A0D9-01A-31R-A056-07	BRCA	Tumor
TCGA-A8-A08O-01A-21R-A056-07	BRCA	Tumor
TCGA-A8-A0A6-01A-12R-A056-07	BRCA	Tumor
TCGA-A8-A0AD-01A-11R-A056-07	BRCA	Tumor
TCGA-AO-A03L-01A-41R-A056-07	BRCA	Tumor
TCGA-AO-A0JA-01A-11R-A056-07	BRCA	Tumor
TCGA-AO-A0JC-01A-11R-A056-07	BRCA	Tumor
TCGA-AO-A0JD-01A-11R-A056-07	BRCA	Tumor
TCGA-AO-A0JE-01A-11R-A056-07	BRCA	Tumor
TCGA-AO-A0JF-01A-11R-A056-07	BRCA	Tumor
TCGA-AO-A0JI-01A-21R-A056-07	BRCA	Tumor
TCGA-BH-A0BM-01A-11R-A056-07	BRCA	Tumor
TCGA-BH-A0C0-01A-21R-A056-07	BRCA	Tumor
TCGA-BH-A0DK-01A-21R-A056-07	BRCA	Tumor
TCGA-BH-A0DP-01A-21R-A056-07	BRCA	Tumor
TCGA-BH-A0DS-01A-11R-A056-07	BRCA	Tumor
TCGA-BH-A0E0-01A-11R-A056-07	BRCA	Tumor
TCGA-BH-A0E1-01A-11R-A056-07	BRCA	Tumor
TCGA-BH-A0E2-01A-11R-A056-07	BRCA	Tumor
TCGA-BH-A0GY-01A-11R-A056-07	BRCA	Tumor
TCGA-BH-A0GZ-01A-11R-A056-07	BRCA	Tumor
TCGA-BH-A0H0-01A-11R-A056-07	BRCA	Tumor
TCGA-BH-A0H6-01A-21R-A056-07	BRCA	Tumor
TCGA-BH-A0H9-01A-11R-A056-07	BRCA	Tumor
TCGA-BH-A0HB-01A-11R-A056-07	BRCA	Tumor
TCGA-BH-A0HF-01A-11R-A056-07	BRCA	Tumor
TCGA-A1-A0SO-01A-22R-A084-07	BRCA	Tumor
TCGA-A1-A0SP-01A-11R-A084-07	BRCA	Tumor
TCGA-A2-A0T0-01A-22R-A084-07	BRCA	Tumor
TCGA-A2-A0T1-01A-21R-A084-07	BRCA	Tumor
TCGA-A8-A075-01A-11R-A084-07	BRCA	Tumor
TCGA-AO-A0JG-01A-31R-A084-07	BRCA	Tumor
TCGA-AR-A0TQ-01A-11R-A084-07	BRCA	Tumor
TCGA-AR-A0TR-01A-11R-A084-07	BRCA	Tumor
TCGA-B6-A0RL-01A-11R-A084-07	BRCA	Tumor
TCGA-B6-A0RU-01A-11R-A084-07	BRCA	Tumor
TCGA-B6-A0RV-01A-11R-A084-07	BRCA	Tumor
TCGA-BH-A0BC-01A-22R-A084-07	BRCA	Tumor
TCGA-A1-A0SK-01A-12R-A084-07	BRCA	Tumor
TCGA-A1-A0SM-01A-11R-A084-07	BRCA	Tumor
TCGA-A2-A0SX-01A-12R-A084-07	BRCA	Tumor
TCGA-A2-A0SY-01A-31R-A084-07	BRCA	Tumor
TCGA-A1-A0SH-01A-11R-A084-07	BRCA	Tumor
TCGA-A1-A0SJ-01A-11R-A084-07	BRCA	Tumor
TCGA-A2-A0EN-01A-13R-A084-07	BRCA	Tumor
TCGA-A2-A0SV-01A-11R-A084-07	BRCA	Tumor
TCGA-A2-A0SW-01A-11R-A084-07	BRCA	Tumor
TCGA-A2-A0T5-01A-21R-A084-07	BRCA	Tumor
TCGA-A2-A0T6-01A-11R-A084-07	BRCA	Tumor
TCGA-AR-A0TW-01A-11R-A084-07	BRCA	Tumor
TCGA-AR-A0TX-01A-11R-A084-07	BRCA	Tumor
TCGA-B6-A0RO-01A-22R-A084-07	BRCA	Tumor
TCGA-B6-A0RP-01A-21R-A084-07	BRCA	Tumor
TCGA-BH-A0HI-01A-11R-A084-07	BRCA	Tumor
TCGA-BH-A0HK-01A-11R-A056-07	BRCA	Tumor
TCGA-BH-A0HX-01A-21R-A056-07	BRCA	Tumor
TCGA-BH-A0HY-01A-11R-A056-07	BRCA	Tumor
TCGA-A2-A0T7-01A-21R-A084-07	BRCA	Tumor
TCGA-AR-A0TP-01A-11R-A084-07	BRCA	Tumor
TCGA-AR-A0TZ-01A-12R-A084-07	BRCA	Tumor
TCGA-B6-A0RS-01A-11R-A084-07	BRCA	Tumor
TCGA-B6-A0RT-01A-21R-A084-07	BRCA	Tumor
TCGA-BH-A0HP-01A-12R-A084-07	BRCA	Tumor
TCGA-BH-A0W4-01A-11R-A109-07	BRCA	Tumor
TCGA-AR-A0U4-01A-11R-A109-07	BRCA	Tumor
TCGA-B6-A0WX-01A-11R-A109-07	BRCA	Tumor
TCGA-B6-A0WY-01A-11R-A109-07	BRCA	Tumor
TCGA-A2-A0YF-01A-21R-A109-07	BRCA	Tumor
TCGA-A2-A0YT-01A-11R-A109-07	BRCA	Tumor
TCGA-AN-A0XS-01A-22R-A109-07	BRCA	Tumor
TCGA-B6-A0WZ-01A-11R-A109-07	BRCA	Tumor
TCGA-AO-A129-01A-21R-A10J-07	BRCA	Tumor
TCGA-AO-A12C-01A-11R-A10J-07	BRCA	Tumor
TCGA-AO-A12E-01A-11R-A10J-07	BRCA	Tumor
TCGA-AO-A12G-01A-11R-A10J-07	BRCA	Tumor
TCGA-AQ-A04H-01B-11R-A10J-07	BRCA	Tumor
TCGA-B6-A0X7-01A-11R-A10J-07	BRCA	Tumor
TCGA-A2-A0YC-01A-11R-A109-07	BRCA	Tumor
TCGA-A2-A0YD-01A-11R-A109-07	BRCA	Tumor
TCGA-A2-A0YE-01A-11R-A109-07	BRCA	Tumor
TCGA-A2-A0YL-01A-21R-A109-07	BRCA	Tumor
TCGA-A2-A0YM-01A-11R-A109-07	BRCA	Tumor
TCGA-AN-A0XO-01A-11R-A109-07	BRCA	Tumor
TCGA-AN-A0XP-01A-11R-A109-07	BRCA	Tumor
TCGA-AN-A0XR-01A-11R-A109-07	BRCA	Tumor
TCGA-A2-A0YI-01A-31R-A10J-07	BRCA	Tumor
TCGA-AO-A03M-01B-11R-A10J-07	BRCA	Tumor
TCGA-AO-A03N-01B-11R-A10J-07	BRCA	Tumor
TCGA-AO-A03U-01B-21R-A10J-07	BRCA	Tumor
TCGA-AO-A124-01A-11R-A10J-07	BRCA	Tumor
TCGA-AO-A125-01A-11R-A10J-07	BRCA	Tumor
TCGA-AO-A126-01A-11R-A10J-07	BRCA	Tumor
TCGA-AO-A128-01A-11R-A10J-07	BRCA	Tumor
TCGA-E2-A105-01A-11R-A10J-07	BRCA	Tumor
TCGA-E2-A106-01A-11R-A10J-07	BRCA	Tumor
TCGA-E2-A108-01A-13R-A10J-07	BRCA	Tumor
TCGA-E2-A109-01A-11R-A10J-07	BRCA	Tumor
TCGA-E2-A10B-01A-11R-A10J-07	BRCA	Tumor
TCGA-E2-A10E-01A-21R-A10J-07	BRCA	Tumor
TCGA-E2-A10F-01A-11R-A10J-07	BRCA	Tumor
TCGA-AN-A0XL-01A-11R-A10J-07	BRCA	Tumor
TCGA-AO-A12B-01A-11R-A10J-07	BRCA	Tumor
TCGA-E2-A10C-01A-21R-A10J-07	BRCA	Tumor
TCGA-BH-A0W3-01A-11R-A109-07	BRCA	Tumor
TCGA-A7-A13D-01A-13R-A12P-07	BRCA	Tumor
TCGA-A7-A13E-01A-11R-A12P-07	BRCA	Tumor
TCGA-A7-A13F-01A-11R-A12P-07	BRCA	Tumor
TCGA-AR-A1AO-01A-11R-A12P-07	BRCA	Tumor
TCGA-AR-A1AQ-01A-11R-A12P-07	BRCA	Tumor
TCGA-AR-A1AX-01A-11R-A12P-07	BRCA	Tumor
TCGA-AR-A1AY-01A-21R-A12P-07	BRCA	Tumor
TCGA-BH-A0AU-01A-11R-A12P-07	BRCA	Tumor
TCGA-BH-A0BS-11A-11R-A12P-07	BRCA	Normal
TCGA-BH-A0BT-11A-21R-A12P-07	BRCA	Normal
TCGA-BH-A0BZ-01A-31R-A12P-07	BRCA	Tumor
TCGA-BH-A0C3-01A-21R-A12P-07	BRCA	Tumor
TCGA-BH-A0DD-01A-31R-A12P-07	BRCA	Tumor
TCGA-E2-A15J-01A-11R-A12P-07	BRCA	Tumor
TCGA-E2-A15K-01A-11R-A12P-07	BRCA	Tumor
TCGA-E2-A15K-06A-11R-A12P-07	BRCA	Tumor
TCGA-BH-A0AZ-01A-21R-A12P-07	BRCA	Tumor
TCGA-BH-A0B5-01A-11R-A12P-07	BRCA	Tumor
TCGA-BH-A0BF-01A-21R-A12P-07	BRCA	Tumor
TCGA-BH-A0BZ-11A-61R-A12P-07	BRCA	Normal
TCGA-BH-A0C3-11A-23R-A12P-07	BRCA	Normal
TCGA-BH-A0DG-01A-21R-A12P-07	BRCA	Tumor
TCGA-BH-A0DI-01A-21R-A12P-07	BRCA	Tumor
TCGA-BH-A0AZ-11A-22R-A12P-07	BRCA	Normal
TCGA-AR-A1AL-01A-21R-A12P-07	BRCA	Tumor
TCGA-AR-A1AN-01A-11R-A12P-07	BRCA	Tumor
TCGA-AR-A1AV-01A-21R-A12P-07	BRCA	Tumor
TCGA-BH-A0DV-01A-21R-A12P-07	BRCA	Tumor
TCGA-E2-A1B0-01A-11R-A12P-07	BRCA	Tumor
TCGA-E2-A1B1-01A-21R-A12P-07	BRCA	Tumor
TCGA-E2-A1B4-01A-11R-A12P-07	BRCA	Tumor
TCGA-AQ-A04L-01B-21R-A10J-07	BRCA	Tumor
TCGA-BH-A1EO-11A-31R-A137-07	BRCA	Normal
TCGA-BH-A1ET-01A-11R-A137-07	BRCA	Tumor
TCGA-BH-A1ET-11B-23R-A137-07	BRCA	Normal
TCGA-BH-A1EU-01A-11R-A137-07	BRCA	Tumor
TCGA-BH-A1EU-11A-23R-A137-07	BRCA	Normal
TCGA-BH-A1EV-01A-11R-A137-07	BRCA	Tumor
TCGA-BH-A1EV-11A-24R-A137-07	BRCA	Normal
TCGA-BH-A1EW-01A-11R-A137-07	BRCA	Tumor
TCGA-BH-A1EW-11B-33R-A137-07	BRCA	Normal
TCGA-E2-A14N-01A-31R-A137-07	BRCA	Tumor
TCGA-E2-A15I-01A-21R-A137-07	BRCA	Tumor
TCGA-E2-A15I-11A-32R-A137-07	BRCA	Normal
TCGA-A2-A1FV-01A-11R-A13Q-07	BRCA	Tumor
TCGA-A2-A1FW-01A-11R-A13Q-07	BRCA	Tumor
TCGA-A2-A1G1-01A-21R-A13Q-07	BRCA	Tumor
TCGA-E2-A1IN-01A-11R-A13Q-07	BRCA	Tumor
TCGA-E2-A1L8-01A-11R-A13Q-07	BRCA	Tumor
TCGA-EW-A1J2-01A-21R-A13Q-07	BRCA	Tumor
TCGA-A2-A1G4-01A-11R-A13Q-07	BRCA	Tumor
TCGA-AO-A1KO-01A-31R-A13Q-07	BRCA	Tumor
TCGA-AO-A1KP-01A-11R-A13Q-07	BRCA	Tumor
TCGA-AO-A1KT-01A-11R-A13Q-07	BRCA	Tumor
TCGA-BH-A1EN-11A-23R-A13Q-07	BRCA	Normal
TCGA-BH-A1EX-01A-11R-A13Q-07	BRCA	Tumor
TCGA-BH-A1F2-11A-32R-A13Q-07	BRCA	Normal
TCGA-BH-A1F6-11B-94R-A13Q-07	BRCA	Normal
TCGA-BH-A1FD-01A-11R-A13Q-07	BRCA	Tumor
TCGA-BH-A1FL-01A-11R-A13Q-07	BRCA	Tumor
TCGA-BH-A1FM-11B-23R-A13Q-07	BRCA	Normal
TCGA-C8-A1HE-01A-11R-A13Q-07	BRCA	Tumor
TCGA-C8-A1HO-01A-11R-A13Q-07	BRCA	Tumor
TCGA-D8-A1JD-01A-11R-A13Q-07	BRCA	Tumor
TCGA-D8-A1JL-01A-11R-A13Q-07	BRCA	Tumor
TCGA-E2-A1IE-01A-11R-A13Q-07	BRCA	Tumor
TCGA-AR-A1AW-01A-21R-A12P-07	BRCA	Tumor
TCGA-BH-A0BS-01A-11R-A12P-07	BRCA	Tumor
TCGA-BH-A0BT-01A-11R-A12P-07	BRCA	Tumor
TCGA-BH-A0DG-11A-43R-A12P-07	BRCA	Normal
TCGA-BH-A0DV-11A-22R-A12P-07	BRCA	Normal
TCGA-BH-A0H3-01A-11R-A12P-07	BRCA	Tumor
TCGA-BH-A0HA-01A-11R-A12P-07	BRCA	Tumor
TCGA-A1-A0SQ-01A-21R-A144-07	BRCA	Tumor
TCGA-E2-A1IF-01A-11R-A144-07	BRCA	Tumor
TCGA-E2-A1IG-01A-11R-A144-07	BRCA	Tumor
TCGA-E2-A1IO-01A-11R-A144-07	BRCA	Tumor
TCGA-E2-A1L7-11A-33R-A144-07	BRCA	Normal
TCGA-E2-A1LA-01A-11R-A144-07	BRCA	Tumor
TCGA-E2-A1LB-01A-11R-A144-07	BRCA	Tumor
TCGA-E2-A1LB-11A-22R-A144-07	BRCA	Normal
TCGA-E9-A1N8-01A-11R-A144-07	BRCA	Tumor
TCGA-E9-A1NA-01A-11R-A144-07	BRCA	Tumor
TCGA-E9-A1NA-11A-33R-A144-07	BRCA	Normal
TCGA-E9-A1ND-11A-43R-A144-07	BRCA	Normal
TCGA-EW-A1IX-01A-12R-A144-07	BRCA	Tumor
TCGA-EW-A1OZ-01A-11R-A144-07	BRCA	Tumor
TCGA-EW-A1P4-01A-21R-A144-07	BRCA	Tumor
TCGA-EW-A1P5-01A-11R-A144-07	BRCA	Tumor
TCGA-BH-A1F0-01A-11R-A137-07	BRCA	Tumor
TCGA-BH-A1F0-11B-23R-A137-07	BRCA	Normal
TCGA-C8-A1HF-01A-11R-A137-07	BRCA	Tumor
TCGA-C8-A1HG-01A-11R-A137-07	BRCA	Tumor
TCGA-C8-A1HI-01A-11R-A137-07	BRCA	Tumor
TCGA-C8-A1HL-01A-11R-A137-07	BRCA	Tumor
TCGA-C8-A1HM-01A-12R-A137-07	BRCA	Tumor
TCGA-C8-A1HN-01A-11R-A137-07	BRCA	Tumor
TCGA-BH-A0H7-01A-13R-A056-07	BRCA	Tumor
TCGA-D8-A1JS-01A-11R-A13Q-07	BRCA	Tumor
TCGA-E2-A1IH-01A-11R-A13Q-07	BRCA	Tumor
TCGA-E2-A1L9-01A-11R-A13Q-07	BRCA	Tumor
TCGA-EW-A1J3-01A-11R-A13Q-07	BRCA	Tumor
TCGA-EW-A1J5-01A-11R-A13Q-07	BRCA	Tumor
TCGA-D8-A1JU-01A-11R-A13Q-07	BRCA	Tumor
TCGA-EW-A1IW-01A-11R-A13Q-07	BRCA	Tumor
TCGA-EW-A1J6-01A-11R-A13Q-07	BRCA	Tumor
TCGA-A1-A0SG-01A-11R-A144-07	BRCA	Tumor
TCGA-A1-A0SI-01A-11R-A144-07	BRCA	Tumor
TCGA-A1-A0SN-01A-11R-A144-07	BRCA	Tumor
TCGA-AO-A1KR-01A-12R-A144-07	BRCA	Tumor
TCGA-E2-A1II-01A-11R-A144-07	BRCA	Tumor
TCGA-E2-A1IJ-01A-11R-A144-07	BRCA	Tumor
TCGA-E2-A1IK-01A-11R-A144-07	BRCA	Tumor
TCGA-E2-A1L7-01A-11R-A144-07	BRCA	Tumor
TCGA-E2-A1LL-01A-11R-A144-07	BRCA	Tumor
TCGA-A2-A1G0-01A-11R-A13Q-07	BRCA	Tumor
TCGA-A7-A13G-01A-11R-A13Q-07	BRCA	Tumor
TCGA-AQ-A1H2-01A-11R-A13Q-07	BRCA	Tumor
TCGA-AQ-A1H3-01A-31R-A13Q-07	BRCA	Tumor
TCGA-BH-A1EN-01A-11R-A13Q-07	BRCA	Tumor
TCGA-BH-A1FC-01A-11R-A13Q-07	BRCA	Tumor
TCGA-D8-A1X5-01A-11R-A14D-07	BRCA	Tumor
TCGA-D8-A1XA-01A-11R-A14D-07	BRCA	Tumor
TCGA-D8-A1XB-01A-11R-A14D-07	BRCA	Tumor
TCGA-D8-A1XC-01A-11R-A14D-07	BRCA	Tumor
TCGA-D8-A1XD-01A-11R-A14D-07	BRCA	Tumor
TCGA-D8-A1XF-01A-11R-A14D-07	BRCA	Tumor
TCGA-D8-A1XG-01A-11R-A14D-07	BRCA	Tumor
TCGA-BH-A1FE-01A-11R-A13Q-07	BRCA	Tumor
TCGA-BH-A1FN-11A-34R-A13Q-07	BRCA	Normal
TCGA-C8-A1HJ-01A-11R-A13Q-07	BRCA	Tumor
TCGA-D8-A1JE-01A-11R-A13Q-07	BRCA	Tumor
TCGA-D8-A1JF-01A-11R-A13Q-07	BRCA	Tumor
TCGA-D8-A1JG-01B-11R-A13Q-07	BRCA	Tumor
TCGA-D8-A1JH-01A-11R-A13Q-07	BRCA	Tumor
TCGA-D8-A1JM-01A-11R-A13Q-07	BRCA	Tumor
TCGA-E2-A1IL-01A-11R-A14D-07	BRCA	Tumor
TCGA-E2-A1IU-01A-11R-A14D-07	BRCA	Tumor
TCGA-E2-A1LH-01A-11R-A14D-07	BRCA	Tumor
TCGA-E2-A1LK-01A-21R-A14D-07	BRCA	Tumor
TCGA-E9-A1N5-01A-11R-A14D-07	BRCA	Tumor
TCGA-E9-A1N5-11A-41R-A14D-07	BRCA	Normal
TCGA-E9-A1N6-01A-11R-A144-07	BRCA	Tumor
TCGA-E9-A1N6-11A-32R-A144-07	BRCA	Normal
TCGA-E9-A1ND-01A-11R-A144-07	BRCA	Tumor
TCGA-EW-A1OV-01A-11R-A144-07	BRCA	Tumor
TCGA-EW-A1OW-01A-21R-A144-07	BRCA	Tumor
TCGA-EW-A1OX-01A-11R-A144-07	BRCA	Tumor
TCGA-EW-A1OY-01A-11R-A144-07	BRCA	Tumor
TCGA-EW-A1P0-01A-11R-A144-07	BRCA	Tumor
TCGA-BH-A1EY-01A-11R-A13Q-07	BRCA	Tumor
TCGA-BH-A1F8-11B-21R-A13Q-07	BRCA	Normal
TCGA-BH-A1FC-11A-32R-A13Q-07	BRCA	Normal
TCGA-BH-A1FG-01A-11R-A13Q-07	BRCA	Tumor
TCGA-BH-A1FH-11B-42R-A13Q-07	BRCA	Normal
TCGA-BH-A0HA-11A-31R-A12P-07	BRCA	Normal
TCGA-E2-A1B5-01A-21R-A12P-07	BRCA	Tumor
TCGA-BH-A0E0-11A-13R-A089-07	BRCA	Normal
TCGA-BH-A0E1-11A-13R-A089-07	BRCA	Normal
TCGA-BH-A0H7-11A-13R-A089-07	BRCA	Normal
TCGA-BH-A0HK-11A-11R-A089-07	BRCA	Normal
TCGA-A2-A04R-01A-41R-A109-07	BRCA	Tumor
TCGA-A2-A0YG-01A-21R-A109-07	BRCA	Tumor
TCGA-A2-A0YH-01A-11R-A109-07	BRCA	Tumor
TCGA-A2-A0YJ-01A-11R-A109-07	BRCA	Tumor
TCGA-BH-A1FN-01A-11R-A13Q-07	BRCA	Tumor
TCGA-BH-A1FR-11B-42R-A13Q-07	BRCA	Normal
TCGA-C8-A1HK-01A-21R-A13Q-07	BRCA	Tumor
TCGA-D8-A1JB-01A-11R-A13Q-07	BRCA	Tumor
TCGA-D8-A1JI-01A-11R-A13Q-07	BRCA	Tumor
TCGA-D8-A1JK-01A-11R-A13Q-07	BRCA	Tumor
TCGA-D8-A1JN-01A-11R-A13Q-07	BRCA	Tumor
TCGA-EW-A1P7-01A-21R-A144-07	BRCA	Tumor
TCGA-EW-A1PB-01A-11R-A144-07	BRCA	Tumor
TCGA-EW-A1PD-01A-11R-A144-07	BRCA	Tumor
TCGA-EW-A1PE-01A-11R-A144-07	BRCA	Tumor
TCGA-EW-A1PF-01A-11R-A144-07	BRCA	Tumor
TCGA-A1-A0SB-01A-11R-A144-07	BRCA	Tumor
TCGA-A1-A0SF-01A-11R-A144-07	BRCA	Tumor
TCGA-E9-A1R6-01A-11R-A14D-07	BRCA	Tumor
TCGA-D8-A1J8-01A-11R-A13Q-07	BRCA	Tumor
TCGA-D8-A1J9-01A-11R-A13Q-07	BRCA	Tumor
TCGA-D8-A1JA-01A-11R-A13Q-07	BRCA	Tumor
TCGA-D8-A1JC-01A-11R-A13Q-07	BRCA	Tumor
TCGA-D8-A1JT-01A-31R-A13Q-07	BRCA	Tumor
TCGA-E2-A1L6-01A-11R-A13Q-07	BRCA	Tumor
TCGA-EW-A1IY-01A-11R-A13Q-07	BRCA	Tumor
TCGA-EW-A1J1-01A-11R-A13Q-07	BRCA	Tumor
TCGA-A2-A1FX-01A-11R-A13Q-07	BRCA	Tumor
TCGA-A7-A13G-11A-51R-A13Q-07	BRCA	Normal
TCGA-AO-A1KS-01A-11R-A13Q-07	BRCA	Tumor
TCGA-B6-A1KN-01A-11R-A13Q-07	BRCA	Tumor
TCGA-BH-A1F2-01A-31R-A13Q-07	BRCA	Tumor
TCGA-BH-A1F5-01A-12R-A13Q-07	BRCA	Tumor
TCGA-BH-A1F8-01A-11R-A13Q-07	BRCA	Tumor
TCGA-AC-A23E-01A-11R-A157-07	BRCA	Tumor
TCGA-BH-A0W5-01A-11R-A109-07	BRCA	Tumor
TCGA-BH-A0WA-01A-11R-A109-07	BRCA	Tumor
TCGA-E9-A22B-01A-11R-A157-07	BRCA	Tumor
TCGA-E9-A22D-01A-11R-A157-07	BRCA	Tumor
TCGA-E9-A22E-01A-11R-A157-07	BRCA	Tumor
TCGA-E9-A22G-01A-11R-A157-07	BRCA	Tumor
TCGA-E9-A22H-01A-11R-A157-07	BRCA	Tumor
TCGA-AR-A254-01A-21R-A169-07	BRCA	Tumor
TCGA-C8-A278-01A-11R-A169-07	BRCA	Tumor
TCGA-E9-A1QZ-01A-21R-A169-07	BRCA	Tumor
TCGA-D8-A1XM-01A-21R-A14M-07	BRCA	Tumor
TCGA-D8-A1XU-01A-11R-A14M-07	BRCA	Tumor
TCGA-D8-A1Y0-01A-11R-A14M-07	BRCA	Tumor
TCGA-D8-A1Y1-01A-21R-A14M-07	BRCA	Tumor
TCGA-E9-A1R3-01A-31R-A14M-07	BRCA	Tumor
TCGA-E9-A1N9-01A-11R-A14D-07	BRCA	Tumor
TCGA-E9-A1NF-01A-11R-A14D-07	BRCA	Tumor
TCGA-E9-A1NF-11A-73R-A14D-07	BRCA	Normal
TCGA-E9-A1NH-01A-11R-A14D-07	BRCA	Tumor
TCGA-E9-A1NI-01A-11R-A14D-07	BRCA	Tumor
TCGA-E9-A1R2-01A-11R-A14D-07	BRCA	Tumor
TCGA-E9-A1R4-01A-21R-A14D-07	BRCA	Tumor
TCGA-A7-A0D9-11A-53R-A089-07	BRCA	Normal
TCGA-A7-A0DB-11A-33R-A089-07	BRCA	Normal
TCGA-BH-A0AY-11A-23R-A089-07	BRCA	Normal
TCGA-BH-A0B3-11B-21R-A089-07	BRCA	Normal
TCGA-BH-A0B8-11A-41R-A089-07	BRCA	Normal
TCGA-BH-A0BC-11A-22R-A089-07	BRCA	Normal
TCGA-BH-A0BJ-11A-23R-A089-07	BRCA	Normal
TCGA-BH-A0BM-11A-12R-A089-07	BRCA	Normal
TCGA-BH-A0BV-11A-31R-A089-07	BRCA	Normal
TCGA-BH-A0C0-11A-21R-A089-07	BRCA	Normal
TCGA-BH-A0DH-11A-31R-A089-07	BRCA	Normal
TCGA-BH-A0DK-11A-13R-A089-07	BRCA	Normal
TCGA-BH-A0DP-11A-12R-A089-07	BRCA	Normal
TCGA-BH-A0DQ-11A-12R-A089-07	BRCA	Normal
TCGA-A2-A0YK-01A-22R-A109-07	BRCA	Tumor
TCGA-AN-A0XN-01A-21R-A109-07	BRCA	Tumor
TCGA-AN-A0XT-01A-11R-A109-07	BRCA	Tumor
TCGA-AN-A0XU-01A-11R-A109-07	BRCA	Tumor
TCGA-AN-A0XV-01A-11R-A109-07	BRCA	Tumor
TCGA-AN-A0XW-01A-11R-A109-07	BRCA	Tumor
TCGA-AR-A0TU-01A-31R-A109-07	BRCA	Tumor
TCGA-AR-A0U0-01A-11R-A109-07	BRCA	Tumor
TCGA-E9-A1N3-01A-12R-A157-07	BRCA	Tumor
TCGA-E9-A1RB-01A-11R-A157-07	BRCA	Tumor
TCGA-E9-A1RB-11A-33R-A157-07	BRCA	Normal
TCGA-E9-A1RC-01A-11R-A157-07	BRCA	Tumor
TCGA-E9-A1RC-11A-33R-A157-07	BRCA	Normal
TCGA-E9-A1RD-01A-11R-A157-07	BRCA	Tumor
TCGA-E9-A1RD-11A-33R-A157-07	BRCA	Normal
TCGA-E9-A1RE-01A-11R-A157-07	BRCA	Tumor
TCGA-E9-A1RF-01A-11R-A157-07	BRCA	Tumor
TCGA-E9-A1RF-11A-32R-A157-07	BRCA	Normal
TCGA-E9-A226-01A-21R-A157-07	BRCA	Tumor
TCGA-E9-A227-01A-11R-A157-07	BRCA	Tumor
TCGA-E9-A228-01A-31R-A157-07	BRCA	Tumor
TCGA-E9-A229-01A-31R-A157-07	BRCA	Tumor
TCGA-E9-A22A-01A-11R-A157-07	BRCA	Tumor
TCGA-AR-A24W-01A-11R-A169-07	BRCA	Tumor
TCGA-AR-A24X-01A-11R-A169-07	BRCA	Tumor
TCGA-AR-A24Z-01A-11R-A169-07	BRCA	Tumor
TCGA-AR-A250-01A-31R-A169-07	BRCA	Tumor
TCGA-AR-A251-01A-12R-A169-07	BRCA	Tumor
TCGA-AR-A252-01A-11R-A169-07	BRCA	Tumor
TCGA-AR-A255-01A-11R-A169-07	BRCA	Tumor
TCGA-AR-A256-01A-11R-A169-07	BRCA	Tumor
TCGA-AR-A0U2-01A-11R-A109-07	BRCA	Tumor
TCGA-AR-A0U3-01A-11R-A109-07	BRCA	Tumor
TCGA-B6-A0WT-01A-11R-A109-07	BRCA	Tumor
TCGA-B6-A0WV-01A-11R-A109-07	BRCA	Tumor
TCGA-B6-A0WW-01A-11R-A109-07	BRCA	Tumor
TCGA-B6-A0X1-01A-11R-A109-07	BRCA	Tumor
TCGA-B6-A0X4-01A-11R-A109-07	BRCA	Tumor
TCGA-B6-A0X5-01A-21R-A109-07	BRCA	Tumor
TCGA-D8-A1XL-01A-11R-A14M-07	BRCA	Tumor
TCGA-D8-A1XO-01A-11R-A14M-07	BRCA	Tumor
TCGA-D8-A1XQ-01A-11R-A14M-07	BRCA	Tumor
TCGA-D8-A1XR-01A-11R-A14M-07	BRCA	Tumor
TCGA-D8-A1XS-01A-11R-A14M-07	BRCA	Tumor
TCGA-D8-A1XT-01A-11R-A14M-07	BRCA	Tumor
TCGA-D8-A1XV-01A-11R-A14M-07	BRCA	Tumor
TCGA-D8-A1XW-01A-11R-A14M-07	BRCA	Tumor
TCGA-D8-A27G-01A-11R-A16F-07	BRCA	Tumor
TCGA-D8-A27H-01A-11R-A16F-07	BRCA	Tumor
TCGA-D8-A27I-01A-11R-A16F-07	BRCA	Tumor
TCGA-D8-A27K-01A-11R-A16F-07	BRCA	Tumor
TCGA-D8-A27L-01A-11R-A16F-07	BRCA	Tumor
TCGA-D8-A27M-01A-11R-A16F-07	BRCA	Tumor
TCGA-D8-A27N-01A-11R-A16F-07	BRCA	Tumor
TCGA-D8-A27P-01A-11R-A16F-07	BRCA	Tumor
TCGA-D8-A1XY-01A-11R-A14M-07	BRCA	Tumor
TCGA-D8-A1XZ-01A-11R-A14M-07	BRCA	Tumor
TCGA-E2-A1LG-01A-21R-A14M-07	BRCA	Tumor
TCGA-E9-A1N4-01A-11R-A14M-07	BRCA	Tumor
TCGA-E9-A1N4-11A-33R-A14M-07	BRCA	Normal
TCGA-E9-A1NE-01A-21R-A14M-07	BRCA	Tumor
TCGA-E9-A1NG-01A-21R-A14M-07	BRCA	Tumor
TCGA-E9-A1NG-11A-52R-A14M-07	BRCA	Normal
TCGA-EW-A2FW-01A-11R-A17B-07	BRCA	Tumor
TCGA-AC-A2FB-01A-11R-A17B-07	BRCA	Tumor
TCGA-AC-A2FB-11A-13R-A17B-07	BRCA	Normal
TCGA-AC-A2FF-01A-11R-A17B-07	BRCA	Tumor
TCGA-AC-A2FF-11A-13R-A17B-07	BRCA	Normal
TCGA-AC-A2FG-01A-11R-A17B-07	BRCA	Tumor
TCGA-D8-A27V-01A-12R-A17B-07	BRCA	Tumor
TCGA-EW-A2FS-01A-11R-A17B-07	BRCA	Tumor
TCGA-EW-A2FV-01A-11R-A17B-07	BRCA	Tumor
TCGA-A2-A259-01A-11R-A16F-07	BRCA	Tumor
TCGA-A2-A25A-01A-12R-A16F-07	BRCA	Tumor
TCGA-A2-A25D-01A-12R-A16F-07	BRCA	Tumor
TCGA-BH-A28Q-01A-11R-A16F-07	BRCA	Tumor
TCGA-C8-A26V-01A-11R-A16F-07	BRCA	Tumor
TCGA-C8-A26W-01A-11R-A16F-07	BRCA	Tumor
TCGA-E9-A1R5-01A-11R-A14M-07	BRCA	Tumor
TCGA-E9-A1R7-01A-11R-A14M-07	BRCA	Tumor
TCGA-E9-A1R7-11A-42R-A14M-07	BRCA	Normal
TCGA-EW-A1PH-01A-11R-A14M-07	BRCA	Tumor
TCGA-C8-A26Z-01A-11R-A16F-07	BRCA	Tumor
TCGA-C8-A273-01A-11R-A16F-07	BRCA	Tumor
TCGA-C8-A274-01A-11R-A16F-07	BRCA	Tumor
TCGA-C8-A275-01A-21R-A16F-07	BRCA	Tumor
TCGA-D8-A27E-01A-11R-A16F-07	BRCA	Tumor
TCGA-D8-A27F-01A-11R-A16F-07	BRCA	Tumor
TCGA-AC-A2B8-01A-11R-A17B-07	BRCA	Tumor
TCGA-AC-A23H-01A-11R-A157-07	BRCA	Tumor
TCGA-AC-A23H-11A-12R-A157-07	BRCA	Normal
TCGA-B6-A1KC-01B-11R-A157-07	BRCA	Tumor
TCGA-BH-A204-01A-11R-A157-07	BRCA	Tumor
TCGA-BH-A204-11A-53R-A157-07	BRCA	Normal
TCGA-BH-A208-01A-11R-A157-07	BRCA	Tumor
TCGA-BH-A208-11A-51R-A157-07	BRCA	Normal
TCGA-BH-A203-01A-12R-A169-07	BRCA	Tumor
TCGA-BH-A203-11A-42R-A169-07	BRCA	Normal
TCGA-C8-A27A-01A-11R-A169-07	BRCA	Tumor
TCGA-C8-A27B-01A-11R-A169-07	BRCA	Tumor
TCGA-E9-A1RH-01A-21R-A169-07	BRCA	Tumor
TCGA-E9-A1RH-11A-34R-A169-07	BRCA	Normal
TCGA-E9-A1RI-01A-11R-A169-07	BRCA	Tumor
TCGA-BH-A1FD-11B-21R-A13Q-07	BRCA	Normal
TCGA-BH-A1FE-11B-14R-A13Q-07	BRCA	Normal
TCGA-BH-A1FG-11B-12R-A13Q-07	BRCA	Normal
TCGA-BH-A1FH-01A-12R-A13Q-07	BRCA	Tumor
TCGA-BH-A1FJ-01A-11R-A13Q-07	BRCA	Tumor
TCGA-BH-A1FJ-11B-42R-A13Q-07	BRCA	Normal
TCGA-BH-A1FM-01A-11R-A13Q-07	BRCA	Tumor
TCGA-BH-A201-01A-11R-A14M-07	BRCA	Tumor
TCGA-BH-A202-01A-11R-A14M-07	BRCA	Tumor
TCGA-D8-A1JJ-01A-31R-A14M-07	BRCA	Tumor
TCGA-D8-A1X6-01A-11R-A14M-07	BRCA	Tumor
TCGA-D8-A1X7-01A-11R-A14M-07	BRCA	Tumor
TCGA-D8-A1X8-01A-11R-A14M-07	BRCA	Tumor
TCGA-D8-A1XJ-01A-11R-A14M-07	BRCA	Tumor
TCGA-D8-A1XK-01A-21R-A14M-07	BRCA	Tumor
TCGA-AR-A24O-01A-11R-A169-07	BRCA	Tumor
TCGA-AR-A24P-01A-11R-A169-07	BRCA	Tumor
TCGA-AR-A24Q-01A-12R-A169-07	BRCA	Tumor
TCGA-AR-A24R-01A-11R-A169-07	BRCA	Tumor
TCGA-AR-A24S-01A-11R-A169-07	BRCA	Tumor
TCGA-AR-A24T-01A-11R-A169-07	BRCA	Tumor
TCGA-AR-A24U-01A-11R-A169-07	BRCA	Tumor
TCGA-AR-A24V-01A-21R-A169-07	BRCA	Tumor
TCGA-E9-A1RI-11A-41R-A169-07	BRCA	Normal
TCGA-E9-A243-01A-21R-A169-07	BRCA	Tumor
TCGA-E9-A244-01A-11R-A169-07	BRCA	Tumor
TCGA-E9-A247-01A-11R-A169-07	BRCA	Tumor
TCGA-E9-A248-01A-11R-A169-07	BRCA	Tumor
TCGA-E9-A249-01A-11R-A169-07	BRCA	Tumor
TCGA-E9-A24A-01A-11R-A169-07	BRCA	Tumor
TCGA-AQ-A0Y5-01A-11R-A14M-07	BRCA	Tumor
TCGA-A7-A26I-01A-11R-A169-07	BRCA	Tumor
TCGA-A7-A26J-01A-11R-A169-07	BRCA	Tumor
TCGA-AC-A23C-01A-12R-A169-07	BRCA	Tumor
TCGA-AR-A24H-01A-11R-A169-07	BRCA	Tumor
TCGA-AR-A24K-01A-11R-A169-07	BRCA	Tumor
TCGA-AR-A24L-01A-11R-A169-07	BRCA	Tumor
TCGA-AR-A24M-01A-11R-A169-07	BRCA	Tumor
TCGA-AR-A24N-01A-11R-A169-07	BRCA	Tumor
TCGA-A2-A25B-01A-11R-A169-07	BRCA	Tumor
TCGA-A2-A25C-01A-11R-A169-07	BRCA	Tumor
TCGA-A2-A25E-01A-11R-A169-07	BRCA	Tumor
TCGA-A2-A25F-01A-11R-A169-07	BRCA	Tumor
TCGA-A7-A26E-01A-11R-A169-07	BRCA	Tumor
TCGA-A7-A26F-01A-21R-A169-07	BRCA	Tumor
TCGA-A7-A26G-01A-21R-A169-07	BRCA	Tumor
TCGA-A7-A26H-01A-11R-A169-07	BRCA	Tumor
TCGA-BH-A209-01A-11R-A157-07	BRCA	Tumor
TCGA-BH-A209-11A-42R-A157-07	BRCA	Normal
TCGA-D8-A1X9-01A-12R-A157-07	BRCA	Tumor
TCGA-D8-A1Y2-01A-11R-A157-07	BRCA	Tumor
TCGA-D8-A1Y3-01A-11R-A157-07	BRCA	Tumor
TCGA-E2-A1LI-01A-12R-A157-07	BRCA	Tumor
TCGA-E2-A1LS-01A-12R-A157-07	BRCA	Tumor
TCGA-E2-A1LS-11A-32R-A157-07	BRCA	Normal
TCGA-D8-A27R-01A-11R-A16F-07	BRCA	Tumor
TCGA-D8-A27T-01A-11R-A16F-07	BRCA	Tumor
TCGA-D8-A27W-01A-11R-A16F-07	BRCA	Tumor
TCGA-E9-A1R0-01A-22R-A16F-07	BRCA	Tumor
TCGA-E9-A245-01A-22R-A16F-07	BRCA	Tumor
TCGA-E9-A295-01A-11R-A16F-07	BRCA	Tumor
TCGA-GI-A2C8-01A-11R-A16F-07	BRCA	Tumor
TCGA-EW-A1P3-01A-11R-A144-07	BRCA	Tumor
TCGA-EW-A1P6-01A-11R-A144-07	BRCA	Tumor
TCGA-EW-A1P8-01A-11R-A144-07	BRCA	Tumor
TCGA-EW-A1PA-01A-11R-A144-07	BRCA	Tumor
TCGA-EW-A1PG-01A-11R-A144-07	BRCA	Tumor
TCGA-BH-A1EO-01A-11R-A137-07	BRCA	Tumor
TCGA-AR-A1AR-01A-31R-A137-07	BRCA	Tumor
TCGA-A2-A1FZ-01A-51R-A14D-07	BRCA	Tumor
TCGA-BH-A1FU-01A-11R-A14D-07	BRCA	Tumor
TCGA-C8-A26X-01A-31R-A16F-07	BRCA	Tumor
TCGA-C8-A26Y-01A-11R-A16F-07	BRCA	Tumor
TCGA-A7-A13E-11A-61R-A12P-07	BRCA	Normal
TCGA-A7-A13F-11A-42R-A12P-07	BRCA	Normal
TCGA-AO-A1KQ-01A-11R-A13Q-07	BRCA	Tumor
TCGA-AR-A1AI-01A-11R-A12P-07	BRCA	Tumor
TCGA-AR-A1AJ-01A-21R-A12P-07	BRCA	Tumor
TCGA-AR-A1AK-01A-21R-A12P-07	BRCA	Tumor
TCGA-AR-A1AP-01A-11R-A12P-07	BRCA	Tumor
TCGA-AR-A1AS-01A-11R-A12P-07	BRCA	Tumor
TCGA-AR-A1AU-01A-11R-A12P-07	BRCA	Tumor
TCGA-B6-A1KF-01A-11R-A13Q-07	BRCA	Tumor
TCGA-BH-A0AU-11A-11R-A12P-07	BRCA	Normal
TCGA-BH-A1F6-01A-11R-A13Q-07	BRCA	Tumor
TCGA-BH-A1FB-11A-33R-A13Q-07	BRCA	Normal
TCGA-BH-A1FR-01A-11R-A13Q-07	BRCA	Tumor
TCGA-D8-A1JP-01A-11R-A13Q-07	BRCA	Tumor
TCGA-E2-A1BC-01A-11R-A12P-07	BRCA	Tumor
TCGA-BH-A1FB-01A-11R-A13Q-07	BRCA	Tumor
TCGA-GM-A2DH-01A-11R-A180-07	BRCA	Tumor
TCGA-AR-A2LM-01A-11R-A180-07	BRCA	Tumor
TCGA-AR-A2LR-01A-12R-A18M-07	BRCA	Tumor
TCGA-AR-A2LN-01A-21R-A18M-07	BRCA	Tumor
TCGA-AC-A2FK-01A-12R-A180-07	BRCA	Tumor
TCGA-AC-A2FO-01A-11R-A180-07	BRCA	Tumor
TCGA-AR-A2LQ-01A-22R-A18M-07	BRCA	Tumor
TCGA-GM-A2DN-01A-11R-A180-07	BRCA	Tumor
TCGA-GM-A2DD-01A-11R-A180-07	BRCA	Tumor
TCGA-AR-A2LO-01A-31R-A18M-07	BRCA	Tumor
TCGA-E9-A2JS-01A-11R-A180-07	BRCA	Tumor
TCGA-GM-A2DK-01A-21R-A180-07	BRCA	Tumor
TCGA-AR-A2LH-01A-31R-A18M-07	BRCA	Tumor
TCGA-GM-A2DB-01A-31R-A18M-07	BRCA	Tumor
TCGA-AR-A2LK-01A-11R-A180-07	BRCA	Tumor
TCGA-GM-A2DF-01A-11R-A180-07	BRCA	Tumor
TCGA-AR-A2LL-01A-11R-A180-07	BRCA	Tumor
TCGA-GM-A2D9-01A-11R-A18M-07	BRCA	Tumor
TCGA-GM-A2DI-01A-31R-A18M-07	BRCA	Tumor
TCGA-E2-A1AZ-01A-11R-A12P-07	BRCA	Tumor
TCGA-GM-A2DA-01A-11R-A18M-07	BRCA	Tumor
TCGA-AR-A2LE-01A-11R-A180-07	BRCA	Tumor
TCGA-GM-A2DM-01A-11R-A180-07	BRCA	Tumor
TCGA-GM-A2DC-01A-11R-A18M-07	BRCA	Tumor
TCGA-AC-A2QH-01A-11R-A18M-07	BRCA	Tumor
TCGA-BH-A18V-06A-11R-A213-07	BRCA	Tumor
TCGA-BH-A1FE-06A-11R-A213-07	BRCA	Tumor
TCGA-BH-A2L8-01A-11R-A18M-07	BRCA	Tumor
TCGA-E9-A2JT-01A-22R-A18M-07	BRCA	Tumor
TCGA-B6-A2IU-01A-32R-A18M-07	BRCA	Tumor
TCGA-HN-A2NL-01A-11R-A18M-07	BRCA	Tumor
TCGA-GM-A2DL-01A-11R-A18M-07	BRCA	Tumor
TCGA-GM-A2DO-01A-11R-A18M-07	BRCA	Tumor
TCGA-BH-A0BA-11A-22R-A19E-07	BRCA	Normal
TCGA-A2-A3KC-01A-11R-A213-07	BRCA	Tumor
TCGA-A2-A3KD-01A-12R-A213-07	BRCA	Tumor
TCGA-A7-A2KD-01A-31R-A21T-07	BRCA	Tumor
TCGA-A7-A3IY-01A-21R-A21T-07	BRCA	Tumor
TCGA-A7-A3IZ-01A-11R-A213-07	BRCA	Tumor
TCGA-A7-A3J0-01A-11R-A213-07	BRCA	Tumor
TCGA-A7-A3J1-01A-11R-A213-07	BRCA	Tumor
TCGA-AC-A23G-01A-11R-A213-07	BRCA	Tumor
TCGA-AC-A2BK-01A-11R-A21T-07	BRCA	Tumor
TCGA-AC-A2BM-01A-11R-A21T-07	BRCA	Tumor
TCGA-AC-A3HN-01A-11R-A213-07	BRCA	Tumor
TCGA-AC-A3OD-01A-11R-A21T-07	BRCA	Tumor
TCGA-B6-A0I1-01A-11R-A21T-07	BRCA	Tumor
TCGA-B6-A1KI-01A-11R-A14M-07	BRCA	Tumor
TCGA-C8-A3M7-01A-12R-A21T-07	BRCA	Tumor
TCGA-C8-A3M8-01A-11R-A213-07	BRCA	Tumor
TCGA-E2-A3DX-01A-21R-A213-07	BRCA	Tumor
TCGA-E9-A3HO-01A-11R-A213-07	BRCA	Tumor
TCGA-E9-A3Q9-01A-11R-A21T-07	BRCA	Tumor
TCGA-EW-A1PC-01B-11R-A21T-07	BRCA	Tumor
TCGA-EW-A2FR-01A-11R-A21T-07	BRCA	Tumor
TCGA-GI-A2C9-01A-11R-A21T-07	BRCA	Tumor
TCGA-GM-A3NY-01A-11R-A21T-07	BRCA	Tumor
TCGA-A2-A1G6-01A-11R-A13Q-07	BRCA	Tumor
TCGA-BH-A1ES-01A-11R-A137-07	BRCA	Tumor
TCGA-E2-A1BD-01A-11R-A12P-07	BRCA	Tumor
TCGA-BH-A0HN-01A-11R-A10U-07	BRCA	Tumor
TCGA-A2-A0CO-01A-13R-A22K-07	BRCA	Tumor
TCGA-A7-A13H-01A-11R-A22K-07	BRCA	Tumor
TCGA-A7-A3RF-01A-11R-A22K-07	BRCA	Tumor
TCGA-BH-A28O-01A-11R-A22K-07	BRCA	Tumor
TCGA-E2-A14U-01A-11R-A22K-07	BRCA	Tumor
TCGA-E2-A2P5-01A-11R-A19W-07	BRCA	Tumor
TCGA-E2-A2P6-01A-11R-A19W-07	BRCA	Tumor
TCGA-A2-A0CK-01A-11R-A22K-07	BRCA	Tumor
TCGA-A2-A0CR-01A-11R-A22K-07	BRCA	Tumor
TCGA-AC-A3TM-01A-11R-A22K-07	BRCA	Tumor
TCGA-AC-A3TN-01A-11R-A22K-07	BRCA	Tumor
TCGA-BH-A0B9-01A-11R-A056-07	BRCA	Tumor
TCGA-AC-A2FE-01A-11R-A19W-07	BRCA	Tumor
TCGA-AC-A2FM-01A-11R-A19W-07	BRCA	Tumor
TCGA-AC-A3QQ-01A-11R-A22K-07	BRCA	Tumor
TCGA-AC-A3W5-01A-11R-A22K-07	BRCA	Tumor
TCGA-AC-A3W7-01A-11R-A22K-07	BRCA	Tumor
TCGA-AR-A2LJ-01A-12R-A19W-07	BRCA	Tumor
TCGA-BH-A0B6-01A-11R-A19W-07	BRCA	Tumor
TCGA-E2-A107-01A-11R-A10J-07	BRCA	Tumor
TCGA-AC-A2FM-11B-32R-A19W-07	BRCA	Normal
TCGA-AC-A2QI-01A-12R-A19W-07	BRCA	Tumor
TCGA-AC-A2QJ-01A-12R-A19W-07	BRCA	Tumor
TCGA-AC-A3BB-01A-21R-A19W-07	BRCA	Tumor
TCGA-AC-A3EH-01A-22R-A22K-07	BRCA	Tumor
TCGA-AC-A3W6-01A-12R-A22K-07	BRCA	Tumor
TCGA-AR-A1AM-01A-41R-A22K-07	BRCA	Tumor
TCGA-E2-A1LE-01A-12R-A19W-07	BRCA	Tumor
TCGA-E9-A3QA-01A-61R-A22K-07	BRCA	Tumor
TCGA-EW-A3U0-01A-11R-A22K-07	BRCA	Tumor
TCGA-GM-A3NW-01A-21R-A22K-07	BRCA	Tumor
TCGA-AR-A1AT-01A-11R-A12P-07	BRCA	Tumor
TCGA-E2-A1B6-01A-31R-A12P-07	BRCA	Tumor
TCGA-E9-A1NC-01A-21R-A26B-07	BRCA	Tumor
TCGA-E9-A1RG-01A-11R-A14D-07	BRCA	Tumor
TCGA-EW-A1IZ-01A-11R-A13Q-07	BRCA	Tumor
TCGA-AO-A0JB-01A-11R-A32Y-07	BRCA	Tumor
TCGA-BH-A0DZ-11A-22R-A089-07	BRCA	Normal
TCGA-E2-A15K-11A-13R-A12P-07	BRCA	Normal
TCGA-A7-A0CE-11A-21R-A089-07	BRCA	Normal
TCGA-A7-A0CH-11A-32R-A089-07	BRCA	Normal
TCGA-E9-A1RA-01A-11R-A14D-07	BRCA	Tumor
TCGA-EW-A1P1-01A-31R-A14D-07	BRCA	Tumor
TCGA-E2-A1BC-11A-32R-A12P-07	BRCA	Normal
TCGA-A6-2684-01A-01R-1410-07	COAD	Tumor
TCGA-A6-2682-01A-01R-1410-07	COAD	Tumor
TCGA-AA-3495-01A-01R-1410-07	COAD	Tumor
TCGA-AA-3492-01A-01R-1410-07	COAD	Tumor
TCGA-A6-2685-01A-01R-1410-07	COAD	Tumor
TCGA-AA-3502-01A-01R-1410-07	COAD	Tumor
TCGA-AA-3506-01A-01R-1410-07	COAD	Tumor
TCGA-AZ-4614-01A-01R-1410-07	COAD	Tumor
TCGA-AZ-4313-01A-01R-1410-07	COAD	Tumor
TCGA-AZ-4315-01A-01R-1410-07	COAD	Tumor
TCGA-AZ-4684-01A-01R-1410-07	COAD	Tumor
TCGA-AZ-4615-01A-01R-1410-07	COAD	Tumor
TCGA-CK-4951-01A-01R-1410-07	COAD	Tumor
TCGA-CM-4747-01A-01R-1410-07	COAD	Tumor
TCGA-AA-3509-01A-01R-1410-07	COAD	Tumor
TCGA-CA-5256-01A-01R-1410-07	COAD	Tumor
TCGA-G4-6626-01A-11R-1774-07	COAD	Tumor
TCGA-G4-6625-01A-21R-1774-07	COAD	Tumor
TCGA-G4-6588-01A-11R-1774-07	COAD	Tumor
TCGA-G4-6586-01A-11R-1774-07	COAD	Tumor
TCGA-G4-6306-01A-11R-1774-07	COAD	Tumor
TCGA-F4-6570-01A-11R-1774-07	COAD	Tumor
TCGA-F4-6569-01A-11R-1774-07	COAD	Tumor
TCGA-F4-6461-01A-11R-1774-07	COAD	Tumor
TCGA-F4-6460-01A-11R-1774-07	COAD	Tumor
TCGA-F4-6459-01A-11R-1774-07	COAD	Tumor
TCGA-CM-6676-01A-11R-1839-07	COAD	Tumor
TCGA-CM-6674-01A-11R-1839-07	COAD	Tumor
TCGA-CM-5863-01A-21R-1839-07	COAD	Tumor
TCGA-CM-4751-01A-02R-1839-07	COAD	Tumor
TCGA-CK-6751-01A-11R-1839-07	COAD	Tumor
TCGA-CK-6748-01A-11R-1839-07	COAD	Tumor
TCGA-CK-6747-01A-11R-1839-07	COAD	Tumor
TCGA-CK-6746-01A-11R-1839-07	COAD	Tumor
TCGA-CA-6718-01A-11R-1839-07	COAD	Tumor
TCGA-CA-6717-01A-11R-1839-07	COAD	Tumor
TCGA-CA-6716-01A-11R-1839-07	COAD	Tumor
TCGA-CA-6715-01A-21R-1839-07	COAD	Tumor
TCGA-CA-5255-01A-11R-1839-07	COAD	Tumor
TCGA-CA-5254-01A-21R-1839-07	COAD	Tumor
TCGA-AZ-6608-01A-11R-1839-07	COAD	Tumor
TCGA-AZ-6606-01A-11R-1839-07	COAD	Tumor
TCGA-AZ-6605-01A-11R-1839-07	COAD	Tumor
TCGA-AZ-6603-01A-11R-1839-07	COAD	Tumor
TCGA-AZ-6601-11A-01R-1774-07	COAD	Normal
TCGA-AZ-6600-11A-01R-1774-07	COAD	Normal
TCGA-AZ-6599-01A-11R-1774-07	COAD	Tumor
TCGA-AZ-6598-01A-11R-1774-07	COAD	Tumor
TCGA-AZ-4616-01A-21R-1839-07	COAD	Tumor
TCGA-AZ-4323-01A-21R-1839-07	COAD	Tumor
TCGA-AD-6899-01A-11R-1928-07	COAD	Tumor
TCGA-AD-6895-01A-11R-1928-07	COAD	Tumor
TCGA-AD-6890-01A-11R-1928-07	COAD	Tumor
TCGA-AD-6889-01A-11R-1928-07	COAD	Tumor
TCGA-AD-6888-01A-11R-1928-07	COAD	Tumor
TCGA-AD-6548-01A-11R-1839-07	COAD	Tumor
TCGA-AA-3511-01A-21R-1839-07	COAD	Tumor
TCGA-AA-3496-01A-21R-1839-07	COAD	Tumor
TCGA-AA-3489-01A-21R-1839-07	COAD	Tumor
TCGA-A6-6782-01A-11R-1839-07	COAD	Tumor
TCGA-A6-6781-01A-22R-1928-07	COAD	Tumor
TCGA-A6-6780-01A-11R-1839-07	COAD	Tumor
TCGA-A6-6654-01A-21R-1839-07	COAD	Tumor
TCGA-A6-6653-01A-11R-1774-07	COAD	Tumor
TCGA-A6-6652-01A-11R-1774-07	COAD	Tumor
TCGA-A6-6651-01A-21R-1839-07	COAD	Tumor
TCGA-A6-6650-01A-11R-1774-07	COAD	Tumor
TCGA-A6-6142-01A-11R-1774-07	COAD	Tumor
TCGA-A6-5664-01A-21R-1839-07	COAD	Tumor
TCGA-A6-5656-01A-21R-1839-07	COAD	Tumor
TCGA-CM-5348-01A-21R-1723-07	COAD	Tumor
TCGA-AY-6196-01A-11R-1723-07	COAD	Tumor
TCGA-CM-6168-01A-11R-1653-07	COAD	Tumor
TCGA-G4-6302-01A-11R-1723-07	COAD	Tumor
TCGA-A6-5667-11A-01R-1723-07	COAD	Normal
TCGA-AA-3655-11A-01R-1723-07	COAD	Normal
TCGA-F4-6463-01A-11R-1723-07	COAD	Tumor
TCGA-AA-3663-11A-01R-1723-07	COAD	Normal
TCGA-G4-6314-01A-11R-1723-07	COAD	Tumor
TCGA-A6-2675-11A-01R-1723-07	COAD	Normal
TCGA-G4-6297-01A-11R-1723-07	COAD	Tumor
TCGA-AA-3662-01A-01R-1723-07	COAD	Tumor
TCGA-D5-5541-01A-01R-1653-07	COAD	Tumor
TCGA-A6-2675-01A-02R-1723-07	COAD	Tumor
TCGA-DM-A1DB-01A-11R-A155-07	COAD	Tumor
TCGA-AU-6004-01A-11R-1723-07	COAD	Tumor
TCGA-CM-5868-01A-01R-1653-07	COAD	Tumor
TCGA-AA-3660-01A-01R-1723-07	COAD	Tumor
TCGA-CM-6161-01A-11R-1653-07	COAD	Tumor
TCGA-AA-3713-01A-21R-1723-07	COAD	Tumor
TCGA-DM-A0X9-01A-11R-A155-07	COAD	Tumor
TCGA-D5-6536-01A-11R-1723-07	COAD	Tumor
TCGA-AA-3713-11A-01R-1723-07	COAD	Normal
TCGA-CM-5349-01A-21R-1723-07	COAD	Tumor
TCGA-A6-5659-01A-01R-1653-07	COAD	Tumor
TCGA-DM-A0XF-01A-11R-A155-07	COAD	Tumor
TCGA-AU-3779-01A-01R-1723-07	COAD	Tumor
TCGA-G4-6311-01A-11R-1723-07	COAD	Tumor
TCGA-CM-5344-01A-21R-1723-07	COAD	Tumor
TCGA-DM-A1D7-01A-11R-A155-07	COAD	Tumor
TCGA-DM-A1D9-01A-11R-A155-07	COAD	Tumor
TCGA-A6-5660-01A-01R-1653-07	COAD	Tumor
TCGA-AA-3660-11A-01R-1723-07	COAD	Normal
TCGA-A6-5667-01A-21R-1723-07	COAD	Tumor
TCGA-AY-6197-01A-11R-1723-07	COAD	Tumor
TCGA-AA-3655-01A-02R-1723-07	COAD	Tumor
TCGA-DM-A1D8-01A-11R-A155-07	COAD	Tumor
TCGA-G4-6293-01A-11R-1723-07	COAD	Tumor
TCGA-D5-6539-01A-11R-1723-07	COAD	Tumor
TCGA-D5-6535-01A-11R-1723-07	COAD	Tumor
TCGA-DM-A1D0-01A-11R-A155-07	COAD	Tumor
TCGA-DM-A0XD-01A-12R-A155-07	COAD	Tumor
TCGA-CK-5913-01A-11R-1653-07	COAD	Tumor
TCGA-D5-6531-01A-11R-1723-07	COAD	Tumor
TCGA-AM-5820-01A-01R-1653-07	COAD	Tumor
TCGA-D5-6538-01A-11R-1723-07	COAD	Tumor
TCGA-AY-5543-01A-01R-1653-07	COAD	Tumor
TCGA-DM-A1D6-01A-21R-A155-07	COAD	Tumor
TCGA-D5-6530-01A-11R-1723-07	COAD	Tumor
TCGA-D5-6540-01A-11R-1723-07	COAD	Tumor
TCGA-CK-5914-01A-11R-1653-07	COAD	Tumor
TCGA-D5-6533-01A-11R-1723-07	COAD	Tumor
TCGA-AA-3697-01A-01R-1723-07	COAD	Tumor
TCGA-G4-6298-01A-11R-1723-07	COAD	Tumor
TCGA-G4-6295-01A-11R-1723-07	COAD	Tumor
TCGA-D5-6537-01A-11R-1723-07	COAD	Tumor
TCGA-AY-6386-01A-21R-1723-07	COAD	Tumor
TCGA-G4-6320-01A-11R-1723-07	COAD	Tumor
TCGA-G4-6315-01A-11R-1723-07	COAD	Tumor
TCGA-DM-A1DA-01A-11R-A155-07	COAD	Tumor
TCGA-CK-4952-01A-01R-1723-07	COAD	Tumor
TCGA-CM-5864-01A-01R-1653-07	COAD	Tumor
TCGA-CK-5912-01A-11R-1653-07	COAD	Tumor
TCGA-DM-A1D4-01A-21R-A155-07	COAD	Tumor
TCGA-G4-6321-01A-11R-1723-07	COAD	Tumor
TCGA-AM-5821-01A-01R-1653-07	COAD	Tumor
TCGA-AZ-5407-01A-01R-1723-07	COAD	Tumor
TCGA-CM-4743-01A-01R-1723-07	COAD	Tumor
TCGA-D5-5540-01A-01R-1653-07	COAD	Tumor
TCGA-AA-3663-01A-01R-1723-07	COAD	Tumor
TCGA-G4-6317-01A-11R-1723-07	COAD	Tumor
TCGA-D5-6534-01A-21R-1928-07	COAD	Tumor
TCGA-D5-6928-01A-11R-1928-07	COAD	Tumor
TCGA-D5-5539-01A-01R-1653-07	COAD	Tumor
TCGA-CM-6162-01A-11R-1653-07	COAD	Tumor
TCGA-AD-6901-01A-11R-1928-07	COAD	Tumor
TCGA-CM-6163-01A-11R-1653-07	COAD	Tumor
TCGA-D5-5538-01A-01R-1653-07	COAD	Tumor
TCGA-CM-6172-01A-11R-1653-07	COAD	Tumor
TCGA-D5-6926-01A-11R-1928-07	COAD	Tumor
TCGA-A6-4105-01A-02R-1774-07	COAD	Tumor
TCGA-AD-6964-01A-11R-1928-07	COAD	Tumor
TCGA-A6-5662-01A-01R-1653-07	COAD	Tumor
TCGA-D5-6924-01A-11R-1928-07	COAD	Tumor
TCGA-AD-6965-01A-11R-1928-07	COAD	Tumor
TCGA-AZ-5403-01A-01R-1653-07	COAD	Tumor
TCGA-CM-6170-01A-11R-1653-07	COAD	Tumor
TCGA-D5-6929-01A-31R-1928-07	COAD	Tumor
TCGA-CA-5797-01A-01R-1653-07	COAD	Tumor
TCGA-CK-4947-01B-11R-1653-07	COAD	Tumor
TCGA-D5-6930-01A-11R-1928-07	COAD	Tumor
TCGA-A6-6141-01A-11R-1774-07	COAD	Tumor
TCGA-CM-6171-01A-11R-1653-07	COAD	Tumor
TCGA-A6-6138-01A-11R-1774-07	COAD	Tumor
TCGA-AD-5900-01A-11R-1653-07	COAD	Tumor
TCGA-D5-6927-01A-21R-1928-07	COAD	Tumor
TCGA-D5-5537-01A-21R-1928-07	COAD	Tumor
TCGA-F4-6855-01A-11R-1928-07	COAD	Tumor
TCGA-A6-6140-01A-11R-1774-07	COAD	Tumor
TCGA-CM-5860-01A-01R-1653-07	COAD	Tumor
TCGA-CM-6166-01A-11R-1653-07	COAD	Tumor
TCGA-CK-5916-01A-11R-1653-07	COAD	Tumor
TCGA-CM-5862-01A-01R-1653-07	COAD	Tumor
TCGA-A6-5665-01A-01R-1653-07	COAD	Tumor
TCGA-A6-5666-01A-01R-1653-07	COAD	Tumor
TCGA-F4-6856-01A-11R-1928-07	COAD	Tumor
TCGA-G4-6304-01A-11R-1928-07	COAD	Tumor
TCGA-CK-5915-01A-11R-1653-07	COAD	Tumor
TCGA-CM-5861-01A-01R-1653-07	COAD	Tumor
TCGA-CA-5796-01A-01R-1653-07	COAD	Tumor
TCGA-A6-5661-01A-01R-1653-07	COAD	Tumor
TCGA-CM-6167-01A-11R-1653-07	COAD	Tumor
TCGA-AZ-6607-01A-11R-1839-07	COAD	Tumor
TCGA-CA-6719-01A-11R-1839-07	COAD	Tumor
TCGA-CM-6675-01A-11R-1839-07	COAD	Tumor
TCGA-CM-6677-01A-11R-1839-07	COAD	Tumor
TCGA-CM-6678-01A-11R-1839-07	COAD	Tumor
TCGA-CM-6679-01A-11R-1839-07	COAD	Tumor
TCGA-F4-6703-01A-11R-1839-07	COAD	Tumor
TCGA-F4-6704-01A-11R-1839-07	COAD	Tumor
TCGA-F4-6805-01A-11R-1839-07	COAD	Tumor
TCGA-F4-6806-01A-11R-1839-07	COAD	Tumor
TCGA-F4-6807-01A-11R-1839-07	COAD	Tumor
TCGA-F4-6808-01A-11R-1839-07	COAD	Tumor
TCGA-F4-6809-01A-11R-1839-07	COAD	Tumor
TCGA-G4-6309-01A-21R-1839-07	COAD	Tumor
TCGA-G4-6628-01A-11R-1839-07	COAD	Tumor
TCGA-A6-6137-01A-11R-1774-07	COAD	Tumor
TCGA-A6-6648-01A-11R-1774-07	COAD	Tumor
TCGA-A6-6649-01A-11R-1774-07	COAD	Tumor
TCGA-AZ-6598-11A-01R-1774-07	COAD	Normal
TCGA-AZ-6599-11A-01R-1774-07	COAD	Normal
TCGA-AZ-6600-01A-11R-1774-07	COAD	Tumor
TCGA-AZ-6601-01A-11R-1774-07	COAD	Tumor
TCGA-CM-6680-01A-11R-1839-07	COAD	Tumor
TCGA-D5-6529-01A-11R-1774-07	COAD	Tumor
TCGA-D5-6532-01A-11R-1723-07	COAD	Tumor
TCGA-D5-6541-01A-11R-1723-07	COAD	Tumor
TCGA-DM-A1HB-01A-21R-A180-07	COAD	Tumor
TCGA-DM-A280-01A-12R-A16W-07	COAD	Tumor
TCGA-DM-A282-01A-12R-A16W-07	COAD	Tumor
TCGA-DM-A285-01A-11R-A16W-07	COAD	Tumor
TCGA-DM-A288-01A-11R-A16W-07	COAD	Tumor
TCGA-DM-A28G-01A-11R-A16W-07	COAD	Tumor
TCGA-DM-A28H-01A-11R-A16W-07	COAD	Tumor
TCGA-DM-A28M-01A-12R-A16W-07	COAD	Tumor
TCGA-G4-6294-01A-11R-1774-07	COAD	Tumor
TCGA-G4-6299-01A-11R-1774-07	COAD	Tumor
TCGA-G4-6303-01A-11R-1774-07	COAD	Tumor
TCGA-G4-6310-01A-11R-1723-07	COAD	Tumor
TCGA-G4-6322-01A-11R-1723-07	COAD	Tumor
TCGA-G4-6323-01A-11R-1723-07	COAD	Tumor
TCGA-G4-6627-01A-11R-1774-07	COAD	Tumor
TCGA-CM-6169-01A-11R-1653-07	COAD	Tumor
TCGA-CM-6165-01A-11R-1653-07	COAD	Tumor
TCGA-AA-3697-11A-01R-1723-07	COAD	Normal
TCGA-AA-3712-01A-21R-1723-07	COAD	Tumor
TCGA-AA-3712-11A-01R-1723-07	COAD	Normal
TCGA-AD-6963-01A-11R-1928-07	COAD	Tumor
TCGA-CK-4948-01B-11R-1653-07	COAD	Tumor
TCGA-CK-4950-01A-01R-1723-07	COAD	Tumor
TCGA-CM-6164-01A-11R-1653-07	COAD	Tumor
TCGA-D5-6898-01A-11R-1928-07	COAD	Tumor
TCGA-D5-6920-01A-11R-1928-07	COAD	Tumor
TCGA-D5-6922-01A-11R-1928-07	COAD	Tumor
TCGA-D5-6931-01A-11R-1928-07	COAD	Tumor
TCGA-D5-6932-01A-11R-1928-07	COAD	Tumor
TCGA-DM-A1HA-01A-11R-A155-07	COAD	Tumor
TCGA-F4-6854-01A-11R-1928-07	COAD	Tumor
TCGA-G4-6307-01A-11R-1723-07	COAD	Tumor
TCGA-A6-2671-11A-01R-A32Z-07	COAD	Normal
TCGA-A6-2679-11A-01R-A32Z-07	COAD	Normal
TCGA-A6-2682-11A-01R-A32Z-07	COAD	Normal
TCGA-A6-2684-11A-01R-A32Z-07	COAD	Normal
TCGA-A6-2685-11A-01R-A32Z-07	COAD	Normal
TCGA-A6-5657-01A-01R-A32Z-07	COAD	Tumor
TCGA-D5-6923-01A-11R-A32Z-07	COAD	Tumor
TCGA-DM-A28A-01A-21R-A32Y-07	COAD	Tumor
TCGA-DM-A28C-01A-11R-A32Y-07	COAD	Tumor
TCGA-DM-A28E-01A-11R-A32Y-07	COAD	Tumor
TCGA-DM-A28F-01A-11R-A32Y-07	COAD	Tumor
TCGA-DM-A28K-01A-21R-A32Y-07	COAD	Tumor
TCGA-A6-2686-01A-01R-A32Z-07	COAD	Tumor
TCGA-A6-2680-11A-01R-A32Z-07	COAD	Normal
TCGA-A6-2686-11A-01R-A32Z-07	COAD	Normal
TCGA-AZ-4682-01B-01R-A32Z-07	COAD	Tumor
TCGA-CM-4744-01A-01R-A32Z-07	COAD	Tumor
TCGA-D5-7000-01A-11R-A32Z-07	COAD	Tumor
TCGA-06-5858-01A-01R-1849-01	GBM	Tumor
TCGA-28-5218-01A-01R-1850-01	GBM	Tumor
TCGA-12-5295-01A-01R-1849-01	GBM	Tumor
TCGA-14-1034-02B-01R-2005-01	GBM	Tumor
TCGA-12-5299-01A-02R-1849-01	GBM	Tumor
TCGA-06-5410-01A-01R-1849-01	GBM	Tumor
TCGA-32-5222-01A-01R-1850-01	GBM	Tumor
TCGA-06-0125-02A-11R-2005-01	GBM	Tumor
TCGA-28-5215-01A-01R-1850-01	GBM	Tumor
TCGA-06-0190-02A-01R-2005-01	GBM	Tumor
TCGA-28-5207-01A-01R-1850-01	GBM	Tumor
TCGA-76-4929-01A-01R-1850-01	GBM	Tumor
TCGA-19-4065-01A-01R-2005-01	GBM	Tumor
TCGA-28-5209-01A-01R-1850-01	GBM	Tumor
TCGA-06-5418-01A-01R-1849-01	GBM	Tumor
TCGA-06-5412-01A-01R-1849-01	GBM	Tumor
TCGA-06-5411-01A-01R-1849-01	GBM	Tumor
TCGA-26-5139-01A-01R-1850-01	GBM	Tumor
TCGA-76-4925-01A-01R-1850-01	GBM	Tumor
TCGA-28-2510-01A-01R-1850-01	GBM	Tumor
TCGA-06-5856-01A-01R-1849-01	GBM	Tumor
TCGA-28-5208-01A-01R-1850-01	GBM	Tumor
TCGA-28-5216-01A-01R-1850-01	GBM	Tumor
TCGA-26-5136-01B-01R-1850-01	GBM	Tumor
TCGA-76-4932-01A-01R-1850-01	GBM	Tumor
TCGA-26-1442-01A-01R-1850-01	GBM	Tumor
TCGA-06-0211-02A-02R-2005-01	GBM	Tumor
TCGA-06-5413-01A-01R-1849-01	GBM	Tumor
TCGA-26-5134-01A-01R-1850-01	GBM	Tumor
TCGA-06-0210-02A-01R-2005-01	GBM	Tumor
TCGA-19-5960-01A-11R-1850-01	GBM	Tumor
TCGA-06-5417-01A-01R-1849-01	GBM	Tumor
TCGA-06-0221-02A-11R-2005-01	GBM	Tumor
TCGA-06-1804-01A-01R-1849-01	GBM	Tumor
TCGA-06-5414-01A-01R-1849-01	GBM	Tumor
TCGA-06-0171-02A-11R-2005-01	GBM	Tumor
TCGA-19-1389-02A-21R-2005-01	GBM	Tumor
TCGA-15-1444-01A-02R-1850-01	GBM	Tumor
TCGA-28-5220-01A-01R-1850-01	GBM	Tumor
TCGA-32-1980-01A-01R-1850-01	GBM	Tumor
TCGA-76-4931-01A-01R-1850-01	GBM	Tumor
TCGA-06-5859-01A-01R-1849-01	GBM	Tumor
TCGA-14-1402-02A-01R-2005-01	GBM	Tumor
TCGA-28-5204-01A-01R-1850-01	GBM	Tumor
TCGA-26-5132-01A-01R-1850-01	GBM	Tumor
TCGA-76-4926-01B-01R-1850-01	GBM	Tumor
TCGA-19-0957-02A-11R-2005-01	GBM	Tumor
TCGA-14-0736-02A-01R-2005-01	GBM	Tumor
TCGA-76-4928-01B-01R-1850-01	GBM	Tumor
TCGA-06-5408-01A-01R-1849-01	GBM	Tumor
TCGA-28-5213-01A-01R-1850-01	GBM	Tumor
TCGA-26-5133-01A-01R-1850-01	GBM	Tumor
TCGA-19-4065-02A-11R-2005-01	GBM	Tumor
TCGA-41-5651-01A-01R-1850-01	GBM	Tumor
TCGA-26-5135-01A-01R-1850-01	GBM	Tumor
TCGA-06-5415-01A-01R-1849-01	GBM	Tumor
TCGA-06-5416-01A-01R-1849-01	GBM	Tumor
TCGA-06-0152-02A-01R-2005-01	GBM	Tumor
TCGA-76-4927-01A-01R-1850-01	GBM	Tumor
TCGA-14-0781-01B-01R-1849-01	GBM	Tumor
TCGA-BA-4074-01A-01R-1436-07	HNSC	Tumor
TCGA-BA-4075-01A-01R-1436-07	HNSC	Tumor
TCGA-BA-4076-01A-01R-1436-07	HNSC	Tumor
TCGA-BA-4077-01B-01R-1436-07	HNSC	Tumor
TCGA-BA-4078-01A-01R-1436-07	HNSC	Tumor
TCGA-BA-5151-01A-01R-1436-07	HNSC	Tumor
TCGA-BA-5152-01A-02R-1873-07	HNSC	Tumor
TCGA-BA-5153-01A-01R-1436-07	HNSC	Tumor
TCGA-BA-5555-01A-01R-1514-07	HNSC	Tumor
TCGA-BA-5556-01A-01R-1514-07	HNSC	Tumor
TCGA-BA-5557-01A-01R-1514-07	HNSC	Tumor
TCGA-BA-5558-01A-01R-1514-07	HNSC	Tumor
TCGA-BA-5559-01A-01R-1514-07	HNSC	Tumor
TCGA-BA-6868-01B-12R-1915-07	HNSC	Tumor
TCGA-BA-6869-01A-11R-1873-07	HNSC	Tumor
TCGA-BA-6870-01A-11R-1873-07	HNSC	Tumor
TCGA-BA-6871-01A-11R-1873-07	HNSC	Tumor
TCGA-BA-6872-01A-11R-1873-07	HNSC	Tumor
TCGA-BA-6873-01A-11R-1873-07	HNSC	Tumor
TCGA-BA-7269-01A-11R-2016-07	HNSC	Tumor
TCGA-BB-4217-01A-11R-2081-07	HNSC	Tumor
TCGA-BB-4223-01A-01R-1436-07	HNSC	Tumor
TCGA-BB-4224-01A-01R-1436-07	HNSC	Tumor
TCGA-BB-4225-01A-01R-1436-07	HNSC	Tumor
TCGA-BB-4228-01A-01R-1436-07	HNSC	Tumor
TCGA-CN-4722-01A-01R-1436-07	HNSC	Tumor
TCGA-CN-4723-01A-01R-1436-07	HNSC	Tumor
TCGA-CN-4725-01A-01R-1436-07	HNSC	Tumor
TCGA-CN-4726-01A-01R-1436-07	HNSC	Tumor
TCGA-CN-4727-01A-01R-1436-07	HNSC	Tumor
TCGA-CN-4728-01A-01R-1436-07	HNSC	Tumor
TCGA-CN-4729-01A-01R-1436-07	HNSC	Tumor
TCGA-CN-4730-01A-01R-1436-07	HNSC	Tumor
TCGA-CN-4731-01A-01R-1436-07	HNSC	Tumor
TCGA-CN-4733-01A-02R-1873-07	HNSC	Tumor
TCGA-CN-4734-01A-01R-1436-07	HNSC	Tumor
TCGA-CN-4735-01A-01R-1436-07	HNSC	Tumor
TCGA-CN-4736-01A-01R-1436-07	HNSC	Tumor
TCGA-CN-4737-01A-01R-1436-07	HNSC	Tumor
TCGA-CN-4738-01A-02R-1514-07	HNSC	Tumor
TCGA-CN-4739-01A-02R-1514-07	HNSC	Tumor
TCGA-CN-4740-01A-01R-1436-07	HNSC	Tumor
TCGA-CN-4741-01A-01R-1436-07	HNSC	Tumor
TCGA-CN-4742-01A-02R-1514-07	HNSC	Tumor
TCGA-CN-5355-01A-01R-1436-07	HNSC	Tumor
TCGA-CN-5356-01A-01R-1436-07	HNSC	Tumor
TCGA-CN-5358-01A-01R-1514-07	HNSC	Tumor
TCGA-CN-5359-01A-01R-1436-07	HNSC	Tumor
TCGA-CN-5360-01A-01R-1436-07	HNSC	Tumor
TCGA-CN-5361-01A-01R-1436-07	HNSC	Tumor
TCGA-CN-5363-01A-01R-1436-07	HNSC	Tumor
TCGA-CN-5364-01A-01R-1436-07	HNSC	Tumor
TCGA-CN-5370-01A-01R-2016-07	HNSC	Tumor
TCGA-CN-5373-01A-01R-1436-07	HNSC	Tumor
TCGA-CN-5374-01A-01R-1436-07	HNSC	Tumor
TCGA-CN-6010-01A-11R-1686-07	HNSC	Tumor
TCGA-CN-6011-01A-11R-1686-07	HNSC	Tumor
TCGA-CN-6012-01A-11R-1686-07	HNSC	Tumor
TCGA-CN-6013-01A-11R-1686-07	HNSC	Tumor
TCGA-CN-6016-01A-11R-1686-07	HNSC	Tumor
TCGA-CN-6017-01A-11R-1686-07	HNSC	Tumor
TCGA-CN-6018-01A-11R-1686-07	HNSC	Tumor
TCGA-CN-6019-01A-11R-1686-07	HNSC	Tumor
TCGA-CN-6021-01A-11R-1686-07	HNSC	Tumor
TCGA-CN-6022-01A-21R-1686-07	HNSC	Tumor
TCGA-CN-6023-01A-11R-1686-07	HNSC	Tumor
TCGA-CN-6024-01A-11R-1686-07	HNSC	Tumor
TCGA-CN-6988-01A-11R-1915-07	HNSC	Tumor
TCGA-CN-6989-01A-11R-1915-07	HNSC	Tumor
TCGA-CN-6992-01A-11R-1915-07	HNSC	Tumor
TCGA-CN-6994-01A-11R-1915-07	HNSC	Tumor
TCGA-CN-6995-01A-31R-2016-07	HNSC	Tumor
TCGA-CN-6997-01A-11R-2016-07	HNSC	Tumor
TCGA-CN-6998-01A-23R-2016-07	HNSC	Tumor
TCGA-CQ-5323-01A-01R-1686-07	HNSC	Tumor
TCGA-CQ-5324-01A-01R-1686-07	HNSC	Tumor
TCGA-CQ-5325-01A-01R-1686-07	HNSC	Tumor
TCGA-CQ-5326-01A-01R-1873-07	HNSC	Tumor
TCGA-CQ-5329-01A-01R-1686-07	HNSC	Tumor
TCGA-CQ-5330-01A-01R-1686-07	HNSC	Tumor
TCGA-CQ-5331-01A-02R-1873-07	HNSC	Tumor
TCGA-CQ-5332-01A-01R-1686-07	HNSC	Tumor
TCGA-CQ-5334-01A-01R-1686-07	HNSC	Tumor
TCGA-CQ-6220-01A-11R-1915-07	HNSC	Tumor
TCGA-CQ-6221-01A-11R-2081-07	HNSC	Tumor
TCGA-CQ-6222-01A-11R-1915-07	HNSC	Tumor
TCGA-CQ-6223-01A-11R-1915-07	HNSC	Tumor
TCGA-CQ-6224-01A-11R-1915-07	HNSC	Tumor
TCGA-CQ-7065-01A-11R-2081-07	HNSC	Tumor
TCGA-CQ-7068-01A-11R-2081-07	HNSC	Tumor
TCGA-CR-5243-01A-01R-1514-07	HNSC	Tumor
TCGA-CR-5247-01A-01R-2016-07	HNSC	Tumor
TCGA-CR-5248-01A-01R-2016-07	HNSC	Tumor
TCGA-CR-5249-01A-01R-1514-07	HNSC	Tumor
TCGA-CR-5250-01A-01R-1514-07	HNSC	Tumor
TCGA-CR-6467-01A-11R-1873-07	HNSC	Tumor
TCGA-CR-6470-01A-11R-1873-07	HNSC	Tumor
TCGA-CR-6471-01A-11R-1873-07	HNSC	Tumor
TCGA-CR-6472-01A-11R-1873-07	HNSC	Tumor
TCGA-CR-6473-01A-11R-1873-07	HNSC	Tumor
TCGA-CR-6474-01A-11R-1873-07	HNSC	Tumor
TCGA-CR-6477-01A-11R-1873-07	HNSC	Tumor
TCGA-CR-6478-01A-11R-1873-07	HNSC	Tumor
TCGA-CR-6481-01A-11R-1873-07	HNSC	Tumor
TCGA-CR-6482-01A-11R-1873-07	HNSC	Tumor
TCGA-CR-6484-01A-11R-1873-07	HNSC	Tumor
TCGA-CR-6487-01A-11R-1873-07	HNSC	Tumor
TCGA-CR-6488-01A-12R-2081-07	HNSC	Tumor
TCGA-CR-6491-01A-11R-1873-07	HNSC	Tumor
TCGA-CR-6492-01A-12R-2081-07	HNSC	Tumor
TCGA-CR-6493-01A-11R-1873-07	HNSC	Tumor
TCGA-CR-7364-01A-11R-2016-07	HNSC	Tumor
TCGA-CR-7365-01A-11R-2016-07	HNSC	Tumor
TCGA-CR-7367-01A-11R-2016-07	HNSC	Tumor
TCGA-CR-7368-01A-11R-2132-07	HNSC	Tumor
TCGA-CR-7369-01A-11R-2132-07	HNSC	Tumor
TCGA-CR-7370-01A-11R-2132-07	HNSC	Tumor
TCGA-CR-7371-01A-11R-2016-07	HNSC	Tumor
TCGA-CR-7372-01A-11R-2016-07	HNSC	Tumor
TCGA-CR-7373-01A-11R-2016-07	HNSC	Tumor
TCGA-CR-7374-01A-11R-2016-07	HNSC	Tumor
TCGA-CR-7376-01A-11R-2132-07	HNSC	Tumor
TCGA-CR-7377-01A-11R-2016-07	HNSC	Tumor
TCGA-CR-7379-01A-11R-2016-07	HNSC	Tumor
TCGA-CR-7380-01A-11R-2016-07	HNSC	Tumor
TCGA-CR-7382-01A-11R-2132-07	HNSC	Tumor
TCGA-CR-7383-01A-11R-2132-07	HNSC	Tumor
TCGA-CR-7385-01A-11R-2016-07	HNSC	Tumor
TCGA-CR-7386-01A-11R-2016-07	HNSC	Tumor
TCGA-CR-7388-01A-11R-2016-07	HNSC	Tumor
TCGA-CR-7389-01A-11R-2016-07	HNSC	Tumor
TCGA-CR-7390-01A-11R-2016-07	HNSC	Tumor
TCGA-CR-7391-01A-11R-2016-07	HNSC	Tumor
TCGA-CR-7392-01A-11R-2016-07	HNSC	Tumor
TCGA-CR-7393-01A-11R-2016-07	HNSC	Tumor
TCGA-CR-7394-01A-11R-2016-07	HNSC	Tumor
TCGA-CR-7395-01A-11R-2016-07	HNSC	Tumor
TCGA-CR-7397-01A-11R-2016-07	HNSC	Tumor
TCGA-CR-7398-01A-11R-2016-07	HNSC	Tumor
TCGA-CR-7399-01A-11R-2016-07	HNSC	Tumor
TCGA-CR-7401-01A-11R-2016-07	HNSC	Tumor
TCGA-CR-7402-01A-11R-2016-07	HNSC	Tumor
TCGA-CR-7404-01A-11R-2132-07	HNSC	Tumor
TCGA-CV-5430-01A-02R-1686-07	HNSC	Tumor
TCGA-CV-5431-01A-01R-1514-07	HNSC	Tumor
TCGA-CV-5432-01A-02R-1686-07	HNSC	Tumor
TCGA-CV-5434-01A-01R-1686-07	HNSC	Tumor
TCGA-CV-5435-01A-01R-1686-07	HNSC	Tumor
TCGA-CV-5436-01A-01R-1514-07	HNSC	Tumor
TCGA-CV-5439-01A-01R-1686-07	HNSC	Tumor
TCGA-CV-5440-01A-01R-1514-07	HNSC	Tumor
TCGA-CV-5441-01A-01R-1514-07	HNSC	Tumor
TCGA-CV-5442-01A-01R-1514-07	HNSC	Tumor
TCGA-CV-5443-01A-01R-1514-07	HNSC	Tumor
TCGA-CV-5444-01A-02R-1514-07	HNSC	Tumor
TCGA-CV-5966-01A-11R-1686-07	HNSC	Tumor
TCGA-CV-5970-01A-11R-1686-07	HNSC	Tumor
TCGA-CV-5971-01A-11R-1686-07	HNSC	Tumor
TCGA-CV-5973-01A-11R-1686-07	HNSC	Tumor
TCGA-CV-5976-01A-11R-1686-07	HNSC	Tumor
TCGA-CV-5977-01A-11R-1686-07	HNSC	Tumor
TCGA-CV-5978-01A-11R-1686-07	HNSC	Tumor
TCGA-CV-5979-01A-11R-1686-07	HNSC	Tumor
TCGA-CV-6003-01A-11R-1686-07	HNSC	Tumor
TCGA-CV-6433-01A-11R-1686-07	HNSC	Tumor
TCGA-CV-6436-01A-11R-1686-07	HNSC	Tumor
TCGA-CV-6441-01A-11R-1686-07	HNSC	Tumor
TCGA-CV-6933-01A-11R-1915-07	HNSC	Tumor
TCGA-CV-6933-11A-01R-1915-07	HNSC	Normal
TCGA-CV-6934-01A-11R-1915-07	HNSC	Tumor
TCGA-CV-6934-11A-01R-1915-07	HNSC	Normal
TCGA-CV-6935-01A-11R-1915-07	HNSC	Tumor
TCGA-CV-6935-11A-01R-1915-07	HNSC	Normal
TCGA-CV-6936-01A-11R-1915-07	HNSC	Tumor
TCGA-CV-6936-11A-01R-1915-07	HNSC	Normal
TCGA-CV-6937-01A-11R-2016-07	HNSC	Tumor
TCGA-CV-6938-01A-11R-1915-07	HNSC	Tumor
TCGA-CV-6939-01A-11R-1915-07	HNSC	Tumor
TCGA-CV-6942-01A-21R-2016-07	HNSC	Tumor
TCGA-CV-6943-01A-11R-1915-07	HNSC	Tumor
TCGA-CV-6945-01A-11R-1915-07	HNSC	Tumor
TCGA-CV-6948-01A-11R-1915-07	HNSC	Tumor
TCGA-CV-6950-01A-11R-1915-07	HNSC	Tumor
TCGA-CV-6955-01A-11R-2016-07	HNSC	Tumor
TCGA-CV-6955-11A-01R-2016-07	HNSC	Normal
TCGA-CV-6956-01A-21R-2016-07	HNSC	Tumor
TCGA-CV-6956-11A-01R-2016-07	HNSC	Normal
TCGA-CV-6959-01A-11R-1915-07	HNSC	Tumor
TCGA-CV-6960-01A-41R-2016-07	HNSC	Tumor
TCGA-CV-6961-01A-21R-1915-07	HNSC	Tumor
TCGA-CV-6961-11A-01R-1915-07	HNSC	Normal
TCGA-CV-6962-01A-11R-1915-07	HNSC	Tumor
TCGA-CV-6962-11A-01R-1915-07	HNSC	Normal
TCGA-CV-7089-01A-11R-2016-07	HNSC	Tumor
TCGA-CV-7090-01A-11R-2016-07	HNSC	Tumor
TCGA-CV-7091-01A-11R-2016-07	HNSC	Tumor
TCGA-CV-7095-01A-21R-2016-07	HNSC	Tumor
TCGA-CV-7097-01A-11R-2016-07	HNSC	Tumor
TCGA-CV-7099-01A-41R-2016-07	HNSC	Tumor
TCGA-CV-7100-01A-11R-2016-07	HNSC	Tumor
TCGA-CV-7101-01A-11R-2016-07	HNSC	Tumor
TCGA-CV-7101-11A-01R-2016-07	HNSC	Normal
TCGA-CV-7102-01A-11R-2016-07	HNSC	Tumor
TCGA-CV-7103-01A-21R-2016-07	HNSC	Tumor
TCGA-CV-7103-11A-01R-2016-07	HNSC	Normal
TCGA-CV-7104-01A-11R-2016-07	HNSC	Tumor
TCGA-CV-7177-01A-11R-2016-07	HNSC	Tumor
TCGA-CV-7178-01A-21R-2016-07	HNSC	Tumor
TCGA-CV-7178-11A-01R-2016-07	HNSC	Normal
TCGA-CV-7180-01A-11R-2016-07	HNSC	Tumor
TCGA-CV-7183-01A-11R-2016-07	HNSC	Tumor
TCGA-CV-7235-01A-11R-2016-07	HNSC	Tumor
TCGA-CV-7235-11A-01R-2016-07	HNSC	Normal
TCGA-CV-7236-01A-11R-2016-07	HNSC	Tumor
TCGA-CV-7238-01A-11R-2016-07	HNSC	Tumor
TCGA-CV-7238-11A-01R-2016-07	HNSC	Normal
TCGA-CV-7242-01A-11R-2016-07	HNSC	Tumor
TCGA-CV-7243-01A-11R-2016-07	HNSC	Tumor
TCGA-CV-7245-01A-11R-2016-07	HNSC	Tumor
TCGA-CV-7245-11A-01R-2016-07	HNSC	Normal
TCGA-CV-7247-01A-11R-2016-07	HNSC	Tumor
TCGA-CV-7248-01A-11R-2016-07	HNSC	Tumor
TCGA-CV-7250-01A-11R-2016-07	HNSC	Tumor
TCGA-CV-7250-11A-01R-2016-07	HNSC	Normal
TCGA-CV-7252-01A-11R-2016-07	HNSC	Tumor
TCGA-CV-7253-01A-11R-2016-07	HNSC	Tumor
TCGA-CV-7254-01A-11R-2016-07	HNSC	Tumor
TCGA-CV-7255-01A-11R-2016-07	HNSC	Tumor
TCGA-CV-7255-11A-01R-2016-07	HNSC	Normal
TCGA-CV-7261-01A-11R-2016-07	HNSC	Tumor
TCGA-CV-7263-01A-11R-2016-07	HNSC	Tumor
TCGA-CV-7406-01A-11R-2081-07	HNSC	Tumor
TCGA-CV-7407-01A-11R-2081-07	HNSC	Tumor
TCGA-CV-7410-01A-21R-2081-07	HNSC	Tumor
TCGA-CV-7411-01A-11R-2081-07	HNSC	Tumor
TCGA-CV-7413-01A-11R-2081-07	HNSC	Tumor
TCGA-CV-7414-01A-11R-2081-07	HNSC	Tumor
TCGA-CV-7415-01A-11R-2081-07	HNSC	Tumor
TCGA-CV-7416-01A-11R-2081-07	HNSC	Tumor
TCGA-CV-7418-01A-11R-2081-07	HNSC	Tumor
TCGA-CV-7421-01A-11R-2081-07	HNSC	Tumor
TCGA-CV-7422-01A-21R-2081-07	HNSC	Tumor
TCGA-CV-7423-01A-11R-2081-07	HNSC	Tumor
TCGA-CV-7424-01A-11R-2081-07	HNSC	Tumor
TCGA-CV-7427-01A-11R-2081-07	HNSC	Tumor
TCGA-CV-7428-01A-11R-2132-07	HNSC	Tumor
TCGA-CV-7429-01A-11R-2132-07	HNSC	Tumor
TCGA-CV-7430-01A-11R-2132-07	HNSC	Tumor
TCGA-CV-7432-01A-11R-2132-07	HNSC	Tumor
TCGA-CV-7433-01A-11R-2132-07	HNSC	Tumor
TCGA-CV-7434-01A-11R-2132-07	HNSC	Tumor
TCGA-CV-7435-01A-11R-2132-07	HNSC	Tumor
TCGA-CV-7437-01A-21R-2132-07	HNSC	Tumor
TCGA-CV-7438-01A-21R-2132-07	HNSC	Tumor
TCGA-CV-7440-01A-11R-2132-07	HNSC	Tumor
TCGA-CX-7082-01A-11R-2016-07	HNSC	Tumor
TCGA-CX-7085-01A-21R-2016-07	HNSC	Tumor
TCGA-CX-7086-01A-11R-2081-07	HNSC	Tumor
TCGA-CX-7219-01A-11R-2016-07	HNSC	Tumor
TCGA-D6-6515-01A-21R-1873-07	HNSC	Tumor
TCGA-D6-6516-01A-11R-1873-07	HNSC	Tumor
TCGA-D6-6517-01A-11R-1873-07	HNSC	Tumor
TCGA-D6-6823-01A-11R-1915-07	HNSC	Tumor
TCGA-DQ-5624-01A-01R-1873-07	HNSC	Tumor
TCGA-DQ-5625-01A-01R-1873-07	HNSC	Tumor
TCGA-DQ-5629-01A-01R-1873-07	HNSC	Tumor
TCGA-DQ-5630-01A-01R-1873-07	HNSC	Tumor
TCGA-DQ-5631-01A-01R-1873-07	HNSC	Tumor
TCGA-DQ-7588-01A-11R-2081-07	HNSC	Tumor
TCGA-DQ-7591-01A-11R-2081-07	HNSC	Tumor
TCGA-DQ-7592-01A-11R-2081-07	HNSC	Tumor
TCGA-F7-7848-01A-11R-2132-07	HNSC	Tumor
TCGA-H7-7774-01A-21R-2081-07	HNSC	Tumor
TCGA-HD-7229-01A-11R-2016-07	HNSC	Tumor
TCGA-HD-7753-01A-11R-2081-07	HNSC	Tumor
TCGA-HD-7754-01A-11R-2081-07	HNSC	Tumor
TCGA-HD-7831-01A-11R-2132-07	HNSC	Tumor
TCGA-HD-7832-01A-11R-2132-07	HNSC	Tumor
TCGA-IQ-7630-01A-11R-2081-07	HNSC	Tumor
TCGA-IQ-7631-01A-11R-2081-07	HNSC	Tumor
TCGA-IQ-7632-01A-11R-2081-07	HNSC	Tumor
TCGA-CN-5365-01A-01R-1436-07	HNSC	Tumor
TCGA-CN-5366-01A-01R-1436-07	HNSC	Tumor
TCGA-CN-5367-01A-01R-1436-07	HNSC	Tumor
TCGA-CN-5369-01A-01R-1436-07	HNSC	Tumor
TCGA-CV-6938-11A-01R-1915-07	HNSC	Normal
TCGA-CV-6939-11A-01R-1915-07	HNSC	Normal
TCGA-CV-6940-01A-11R-1915-07	HNSC	Tumor
TCGA-CV-6941-01A-11R-1915-07	HNSC	Tumor
TCGA-CV-6943-11A-01R-1915-07	HNSC	Normal
TCGA-CV-6951-01A-11R-1915-07	HNSC	Tumor
TCGA-CV-6952-01A-11R-1915-07	HNSC	Tumor
TCGA-CV-6953-01A-11R-1915-07	HNSC	Tumor
TCGA-CV-6954-01A-11R-1915-07	HNSC	Tumor
TCGA-CV-6959-11A-01R-1915-07	HNSC	Normal
TCGA-D6-6824-01A-11R-1915-07	HNSC	Tumor
TCGA-D6-6825-01A-21R-1915-07	HNSC	Tumor
TCGA-D6-6826-01A-11R-1915-07	HNSC	Tumor
TCGA-CN-6020-01A-11R-1686-07	HNSC	Tumor
TCGA-CQ-6225-01A-11R-1915-07	HNSC	Tumor
TCGA-CQ-6227-01A-11R-1915-07	HNSC	Tumor
TCGA-CQ-6218-01A-11R-1915-07	HNSC	Tumor
TCGA-CQ-6228-01A-11R-1915-07	HNSC	Tumor
TCGA-CQ-6219-01A-11R-1915-07	HNSC	Tumor
TCGA-CQ-6229-01A-11R-1915-07	HNSC	Tumor
TCGA-BA-5149-01A-01R-1514-07	HNSC	Tumor
TCGA-BB-7861-01A-11R-2232-07	HNSC	Tumor
TCGA-BB-7862-01A-21R-2232-07	HNSC	Tumor
TCGA-BB-7863-01A-11R-2232-07	HNSC	Tumor
TCGA-BB-7864-01A-11R-2232-07	HNSC	Tumor
TCGA-BB-7866-01A-11R-2232-07	HNSC	Tumor
TCGA-BB-7870-01A-11R-2232-07	HNSC	Tumor
TCGA-BB-7871-01A-11R-2232-07	HNSC	Tumor
TCGA-BB-7872-01A-11R-2232-07	HNSC	Tumor
TCGA-CQ-7067-01A-11R-2232-07	HNSC	Tumor
TCGA-CV-7409-01A-31R-2232-07	HNSC	Tumor
TCGA-DQ-7589-01A-11R-2232-07	HNSC	Tumor
TCGA-DQ-7590-01A-11R-2232-07	HNSC	Tumor
TCGA-DQ-7593-01A-11R-2232-07	HNSC	Tumor
TCGA-DQ-7594-01A-11R-2232-07	HNSC	Tumor
TCGA-DQ-7595-01A-11R-2232-07	HNSC	Tumor
TCGA-DQ-7596-01A-11R-2232-07	HNSC	Tumor
TCGA-HD-7917-01A-11R-2232-07	HNSC	Tumor
TCGA-CN-6996-01A-11R-1915-07	HNSC	Tumor
TCGA-CV-7425-01A-11R-2081-07	HNSC	Tumor
TCGA-CQ-5327-01A-01R-1686-07	HNSC	Tumor
TCGA-D6-6827-01A-11R-1915-07	HNSC	Tumor
TCGA-HL-7533-01A-11R-2232-07	HNSC	Tumor
TCGA-A3-3357-01A-02R-1420-07	KIRC	Tumor
TCGA-A3-3358-01A-01R-1541-07	KIRC	Tumor
TCGA-A3-3367-01A-02R-1420-07	KIRC	Tumor
TCGA-A3-3370-01A-02R-1420-07	KIRC	Tumor
TCGA-A3-3373-01A-02R-1420-07	KIRC	Tumor
TCGA-A3-3385-01A-02R-1420-07	KIRC	Tumor
TCGA-A3-3387-01A-01R-1541-07	KIRC	Tumor
TCGA-AK-3428-01A-02R-1277-07	KIRC	Tumor
TCGA-AK-3431-01A-02R-1277-07	KIRC	Tumor
TCGA-AK-3433-01A-02R-1277-07	KIRC	Tumor
TCGA-AK-3434-01A-02R-1277-07	KIRC	Tumor
TCGA-AK-3440-01A-02R-1277-07	KIRC	Tumor
TCGA-AK-3445-01A-02R-1277-07	KIRC	Tumor
TCGA-AK-3450-01A-02R-1277-07	KIRC	Tumor
TCGA-AK-3458-01A-01R-1503-07	KIRC	Tumor
TCGA-AK-3460-01A-02R-1277-07	KIRC	Tumor
TCGA-AK-3461-01A-02R-1277-07	KIRC	Tumor
TCGA-B0-4688-01A-01R-1277-07	KIRC	Tumor
TCGA-B0-4690-01A-01R-1277-07	KIRC	Tumor
TCGA-B0-4693-01A-01R-1277-07	KIRC	Tumor
TCGA-B0-4694-01A-01R-1277-07	KIRC	Tumor
TCGA-B0-4696-01A-01R-1277-07	KIRC	Tumor
TCGA-B0-4697-01A-01R-1277-07	KIRC	Tumor
TCGA-B0-4698-01A-01R-1503-07	KIRC	Tumor
TCGA-B0-4699-01A-01R-1277-07	KIRC	Tumor
TCGA-B0-4700-01A-02R-1541-07	KIRC	Tumor
TCGA-B0-4701-01A-01R-1277-07	KIRC	Tumor
TCGA-B0-4703-01A-01R-1277-07	KIRC	Tumor
TCGA-B0-4706-01A-01R-1503-07	KIRC	Tumor
TCGA-B0-4707-01A-01R-1277-07	KIRC	Tumor
TCGA-B0-4712-01A-01R-1503-07	KIRC	Tumor
TCGA-B0-4712-11A-02R-1503-07	KIRC	Normal
TCGA-B0-4713-01A-01R-1277-07	KIRC	Tumor
TCGA-B0-4714-01A-01R-1277-07	KIRC	Tumor
TCGA-B0-4718-01A-01R-1277-07	KIRC	Tumor
TCGA-B0-4810-01A-01R-1503-07	KIRC	Tumor
TCGA-B0-4811-01A-01R-1503-07	KIRC	Tumor
TCGA-B0-4813-01A-01R-1277-07	KIRC	Tumor
TCGA-B0-4814-01A-01R-1277-07	KIRC	Tumor
TCGA-B0-4815-01A-01R-1503-07	KIRC	Tumor
TCGA-B0-4816-01A-01R-1503-07	KIRC	Tumor
TCGA-B0-4817-01A-01R-1277-07	KIRC	Tumor
TCGA-B0-4818-01A-01R-1503-07	KIRC	Tumor
TCGA-B0-4819-01A-01R-1277-07	KIRC	Tumor
TCGA-B0-4821-01A-01R-1503-07	KIRC	Tumor
TCGA-B0-4823-01A-02R-1420-07	KIRC	Tumor
TCGA-B0-4824-01A-01R-1277-07	KIRC	Tumor
TCGA-B0-4827-01A-02R-1420-07	KIRC	Tumor
TCGA-B0-4828-01A-01R-1277-07	KIRC	Tumor
TCGA-B0-4841-01A-01R-1277-07	KIRC	Tumor
TCGA-B0-4842-01A-02R-1420-07	KIRC	Tumor
TCGA-B0-4843-01A-01R-1277-07	KIRC	Tumor
TCGA-B0-4844-01A-01R-1277-07	KIRC	Tumor
TCGA-B0-4845-01A-01R-1277-07	KIRC	Tumor
TCGA-B0-4846-01A-01R-1277-07	KIRC	Tumor
TCGA-B0-4847-01A-01R-1277-07	KIRC	Tumor
TCGA-B0-4848-01A-01R-1277-07	KIRC	Tumor
TCGA-B0-4849-01A-01R-1277-07	KIRC	Tumor
TCGA-B0-4852-01A-01R-1503-07	KIRC	Tumor
TCGA-B0-4945-01A-01R-1420-07	KIRC	Tumor
TCGA-B0-5080-01A-01R-1503-07	KIRC	Tumor
TCGA-B0-5083-01A-02R-1420-07	KIRC	Tumor
TCGA-B0-5092-01A-01R-1420-07	KIRC	Tumor
TCGA-B0-5094-01A-01R-1420-07	KIRC	Tumor
TCGA-B0-5095-01A-01R-1420-07	KIRC	Tumor
TCGA-B0-5096-01A-01R-1420-07	KIRC	Tumor
TCGA-B0-5097-01A-01R-1420-07	KIRC	Tumor
TCGA-B0-5098-01A-01R-1420-07	KIRC	Tumor
TCGA-B0-5099-01A-01R-1420-07	KIRC	Tumor
TCGA-B0-5100-01A-01R-1420-07	KIRC	Tumor
TCGA-B0-5102-01A-01R-1420-07	KIRC	Tumor
TCGA-B0-5104-01A-01R-1420-07	KIRC	Tumor
TCGA-B0-5106-01A-01R-1420-07	KIRC	Tumor
TCGA-B0-5107-01A-01R-1420-07	KIRC	Tumor
TCGA-B0-5108-01A-01R-1420-07	KIRC	Tumor
TCGA-B0-5109-01A-02R-1420-07	KIRC	Tumor
TCGA-B0-5110-01A-01R-1420-07	KIRC	Tumor
TCGA-B0-5113-01A-01R-1420-07	KIRC	Tumor
TCGA-B0-5115-01A-01R-1420-07	KIRC	Tumor
TCGA-B0-5116-01A-02R-1420-07	KIRC	Tumor
TCGA-B0-5117-01A-01R-1420-07	KIRC	Tumor
TCGA-B0-5119-01A-02R-1420-07	KIRC	Tumor
TCGA-B0-5120-01A-01R-1420-07	KIRC	Tumor
TCGA-B0-5121-01A-02R-1420-07	KIRC	Tumor
TCGA-B0-5399-01A-01R-1503-07	KIRC	Tumor
TCGA-B0-5400-01A-01R-1503-07	KIRC	Tumor
TCGA-B0-5402-01A-01R-1503-07	KIRC	Tumor
TCGA-B0-5402-11A-01R-1503-07	KIRC	Normal
TCGA-B0-5690-01A-11R-1541-07	KIRC	Tumor
TCGA-B0-5691-01A-11R-1541-07	KIRC	Tumor
TCGA-B0-5692-01A-11R-1541-07	KIRC	Tumor
TCGA-B0-5693-01A-11R-1541-07	KIRC	Tumor
TCGA-B0-5694-01A-11R-1541-07	KIRC	Tumor
TCGA-B0-5695-01A-11R-1541-07	KIRC	Tumor
TCGA-B0-5696-01A-11R-1541-07	KIRC	Tumor
TCGA-B0-5697-01A-11R-1541-07	KIRC	Tumor
TCGA-B0-5698-01A-11R-1672-07	KIRC	Tumor
TCGA-B0-5699-01A-11R-1541-07	KIRC	Tumor
TCGA-B0-5701-01A-11R-1541-07	KIRC	Tumor
TCGA-B0-5703-01A-11R-1541-07	KIRC	Tumor
TCGA-B0-5705-01A-11R-1541-07	KIRC	Tumor
TCGA-B0-5706-01A-11R-1541-07	KIRC	Tumor
TCGA-B0-5709-01A-11R-1541-07	KIRC	Tumor
TCGA-B0-5710-01A-11R-1672-07	KIRC	Tumor
TCGA-B0-5711-01A-11R-1672-07	KIRC	Tumor
TCGA-B0-5711-11A-01R-1672-07	KIRC	Normal
TCGA-B0-5712-01A-11R-1672-07	KIRC	Tumor
TCGA-B0-5712-11A-01R-1672-07	KIRC	Normal
TCGA-B0-5713-01A-11R-1672-07	KIRC	Tumor
TCGA-B0-5812-01A-11R-1672-07	KIRC	Tumor
TCGA-B2-4101-01A-02R-1277-07	KIRC	Tumor
TCGA-B2-5633-01A-01R-1541-07	KIRC	Tumor
TCGA-B2-5635-01A-01R-1541-07	KIRC	Tumor
TCGA-B2-5636-01A-02R-1541-07	KIRC	Tumor
TCGA-B2-5639-01A-01R-1541-07	KIRC	Tumor
TCGA-B2-5641-01A-01R-1541-07	KIRC	Tumor
TCGA-B4-5377-01A-01R-1503-07	KIRC	Tumor
TCGA-B4-5378-01A-01R-1503-07	KIRC	Tumor
TCGA-B4-5832-01A-11R-1672-07	KIRC	Tumor
TCGA-B4-5834-01A-11R-1672-07	KIRC	Tumor
TCGA-B4-5835-01A-11R-1672-07	KIRC	Tumor
TCGA-B4-5836-01A-11R-1672-07	KIRC	Tumor
TCGA-B4-5838-01A-11R-1672-07	KIRC	Tumor
TCGA-B4-5843-01A-11R-1672-07	KIRC	Tumor
TCGA-B4-5844-01A-11R-1672-07	KIRC	Tumor
TCGA-B8-4146-01B-11R-1672-07	KIRC	Tumor
TCGA-B8-4153-01B-11R-1672-07	KIRC	Tumor
TCGA-B8-4621-01A-01R-1503-07	KIRC	Tumor
TCGA-B8-4622-01A-02R-1277-07	KIRC	Tumor
TCGA-B8-5158-01A-01R-1420-07	KIRC	Tumor
TCGA-B8-5159-01A-01R-1420-07	KIRC	Tumor
TCGA-B8-5162-01A-01R-1420-07	KIRC	Tumor
TCGA-B8-5163-01A-01R-1420-07	KIRC	Tumor
TCGA-B8-5164-01A-01R-1420-07	KIRC	Tumor
TCGA-B8-5165-01A-01R-1420-07	KIRC	Tumor
TCGA-B8-5545-01A-01R-1672-07	KIRC	Tumor
TCGA-B8-5546-01A-01R-1541-07	KIRC	Tumor
TCGA-B8-5549-01A-01R-1541-07	KIRC	Tumor
TCGA-B8-5550-01A-01R-1541-07	KIRC	Tumor
TCGA-B8-5551-01A-01R-1541-07	KIRC	Tumor
TCGA-B8-5552-01B-11R-1672-07	KIRC	Tumor
TCGA-B8-5553-01A-01R-1541-07	KIRC	Tumor
TCGA-BP-4177-01A-02R-1420-07	KIRC	Tumor
TCGA-BP-4760-01A-02R-1420-07	KIRC	Tumor
TCGA-BP-4770-01A-01R-1503-07	KIRC	Tumor
TCGA-BP-4782-01A-02R-1420-07	KIRC	Tumor
TCGA-BP-4795-01A-02R-1420-07	KIRC	Tumor
TCGA-BP-4801-01A-02R-1420-07	KIRC	Tumor
TCGA-BP-4993-01A-02R-1420-07	KIRC	Tumor
TCGA-BP-5010-01A-02R-1420-07	KIRC	Tumor
TCGA-BP-5168-01A-01R-1420-07	KIRC	Tumor
TCGA-BP-5169-01A-01R-1426-07	KIRC	Tumor
TCGA-BP-5170-01A-01R-1426-07	KIRC	Tumor
TCGA-BP-5173-01A-01R-1426-07	KIRC	Tumor
TCGA-BP-5174-01A-01R-1426-07	KIRC	Tumor
TCGA-BP-5175-01A-01R-1426-07	KIRC	Tumor
TCGA-BP-5176-01A-01R-1426-07	KIRC	Tumor
TCGA-BP-5177-01A-01R-1426-07	KIRC	Tumor
TCGA-BP-5178-01A-01R-1426-07	KIRC	Tumor
TCGA-BP-5180-01A-01R-1426-07	KIRC	Tumor
TCGA-BP-5181-01A-01R-1426-07	KIRC	Tumor
TCGA-BP-5182-01A-01R-1426-07	KIRC	Tumor
TCGA-BP-5183-01A-01R-1426-07	KIRC	Tumor
TCGA-BP-5187-01A-01R-1426-07	KIRC	Tumor
TCGA-BP-5189-01A-02R-1426-07	KIRC	Tumor
TCGA-BP-5190-01A-01R-1426-07	KIRC	Tumor
TCGA-BP-5191-01A-01R-1426-07	KIRC	Tumor
TCGA-BP-5192-01A-01R-1426-07	KIRC	Tumor
TCGA-BP-5194-01A-02R-1426-07	KIRC	Tumor
TCGA-BP-5195-01A-02R-1426-07	KIRC	Tumor
TCGA-BP-5196-01A-01R-1426-07	KIRC	Tumor
TCGA-BP-5198-01A-01R-1426-07	KIRC	Tumor
TCGA-BP-5199-01A-01R-1426-07	KIRC	Tumor
TCGA-BP-5200-01A-01R-1426-07	KIRC	Tumor
TCGA-BP-5201-01A-01R-1426-07	KIRC	Tumor
TCGA-BP-5202-01A-02R-1426-07	KIRC	Tumor
TCGA-CJ-4869-01A-02R-1426-07	KIRC	Tumor
TCGA-CJ-4882-01A-02R-1426-07	KIRC	Tumor
TCGA-CJ-4897-01A-03R-1426-07	KIRC	Tumor
TCGA-CJ-4901-01A-01R-1426-07	KIRC	Tumor
TCGA-CJ-4902-01A-01R-1426-07	KIRC	Tumor
TCGA-CJ-4903-01A-01R-1426-07	KIRC	Tumor
TCGA-CJ-4904-01A-02R-1426-07	KIRC	Tumor
TCGA-CJ-4905-01A-02R-1426-07	KIRC	Tumor
TCGA-CJ-4907-01A-01R-1426-07	KIRC	Tumor
TCGA-CJ-4908-01A-01R-1426-07	KIRC	Tumor
TCGA-CJ-4912-01A-01R-1426-07	KIRC	Tumor
TCGA-CJ-4916-01A-01R-1426-07	KIRC	Tumor
TCGA-CJ-4918-01A-01R-1426-07	KIRC	Tumor
TCGA-CJ-4920-01A-01R-1426-07	KIRC	Tumor
TCGA-CJ-4923-01A-01R-1426-07	KIRC	Tumor
TCGA-CJ-5671-01A-11R-1541-07	KIRC	Tumor
TCGA-CJ-5672-01A-11R-1541-07	KIRC	Tumor
TCGA-CJ-5675-01A-11R-1541-07	KIRC	Tumor
TCGA-CJ-5676-01A-11R-1541-07	KIRC	Tumor
TCGA-CJ-5677-01A-11R-1541-07	KIRC	Tumor
TCGA-CJ-5678-01A-11R-1541-07	KIRC	Tumor
TCGA-CJ-5679-01A-11R-1541-07	KIRC	Tumor
TCGA-CJ-5680-01A-11R-1541-07	KIRC	Tumor
TCGA-CJ-5681-01A-11R-1541-07	KIRC	Tumor
TCGA-CJ-5682-01A-11R-1541-07	KIRC	Tumor
TCGA-CJ-5683-01A-11R-1541-07	KIRC	Tumor
TCGA-CJ-5684-01A-11R-1541-07	KIRC	Tumor
TCGA-CJ-5686-01A-11R-1672-07	KIRC	Tumor
TCGA-CJ-5689-01A-11R-1541-07	KIRC	Tumor
TCGA-CJ-6027-01A-11R-1672-07	KIRC	Tumor
TCGA-CJ-6028-01A-11R-1672-07	KIRC	Tumor
TCGA-CJ-6030-01A-11R-1672-07	KIRC	Tumor
TCGA-CJ-6031-01A-11R-1672-07	KIRC	Tumor
TCGA-CJ-6032-01A-11R-1672-07	KIRC	Tumor
TCGA-CJ-6033-01A-11R-1672-07	KIRC	Tumor
TCGA-CW-5580-01A-01R-1672-07	KIRC	Tumor
TCGA-CW-5581-01A-02R-1541-07	KIRC	Tumor
TCGA-CW-5583-01A-02R-1541-07	KIRC	Tumor
TCGA-CW-5584-01A-01R-1541-07	KIRC	Tumor
TCGA-CW-5585-01A-01R-1541-07	KIRC	Tumor
TCGA-CW-5587-01A-01R-1541-07	KIRC	Tumor
TCGA-CW-5589-01A-01R-1541-07	KIRC	Tumor
TCGA-CW-5590-01A-01R-1541-07	KIRC	Tumor
TCGA-CW-5591-01A-01R-1541-07	KIRC	Tumor
TCGA-CW-6087-01A-11R-1672-07	KIRC	Tumor
TCGA-CW-6088-01A-11R-1672-07	KIRC	Tumor
TCGA-CW-6090-01A-11R-1672-07	KIRC	Tumor
TCGA-CW-6093-01A-11R-1672-07	KIRC	Tumor
TCGA-CW-6097-01A-11R-1672-07	KIRC	Tumor
TCGA-CZ-4853-01A-01R-1426-07	KIRC	Tumor
TCGA-CZ-4856-01A-02R-1426-07	KIRC	Tumor
TCGA-CZ-4859-01A-02R-1426-07	KIRC	Tumor
TCGA-CZ-4863-01A-01R-1503-07	KIRC	Tumor
TCGA-CZ-4863-11A-01R-1503-07	KIRC	Normal
TCGA-CZ-4864-01A-01R-1503-07	KIRC	Tumor
TCGA-CZ-4864-11A-01R-1503-07	KIRC	Normal
TCGA-CZ-4865-01A-02R-1503-07	KIRC	Tumor
TCGA-CZ-4865-11A-01R-1503-07	KIRC	Normal
TCGA-CZ-4866-01A-01R-1503-07	KIRC	Tumor
TCGA-CZ-5451-11A-01R-1503-07	KIRC	Normal
TCGA-CZ-5452-01A-01R-1503-07	KIRC	Tumor
TCGA-CZ-5452-11A-01R-1503-07	KIRC	Normal
TCGA-CZ-5453-01A-01R-1503-07	KIRC	Tumor
TCGA-CZ-5453-11A-01R-1503-07	KIRC	Normal
TCGA-CZ-5454-01A-01R-1503-07	KIRC	Tumor
TCGA-CZ-5454-11A-01R-1503-07	KIRC	Normal
TCGA-CZ-5455-01A-01R-1503-07	KIRC	Tumor
TCGA-CZ-5455-11A-01R-1503-07	KIRC	Normal
TCGA-CZ-5456-11A-02R-1503-07	KIRC	Normal
TCGA-CZ-5457-01A-01R-1503-07	KIRC	Tumor
TCGA-CZ-5457-11A-01R-1503-07	KIRC	Normal
TCGA-CZ-5458-01A-01R-1503-07	KIRC	Tumor
TCGA-CZ-5458-11A-01R-1503-07	KIRC	Normal
TCGA-CZ-5460-01A-01R-1503-07	KIRC	Tumor
TCGA-CZ-5461-01A-01R-1503-07	KIRC	Tumor
TCGA-CZ-5462-01A-01R-1503-07	KIRC	Tumor
TCGA-CZ-5462-11A-01R-1503-07	KIRC	Normal
TCGA-CZ-5463-01A-01R-1503-07	KIRC	Tumor
TCGA-CZ-5463-11A-01R-1503-07	KIRC	Normal
TCGA-CZ-5464-01A-01R-1503-07	KIRC	Tumor
TCGA-CZ-5465-01A-01R-1503-07	KIRC	Tumor
TCGA-CZ-5465-11A-01R-1503-07	KIRC	Normal
TCGA-CZ-5466-11A-01R-1503-07	KIRC	Normal
TCGA-CZ-5467-01A-01R-1503-07	KIRC	Tumor
TCGA-CZ-5467-11A-01R-1503-07	KIRC	Normal
TCGA-CZ-5468-01A-01R-1503-07	KIRC	Tumor
TCGA-CZ-5468-11A-01R-1503-07	KIRC	Normal
TCGA-CZ-5469-01A-01R-1503-07	KIRC	Tumor
TCGA-CZ-5469-11A-01R-1503-07	KIRC	Normal
TCGA-CZ-5470-01A-01R-1503-07	KIRC	Tumor
TCGA-CZ-5470-11A-01R-1503-07	KIRC	Normal
TCGA-CZ-5982-01A-11R-1672-07	KIRC	Tumor
TCGA-CZ-5984-01A-11R-1672-07	KIRC	Tumor
TCGA-CZ-5985-01A-11R-1672-07	KIRC	Tumor
TCGA-CZ-5986-01A-11R-1672-07	KIRC	Tumor
TCGA-CZ-5987-01A-11R-1672-07	KIRC	Tumor
TCGA-CZ-5988-01A-11R-1672-07	KIRC	Tumor
TCGA-CZ-5989-01A-11R-1672-07	KIRC	Tumor
TCGA-DV-5565-01A-01R-1541-07	KIRC	Tumor
TCGA-DV-5566-01A-01R-1541-07	KIRC	Tumor
TCGA-DV-5567-01A-01R-1541-07	KIRC	Tumor
TCGA-DV-5568-01A-01R-1541-07	KIRC	Tumor
TCGA-DV-5569-01A-01R-1541-07	KIRC	Tumor
TCGA-DV-5573-01A-01R-1541-07	KIRC	Tumor
TCGA-DV-5574-01A-01R-1541-07	KIRC	Tumor
TCGA-DV-5575-01A-01R-1541-07	KIRC	Tumor
TCGA-DV-5576-01A-01R-1541-07	KIRC	Tumor
TCGA-B0-4691-01A-01R-1277-07	KIRC	Tumor
TCGA-AK-3454-01A-02R-1277-07	KIRC	Tumor
TCGA-AK-3453-01A-02R-1277-07	KIRC	Tumor
TCGA-A3-3376-01A-02R-1420-07	KIRC	Tumor
TCGA-B0-5700-01A-11R-1541-07	KIRC	Tumor
TCGA-BP-5184-01A-01R-1426-07	KIRC	Tumor
TCGA-BP-5186-01A-01R-1426-07	KIRC	Tumor
TCGA-CW-5588-01A-01R-1541-07	KIRC	Tumor
TCGA-CZ-5456-01A-01R-1503-07	KIRC	Tumor
TCGA-CZ-5461-11A-01R-1503-07	KIRC	Normal
TCGA-EU-5904-01A-11R-1672-07	KIRC	Tumor
TCGA-EU-5905-01A-11R-1672-07	KIRC	Tumor
TCGA-EU-5906-01A-11R-1672-07	KIRC	Tumor
TCGA-AK-3425-01A-02R-1277-07	KIRC	Tumor
TCGA-B0-4822-01A-01R-1277-07	KIRC	Tumor
TCGA-BP-5185-01A-01R-1426-07	KIRC	Tumor
TCGA-B0-4710-01A-01R-1503-07	KIRC	Tumor
TCGA-CZ-5451-01A-01R-1503-07	KIRC	Tumor
TCGA-CZ-5459-01A-01R-1503-07	KIRC	Tumor
TCGA-B0-5702-01A-11R-1541-07	KIRC	Tumor
TCGA-B0-5707-01A-11R-1541-07	KIRC	Tumor
TCGA-EU-5907-01A-11R-1672-07	KIRC	Tumor
TCGA-CZ-5466-01A-01R-1503-07	KIRC	Tumor
TCGA-AB-2982-03B-01T-0748-13	LAML	Tumor
TCGA-AB-3005-03A-01T-0736-13	LAML	Tumor
TCGA-AB-2954-03A-01T-0736-13	LAML	Tumor
TCGA-AB-2868-03A-01T-0736-13	LAML	Tumor
TCGA-AB-2824-03A-01T-0736-13	LAML	Tumor
TCGA-AB-2862-03A-01T-0736-13	LAML	Tumor
TCGA-AB-2836-03A-01T-0736-13	LAML	Tumor
TCGA-AB-2871-03A-01T-0735-13	LAML	Tumor
TCGA-AB-2869-03A-01T-0735-13	LAML	Tumor
TCGA-AB-2952-03B-01T-0760-13	LAML	Tumor
TCGA-AB-2820-03A-01T-0735-13	LAML	Tumor
TCGA-AB-2981-03B-01T-0748-13	LAML	Tumor
TCGA-AB-2870-03A-01T-0735-13	LAML	Tumor
TCGA-AB-2900-03A-01T-0735-13	LAML	Tumor
TCGA-AB-2897-03A-01T-0735-13	LAML	Tumor
TCGA-AB-2928-03A-01T-0740-13	LAML	Tumor
TCGA-AB-3000-03A-01T-0736-13	LAML	Tumor
TCGA-AB-3009-03A-01T-0736-13	LAML	Tumor
TCGA-AB-2861-03A-01T-0736-13	LAML	Tumor
TCGA-AB-2988-03B-01T-0748-13	LAML	Tumor
TCGA-AB-2877-03A-01T-0735-13	LAML	Tumor
TCGA-AB-2936-03A-01T-0740-13	LAML	Tumor
TCGA-AB-2943-03A-01T-0740-13	LAML	Tumor
TCGA-AB-2972-03A-01T-0734-13	LAML	Tumor
TCGA-AB-2837-03A-01T-0736-13	LAML	Tumor
TCGA-AB-2888-03B-01T-0748-13	LAML	Tumor
TCGA-AB-2875-03A-01T-0735-13	LAML	Tumor
TCGA-AB-2930-03A-01T-0740-13	LAML	Tumor
TCGA-AB-2886-03A-01T-0735-13	LAML	Tumor
TCGA-AB-2889-03A-01T-0735-13	LAML	Tumor
TCGA-AB-2899-03A-01T-0736-13	LAML	Tumor
TCGA-AB-2979-03B-01T-0760-13	LAML	Tumor
TCGA-AB-2949-03B-01T-0748-13	LAML	Tumor
TCGA-AB-3011-03A-01T-0736-13	LAML	Tumor
TCGA-AB-2848-03A-01T-0736-13	LAML	Tumor
TCGA-AB-2885-03A-01T-0735-13	LAML	Tumor
TCGA-AB-2916-03A-01T-0734-13	LAML	Tumor
TCGA-AB-2805-03A-01T-0734-13	LAML	Tumor
TCGA-AB-2996-03A-01T-0735-13	LAML	Tumor
TCGA-AB-2857-03A-01T-0736-13	LAML	Tumor
TCGA-AB-2845-03B-01T-0748-13	LAML	Tumor
TCGA-AB-2830-03A-01T-0736-13	LAML	Tumor
TCGA-AB-2854-03A-01T-0734-13	LAML	Tumor
TCGA-AB-2919-03A-01T-0740-13	LAML	Tumor
TCGA-AB-2935-03A-01T-0740-13	LAML	Tumor
TCGA-AB-3008-03A-01T-0736-13	LAML	Tumor
TCGA-AB-2847-03A-01T-0736-13	LAML	Tumor
TCGA-AB-2934-03A-01T-0740-13	LAML	Tumor
TCGA-AB-2933-03A-01T-0734-13	LAML	Tumor
TCGA-AB-2806-03A-01T-0734-13	LAML	Tumor
TCGA-AB-2921-03A-01T-0740-13	LAML	Tumor
TCGA-AB-2942-03A-01T-0734-13	LAML	Tumor
TCGA-AB-2814-03A-01T-0734-13	LAML	Tumor
TCGA-AB-2822-03A-01T-0734-13	LAML	Tumor
TCGA-AB-2986-03A-01T-0734-13	LAML	Tumor
TCGA-AB-2965-03A-01T-0734-13	LAML	Tumor
TCGA-AB-2995-03A-01T-0735-13	LAML	Tumor
TCGA-AB-3006-03A-01T-0736-13	LAML	Tumor
TCGA-AB-3001-03A-01T-0736-13	LAML	Tumor
TCGA-AB-2825-03A-01T-0736-13	LAML	Tumor
TCGA-AB-2874-03A-01T-0735-13	LAML	Tumor
TCGA-AB-2901-03A-01T-0735-13	LAML	Tumor
TCGA-AB-2891-03A-01T-0735-13	LAML	Tumor
TCGA-AB-2817-03A-01T-0736-13	LAML	Tumor
TCGA-AB-2967-03A-01T-0734-13	LAML	Tumor
TCGA-AB-2873-03A-01T-0735-13	LAML	Tumor
TCGA-AB-2992-03A-01T-0735-13	LAML	Tumor
TCGA-AB-2932-03A-01T-0740-13	LAML	Tumor
TCGA-AB-2803-03A-01T-0734-13	LAML	Tumor
TCGA-AB-2881-03A-01T-0735-13	LAML	Tumor
TCGA-AB-2887-03A-01T-0735-13	LAML	Tumor
TCGA-AB-2946-03A-01T-0740-13	LAML	Tumor
TCGA-AB-2908-03A-01T-0740-13	LAML	Tumor
TCGA-AB-2839-03A-01T-0734-13	LAML	Tumor
TCGA-AB-2884-03A-01T-0735-13	LAML	Tumor
TCGA-AB-2925-03A-01T-0735-13	LAML	Tumor
TCGA-AB-2863-03A-01T-0734-13	LAML	Tumor
TCGA-AB-2912-03A-01T-0734-13	LAML	Tumor
TCGA-AB-2904-03A-01T-0734-13	LAML	Tumor
TCGA-AB-2948-03A-01T-0740-13	LAML	Tumor
TCGA-AB-2910-03A-01T-0740-13	LAML	Tumor
TCGA-AB-2828-03A-01T-0734-13	LAML	Tumor
TCGA-AB-2999-03B-01T-0748-13	LAML	Tumor
TCGA-AB-2856-03A-01T-0736-13	LAML	Tumor
TCGA-AB-2924-03A-01T-0740-13	LAML	Tumor
TCGA-AB-2909-03A-01T-0744-13	LAML	Tumor
TCGA-AB-2840-03A-01T-0734-13	LAML	Tumor
TCGA-AB-2823-03A-01T-0736-13	LAML	Tumor
TCGA-AB-2971-03A-01T-0734-13	LAML	Tumor
TCGA-AB-2959-03A-01T-0734-13	LAML	Tumor
TCGA-AB-2807-03A-01T-0734-13	LAML	Tumor
TCGA-AB-2983-03A-01T-0734-13	LAML	Tumor
TCGA-AB-2808-03A-01T-0734-13	LAML	Tumor
TCGA-AB-2929-03A-01T-0735-13	LAML	Tumor
TCGA-AB-2844-03A-01T-0736-13	LAML	Tumor
TCGA-AB-2815-03A-01T-0734-13	LAML	Tumor
TCGA-AB-2842-03A-01T-0734-13	LAML	Tumor
TCGA-AB-2832-03A-01T-0736-13	LAML	Tumor
TCGA-AB-2896-03B-01T-0751-13	LAML	Tumor
TCGA-AB-2810-03A-01T-0736-13	LAML	Tumor
TCGA-AB-2838-03A-01T-0736-13	LAML	Tumor
TCGA-AB-2816-03A-01T-0734-13	LAML	Tumor
TCGA-AB-2855-03A-01T-0736-13	LAML	Tumor
TCGA-AB-3002-03A-01T-0736-13	LAML	Tumor
TCGA-AB-2879-03A-01T-0735-13	LAML	Tumor
TCGA-AB-2890-03A-01T-0735-13	LAML	Tumor
TCGA-AB-2851-03A-01T-0736-13	LAML	Tumor
TCGA-AB-2860-03A-01T-0736-13	LAML	Tumor
TCGA-AB-2939-03A-01T-0740-13	LAML	Tumor
TCGA-AB-2880-03A-01T-0735-13	LAML	Tumor
TCGA-AB-2915-03A-01T-0740-13	LAML	Tumor
TCGA-AB-2955-03A-01T-0734-13	LAML	Tumor
TCGA-AB-2944-03A-01T-0740-13	LAML	Tumor
TCGA-AB-2858-03A-01T-0736-13	LAML	Tumor
TCGA-AB-2821-03A-01T-0735-13	LAML	Tumor
TCGA-AB-2998-03A-01T-0735-13	LAML	Tumor
TCGA-AB-2835-03A-01T-0736-13	LAML	Tumor
TCGA-AB-2927-03A-01T-0740-13	LAML	Tumor
TCGA-AB-2931-03A-01T-0740-13	LAML	Tumor
TCGA-AB-2917-03A-01T-0734-13	LAML	Tumor
TCGA-AB-2938-03A-01T-0736-13	LAML	Tumor
TCGA-AB-2866-03A-01T-0736-13	LAML	Tumor
TCGA-AB-2918-03A-01T-0740-13	LAML	Tumor
TCGA-AB-2950-03A-01T-0735-13	LAML	Tumor
TCGA-AB-2813-03A-01T-0736-13	LAML	Tumor
TCGA-AB-2990-03B-01T-0748-13	LAML	Tumor
TCGA-AB-2841-03B-01T-0760-13	LAML	Tumor
TCGA-AB-2969-03A-01T-0734-13	LAML	Tumor
TCGA-AB-2976-03A-01T-0734-13	LAML	Tumor
TCGA-AB-2811-03B-01T-0760-13	LAML	Tumor
TCGA-AB-2849-03A-01T-0734-13	LAML	Tumor
TCGA-AB-2867-03A-01T-0734-13	LAML	Tumor
TCGA-AB-2882-03A-01T-0740-13	LAML	Tumor
TCGA-AB-2975-03A-01T-0734-13	LAML	Tumor
TCGA-AB-2980-03A-01T-0734-13	LAML	Tumor
TCGA-AB-2987-03A-01T-0734-13	LAML	Tumor
TCGA-AB-2963-03A-01T-0734-13	LAML	Tumor
TCGA-AB-2966-03A-01T-0734-13	LAML	Tumor
TCGA-AB-2985-03A-01T-0734-13	LAML	Tumor
TCGA-AB-2818-03A-01T-0734-13	LAML	Tumor
TCGA-AB-2970-03A-01T-0734-13	LAML	Tumor
TCGA-AB-2872-03A-01T-0735-13	LAML	Tumor
TCGA-AB-2898-03A-01T-0735-13	LAML	Tumor
TCGA-AB-2911-03A-01T-0734-13	LAML	Tumor
TCGA-AB-2941-03A-01T-0740-13	LAML	Tumor
TCGA-AB-2964-03A-01T-0734-13	LAML	Tumor
TCGA-AB-2826-03A-01T-0734-13	LAML	Tumor
TCGA-AB-2913-03A-01T-0734-13	LAML	Tumor
TCGA-AB-2984-03A-01T-0734-13	LAML	Tumor
TCGA-AB-2819-03A-01T-0734-13	LAML	Tumor
TCGA-AB-2973-03A-01T-0734-13	LAML	Tumor
TCGA-AB-2833-03A-01T-0734-13	LAML	Tumor
TCGA-AB-2812-03A-01T-0734-13	LAML	Tumor
TCGA-AB-2978-03A-01T-0734-13	LAML	Tumor
TCGA-AB-2834-03A-01T-0734-13	LAML	Tumor
TCGA-AB-3012-03A-01T-0736-13	LAML	Tumor
TCGA-AB-2920-03B-01T-0760-13	LAML	Tumor
TCGA-AB-2843-03A-01T-0736-13	LAML	Tumor
TCGA-AB-2895-03A-01T-0735-13	LAML	Tumor
TCGA-AB-2956-03A-01T-0740-13	LAML	Tumor
TCGA-AB-2846-03A-01T-0736-13	LAML	Tumor
TCGA-AB-2940-03A-01T-0736-13	LAML	Tumor
TCGA-AB-3007-03A-01T-0736-13	LAML	Tumor
TCGA-AB-2993-03A-01T-0735-13	LAML	Tumor
TCGA-AB-2977-03B-01T-0760-13	LAML	Tumor
TCGA-AB-2914-03A-01T-0734-13	LAML	Tumor
TCGA-AB-2991-03A-01T-0735-13	LAML	Tumor
TCGA-AB-2937-03A-01T-0734-13	LAML	Tumor
TCGA-AB-2903-03A-01T-0734-13	LAML	Tumor
TCGA-AB-2853-03A-01T-0734-13	LAML	Tumor
TCGA-44-5643-01A-01R-1628-07	LUAD	Tumor
TCGA-44-5645-11A-01R-1628-07	LUAD	Normal
TCGA-44-5645-01A-01R-1628-07	LUAD	Tumor
TCGA-50-5049-01A-01R-1628-07	LUAD	Tumor
TCGA-64-5774-01A-01R-1628-07	LUAD	Tumor
TCGA-64-5775-01A-01R-1628-07	LUAD	Tumor
TCGA-64-5778-01A-01R-1628-07	LUAD	Tumor
TCGA-64-5781-01A-01R-1628-07	LUAD	Tumor
TCGA-64-5815-01A-01R-1628-07	LUAD	Tumor
TCGA-75-5146-01A-01R-1628-07	LUAD	Tumor
TCGA-80-5611-01A-01R-1628-07	LUAD	Tumor
TCGA-05-5425-01A-02R-1628-07	LUAD	Tumor
TCGA-05-5428-01A-01R-1628-07	LUAD	Tumor
TCGA-05-5429-01A-01R-1628-07	LUAD	Tumor
TCGA-05-5715-01A-01R-1628-07	LUAD	Tumor
TCGA-64-5779-01A-01R-1628-07	LUAD	Tumor
TCGA-50-6591-01A-11R-1755-07	LUAD	Tumor
TCGA-50-5944-01A-11R-1755-07	LUAD	Tumor
TCGA-50-6592-01A-11R-1755-07	LUAD	Tumor
TCGA-50-6594-01A-11R-1755-07	LUAD	Tumor
TCGA-55-6543-01A-11R-1755-07	LUAD	Tumor
TCGA-50-6593-01A-11R-1755-07	LUAD	Tumor
TCGA-67-6216-01A-11R-1755-07	LUAD	Tumor
TCGA-67-4679-01B-01R-1755-07	LUAD	Tumor
TCGA-67-6217-01A-11R-1755-07	LUAD	Tumor
TCGA-75-5122-01A-01R-1755-07	LUAD	Tumor
TCGA-73-4658-01A-01R-1755-07	LUAD	Tumor
TCGA-73-4676-01A-01R-1755-07	LUAD	Tumor
TCGA-49-4488-01A-01R-1755-07	LUAD	Tumor
TCGA-50-5932-11A-01R-1755-07	LUAD	Normal
TCGA-50-5935-01A-11R-1755-07	LUAD	Tumor
TCGA-50-5933-11A-01R-1755-07	LUAD	Normal
TCGA-50-5941-01A-11R-1755-07	LUAD	Tumor
TCGA-50-5942-01A-21R-1755-07	LUAD	Tumor
TCGA-44-6146-11A-01R-1858-07	LUAD	Normal
TCGA-44-6145-11A-01R-1858-07	LUAD	Normal
TCGA-44-6147-11A-01R-1858-07	LUAD	Normal
TCGA-44-6148-11A-01R-1858-07	LUAD	Normal
TCGA-50-5935-11A-01R-1858-07	LUAD	Normal
TCGA-50-5931-11A-01R-1858-07	LUAD	Normal
TCGA-49-6742-01A-11R-1858-07	LUAD	Tumor
TCGA-50-5051-01A-21R-1858-07	LUAD	Tumor
TCGA-49-6743-01A-11R-1858-07	LUAD	Tumor
TCGA-50-5072-01A-21R-1858-07	LUAD	Tumor
TCGA-49-6744-01A-11R-1858-07	LUAD	Tumor
TCGA-50-6590-01A-12R-1858-07	LUAD	Tumor
TCGA-05-4417-01A-22R-1858-07	LUAD	Tumor
TCGA-05-4424-01A-22R-1858-07	LUAD	Tumor
TCGA-44-6775-01A-11R-1858-07	LUAD	Tumor
TCGA-05-4427-01A-21R-1858-07	LUAD	Tumor
TCGA-44-6776-01A-11R-1858-07	LUAD	Tumor
TCGA-44-6778-11A-01R-1858-07	LUAD	Normal
TCGA-44-6777-01A-11R-1858-07	LUAD	Tumor
TCGA-44-6778-01A-11R-1858-07	LUAD	Tumor
TCGA-49-4514-01A-21R-1858-07	LUAD	Tumor
TCGA-49-4512-01A-21R-1858-07	LUAD	Tumor
TCGA-49-6745-01A-11R-1858-07	LUAD	Tumor
TCGA-49-6767-01A-11R-1858-07	LUAD	Tumor
TCGA-91-6829-01A-21R-1858-07	LUAD	Tumor
TCGA-50-6595-01A-12R-1858-07	LUAD	Tumor
TCGA-50-6597-01A-11R-1858-07	LUAD	Tumor
TCGA-50-5044-01A-21R-1858-07	LUAD	Tumor
TCGA-49-6745-11A-01R-1858-07	LUAD	Normal
TCGA-91-6831-01A-11R-1858-07	LUAD	Tumor
TCGA-91-6835-01A-11R-1858-07	LUAD	Tumor
TCGA-91-6836-01A-21R-1858-07	LUAD	Tumor
TCGA-49-6761-01A-31R-1949-07	LUAD	Tumor
[truncated: 842 more rows]
