# Supplementary material for: Inferring regulatory element landscapes and transcription factor networks from cancer methylomes
Source: Genome Biol. 2015 May 21;16(1):105. doi: 10.1186/s13059-015-0668-3 (PMC4460959; doi:10.1186/s13059-015-0668-3)
Supplement: Additional file 2: — Distal enhancer probes on the HM450 array. The chromosomal location and the name of each of the 102,518 distal enhancer probes used in this study are indicated. [file 13059_2015_668_MOESM2_ESM.xlsx]

## Sheet: distal_enhancer_probe.bed
chr	cordinate	Probe
chr8	42263294	cg00000236
chr14	69341139	cg00000289
chr6	25282779	cg00000721
chr15	59785306	cg00000905
chr12	11905390	cg00001793
chr8	19555033	cg00002190
chr1	1268793	cg00002593
chr17	57839538	cg00002749
chr16	90002618	cg00002769
chr6	146157367	cg00003181
chr1	10816499	cg00003345
chr1	10757436	cg00003513
chr1	12600529	cg00003578
chr6	81797194	cg00004061
chr17	74678836	cg00004089
chr10	100022608	cg00004105
chr21	45402464	cg00004533
chr12	76722955	cg00004773
chr12	111885466	cg00004979
chr16	89371982	cg00005072
chrX	68059898	cg00005617
chr13	24079418	cg00005740
chr2	237071182	cg00005849
chr4	148635716	cg00006459
chr4	1768889	cg00006948
chr1	33742089	cg00007036
chr17	21416281	cg00007215
chr1	43999020	cg00007221
chr19	4047803	cg00007324
chr19	51021200	cg00008737
chr11	61283865	cg00009053
chr20	19954588	cg00009196
chr16	61854084	cg00009553
chr2	202730892	cg00009750
chr13	110867376	cg00009922
chr21	48017232	cg00009944
chr2	109967172	cg00010078
chr19	14089630	cg00010445
chr2	55281781	cg00010672
chr12	76406513	cg00010890
chr16	54620055	cg00010954
chr1	9259066	cg00011203
chr12	49444296	cg00011350
chr4	40439822	cg00011460
chr16	3591728	cg00011564
chr16	85193529	cg00011605
chr17	75672423	cg00011616
chr1	5918462	cg00011717
chr1	77049380	cg00013349
chr19	1423273	cg00013733
chr2	9358577	cg00013804
chr1	64992433	cg00013899
chr19	7533810	cg00013993
chr2	3327027	cg00014301
chr8	20130023	cg00014333
chr1	44034053	cg00014445
chr12	131865279	cg00014484
chr13	113805721	cg00014667
chr2	66652949	cg00015058
chr8	145052950	cg00015530
chr2	144223682	cg00016324
chr14	104643443	cg00016406
chr1	41483423	cg00016593
chr2	8936684	cg00016783
chr15	70669548	cg00017062
chr17	38244555	cg00017121
chr8	145000033	cg00017203
chr2	30644955	cg00017826
chr1	26487737	cg00017970
chr18	19109496	cg00018044
chr7	101931734	cg00018181
chr7	2632689	cg00018539
chr14	73066921	cg00018850
chr1	234906904	cg00019308
chr12	130623366	cg00019366
chr14	101201288	cg00019511
chr8	144337537	cg00019576
chr14	82148289	cg00019654
chr1	212687842	cg00019759
chr4	1554149	cg00019826
chr7	108025567	cg00019997
chr7	910388	cg00020340
chr1	8214963	cg00020474
chr15	28341562	cg00020649
chr16	88824570	cg00020794
chr12	94565092	cg00020799
chr16	85660215	cg00021476
chr16	85214746	cg00021513
chr1	244211966	cg00021576
chr1	86082316	cg00021933
chr10	129079552	cg00022101
chr16	11764847	cg00022235
chr12	133385284	cg00022259
chr17	55938748	cg00023001
chr16	29211284	cg00023750
chr11	66839191	cg00023919
chr2	20398358	cg00024046
chr16	73096842	cg00024494
chr3	169377818	cg00024967
chr19	17902242	cg00024989
chr2	145147350	cg00025331
chr5	2135863	cg00025405
chr16	87856450	cg00025439
chr1	37904694	cg00025643
chr17	77983156	cg00025795
chr6	34164284	cg00025877
chr16	85855299	cg00026104
chr3	191579258	cg00026141
chr16	90032736	cg00026455
chr15	90562839	cg00026553
chr1	160055253	cg00026803
chr1	58089001	cg00026909
chr7	42740486	cg00027114
chr2	85547231	cg00027232
chr1	117306669	cg00027570
chr1	226900521	cg00027637
chr19	18368368	cg00027990
chr1	222638644	cg00028184
chr2	45028802	cg00028211
chr8	59170968	cg00028299
chr6	29570739	cg00028318
chr4	186741788	cg00028336
chr15	101273479	cg00028429
chr8	125564372	cg00028431
chr5	159200479	cg00028918
chr7	75268282	cg00029161
chr7	137223417	cg00029246
chr12	111731203	cg00029284
chr6	17760992	cg00029619
chr6	147374493	cg00029821
chr17	49027095	cg00029979
chr1	146642035	cg00030476
chr1	223181473	cg00030501
chr10	131811605	cg00030627
chr16	16175602	cg00030682
chr8	1786072	cg00030807
chr4	101943443	cg00031277
chr7	23051361	cg00031708
chr7	47783848	cg00031973
chr6	123107591	cg00032308
chr8	711064	cg00032610
chr1	2304264	cg00032879
chr15	96887529	cg00032912
chr19	4956786	cg00033371
chr7	87027887	cg00033490
chr16	4738568	cg00033551
chr15	96887043	cg00033666
chr8	143356113	cg00033806
chr13	113419845	cg00033877
chr2	8684126	cg00034336
chr20	62397348	cg00034574
chr7	2701567	cg00035074
chr16	88962986	cg00035197
chr7	158656620	cg00035398
chr7	1104035	cg00035923
chr1	112159097	cg00035969
chr1	40146660	cg00036110
chr16	7277833	cg00036119
chr16	4029218	cg00036258
chr10	134693667	cg00036324
chr17	79316841	cg00036408
chr2	234384319	cg00036570
chr1	150252074	cg00036599
chr16	85343281	cg00036976
chr2	219722536	cg00037013
chr4	956607	cg00037056
chr3	128216699	cg00037153
chr19	14274039	cg00037314
chr19	835147	cg00037406
chr18	42281763	cg00037763
chr13	113445870	cg00037930
chr1	145213338	cg00038131
chr1	172635668	cg00038446
chr1	152853543	cg00038675
chr7	133167057	cg00039070
chr6	166100251	cg00039129
chr17	35194628	cg00039147
chr16	2347504	cg00039478
chr16	24712522	cg00039489
chr2	172747482	cg00040027
chr2	162021002	cg00040047
chr19	14044197	cg00040427
chr6	168918597	cg00040466
chr5	64398983	cg00041084
chr4	26016797	cg00041270
chr1	46632690	cg00041872
chr8	143358426	cg00041898
chr17	55828038	cg00041989
chr2	47748839	cg00042186
chr5	14710790	cg00042478
chr1	171753628	cg00042657
chr19	2227429	cg00043005
chr17	77955342	cg00043284
chr5	133916105	cg00043364
chr6	134384706	cg00043444
chr6	75795067	cg00044107
chr19	34988751	cg00044318
chr16	85070825	cg00044372
chr16	15238525	cg00044466
chr1	172674159	cg00045114
chr1	43389643	cg00045275
chr12	38493714	cg00045532
chr6	32825897	cg00045690
chr22	42908796	cg00045748
chr16	69318027	cg00045787
chr10	134222218	cg00045902
chr20	61950761	cg00046026
chr1	233112527	cg00046105
chr13	97777690	cg00046899
chr17	30906423	cg00046991
chr17	79414734	cg00047338
chr16	86377053	cg00047694
chr22	45311501	cg00047815
chr16	84166874	cg00049380
chr1	119575742	cg00049400
chr9	73026643	cg00049440
chr6	41650636	cg00049595
chr13	100308186	cg00049616
chr1	149862133	cg00049691
chr1	3057810	cg00049709
chr2	11245407	cg00049868
chr16	5554273	cg00049883
chr4	178167583	cg00050133
chr16	81743881	cg00050271
chr17	62550868	cg00050289
chr1	2886818	cg00050294
chr7	55073022	cg00050402
chr16	73207213	cg00050482
chr2	25524877	cg00050692
chr13	110804727	cg00050792
chr5	72524193	cg00051307
chr3	193859210	cg00051782
chr7	66367658	cg00051818
chrX	153605299	cg00051952
chr20	3213682	cg00052046
chr3	71106252	cg00052246
chr8	134580580	cg00052385
chr16	87447278	cg00052433
chr16	89672139	cg00052588
chr17	46089788	cg00053010
chr1	233119296	cg00053086
chr6	167032403	cg00053135
chr5	139728711	cg00053755
chr2	239040304	cg00053870
chr5	171765750	cg00054197
chr13	114891672	cg00054352
chr16	10855688	cg00054496
chr13	41347606	cg00054572
chr2	43398118	cg00055073
chr7	4846846	cg00055292
chr2	200446845	cg00055341
chr1	2415344	cg00055434
chr10	29011001	cg00055555
chr12	130961718	cg00055764
chr1	8543012	cg00055811
chr1	6153073	cg00055881
chr9	139228737	cg00055981
chr5	2537520	cg00055986
chr8	9791350	cg00056202
chr1	6344362	cg00057114
chr7	138553470	cg00057900
chr1	228974133	cg00058291
chr2	80527798	cg00058515
chr17	79844023	cg00058644
chr3	99927991	cg00058857
chr2	153263288	cg00059089
chr6	36926828	cg00059165
chr12	54337929	cg00059246
chr17	78293397	cg00059309
chr1	8343575	cg00059459
chr17	67605498	cg00059652
chr1	12400434	cg00059737
chr2	236443857	cg00059854
chr15	49534692	cg00059879
chr4	3287598	cg00060484
chr12	67928800	cg00060649
chr1	214779657	cg00060715
chr6	29617602	cg00060933
chr1	43209576	cg00060956
chr16	4070371	cg00061520
chr17	8311836	cg00061635
chr1	170776719	cg00061678
chr5	179260048	cg00061805
chr5	1055962	cg00063291
chr1	214624242	cg00063699
chr16	85749496	cg00063828
chr2	64877006	cg00063909
chr5	139075286	cg00063979
chr8	88712003	cg00064296
chr16	88143970	cg00064336
chr5	126564742	cg00064778
chr7	4784485	cg00064840
chr8	144943738	cg00065088
chr6	26594778	cg00065396
chr1	113666867	cg00065569
chr17	78472159	cg00066239
chr1	26826677	cg00066499
chr1	160385636	cg00066554
chr1	43634520	cg00066722
chr6	126080132	cg00066750
chr6	169559396	cg00066805
chr17	1837612	cg00066828
chr10	113987376	cg00066854
chr2	121427740	cg00066919
chr12	48921980	cg00066925
chr1	204189242	cg00067196
chr10	10561707	cg00067588
chr3	34109141	cg00067600
chr3	183886674	cg00067768
chr2	36688564	cg00068038
chr2	121619261	cg00068102
chr1	3275180	cg00068377
chr8	49494724	cg00068428
chr16	2535955	cg00068750
chr6	17931997	cg00069309
chr7	3419305	cg00069391
chr16	87874279	cg00069417
chr1	44883227	cg00069860
chr13	33646763	cg00069969
chr13	43986655	cg00070529
chr6	30691895	cg00070870
chr6	34024479	cg00070899
chr17	29855433	cg00070908
chr13	113650936	cg00071026
chr6	148736942	cg00071210
chr13	98869894	cg00071727
chr16	86592512	cg00072426
chr1	56942628	cg00072675
chr17	17627194	cg00073010
chr7	97800932	cg00073713
chr2	30041338	cg00073794
chr2	179371342	cg00074313
chr2	64088479	cg00074365
chr17	26708226	cg00075507
chr6	15520937	cg00075698
chr1	230491641	cg00075975
chr5	140892677	cg00076195
chr3	49705435	cg00076555
chr2	45016971	cg00076774
chr15	58840596	cg00077281
chr15	37427791	cg00077285
chr9	140311020	cg00077312
chr5	159305492	cg00077477
chr10	63170372	cg00077547
chr5	151078909	cg00077904
chr7	2005255	cg00078270
chr14	91700401	cg00078746
chr16	1600969	cg00078759
chr8	49426532	cg00078857
chr5	154429562	cg00078861
chr2	3192444	cg00078911
chr1	228225659	cg00078968
chr12	132293329	cg00078996
chr4	184492770	cg00080333
chr2	87069146	cg00080418
chr3	126937362	cg00080987
chr1	243658800	cg00081019
chr17	78188837	cg00081347
chr6	140400137	cg00081417
chr6	160941119	cg00081445
chr5	116306180	cg00081714
chr1	240656737	cg00081729
chr1	6390793	cg00081799
chr2	43187471	cg00081919
chr5	179816766	cg00082140
chr1	1097270	cg00082285
chr21	46396774	cg00082540
chr3	44038484	cg00082713
chr6	101840329	cg00083018
chr10	79314844	cg00083188
chr1	157125526	cg00083262
chr7	4820880	cg00083265
chr8	140871048	cg00083535
chr5	146133678	cg00083993
chr6	170595920	cg00084338
chr12	124393913	cg00084347
chr6	40929496	cg00084604
chr21	43161624	cg00085061
chr2	218251446	cg00085256
chr7	2055099	cg00085281
chr3	152049980	cg00085438
chr1	208040203	cg00085493
chr17	3764113	cg00085747
chr1	211722100	cg00085790
chr15	75760823	cg00086113
chr13	113648882	cg00086488
chr7	74042487	cg00087244
chr1	17386292	cg00087273
chr6	100896392	cg00087368
chr1	9069875	cg00087511
chr1	3308286	cg00087546
chr6	157040279	cg00087645
chr16	51169437	cg00087963
chr6	16622634	cg00088079
chr1	91185168	cg00088183
chr4	2538934	cg00088299
chr15	29499242	cg00088507
chr16	12620513	cg00088691
chr3	12976288	cg00088797
chr16	57352732	cg00089154
chr15	89682168	cg00089162
chr3	157816330	cg00089486
chr1	2288167	cg00089512
chr5	180609278	cg00089528
chr9	101746445	cg00089695
chr3	72641008	cg00089814
chr6	170807096	cg00089821
chr5	159340430	cg00089966
chr13	107036741	cg00090091
chr1	43738732	cg00090197
chr2	241853101	cg00090431
chr10	135000089	cg00090737
chr16	71674798	cg00090813
chr1	182602986	cg00091302
chr16	87753704	cg00091589
chr10	124131072	cg00091760
chr4	143326541	cg00091953
chr7	126829514	cg00091960
chr17	70154920	cg00092235
chr12	51788285	cg00092400
chr7	127371565	cg00092551
chr1	95360379	cg00092644
chr7	151000789	cg00092967
chr12	117421224	cg00093080
chr18	2849071	cg00093099
chr16	85981310	cg00093433
chr1	2252019	cg00093522
chr12	115131142	cg00093686
chr9	140113369	cg00093688
chr12	107372431	cg00093956
chr10	126435795	cg00094158
chr6	164092410	cg00094255
chr15	65255928	cg00094487
chr12	91775374	cg00094595
chr2	96830479	cg00094734
chr5	1949198	cg00094735
chr7	150093059	cg00094943
chr6	36101338	cg00095018
chr5	1068111	cg00095276
chr1	228940949	cg00095326
chr17	70172535	cg00095333
chr16	87722219	cg00095396
chr2	67775781	cg00095431
chr12	115105485	cg00095523
chr10	130010356	cg00095608
chr6	168811070	cg00095629
chr2	1050773	cg00095772
chr3	154039997	cg00095936
chr5	150034405	cg00096065
chr5	100176809	cg00096106
chr2	106761754	cg00096307
chr3	41200046	cg00096328
chr4	95572122	cg00096603
chr5	178753432	cg00096810
chr10	65389215	cg00097225
chr16	29703459	cg00097384
chr17	78473077	cg00097450
chr2	46593258	cg00097800
chr5	1056142	cg00098175
chr10	118404628	cg00098286
chr12	117401813	cg00098297
chr15	99409360	cg00098799
chr20	60579706	cg00098951
chr6	168633917	cg00099383
chr7	157361621	cg00099393
chr6	87993447	cg00099602
chr20	37302983	cg00100012
chr7	101932902	cg00100114
chr4	106009831	cg00100420
chr4	184067792	cg00100538
chr4	4406200	cg00100680
chr1	204034928	cg00100762
chr17	53426657	cg00101260
chr5	956343	cg00101287
chr7	90755643	cg00101436
chr10	11246612	cg00101457
chr10	73857843	cg00101602
chr1	15068966	cg00101629
chr6	2953027	cg00101728
chr16	85479301	cg00101940
chr21	46897181	cg00102726
chr15	93362247	cg00103299
chr1	155043322	cg00103785
chr20	62096129	cg00103961
chr12	10772424	cg00104348
chr5	140892370	cg00104845
chr12	7777092	cg00105041
chr19	46216179	cg00105400
chr1	3691994	cg00105640
chr12	133100010	cg00105852
chr6	33391341	cg00106093
chr1	16465562	cg00107046
chr1	29461070	cg00107241
chr22	19509318	cg00107490
chr2	47136146	cg00107577
chr9	120174408	cg00107630
chr15	96888959	cg00107682
chr15	71492746	cg00107890
chr15	49268046	cg00108222
chr7	845047	cg00108282
chr16	86529658	cg00108351
chr5	55598438	cg00108694
chr7	138985930	cg00108894
chr7	157633252	cg00108938
chr16	12192325	cg00108992
chr13	29913347	cg00109148
chr10	88441339	cg00109451
chr13	113487346	cg00109551
chr3	43811308	cg00109764
chr15	81142343	cg00110041
chr18	77179806	cg00110171
chr17	80989065	cg00110687
chr1	110122089	cg00110769
chr6	33655814	cg00110790
chr7	77669243	cg00110846
chr20	60509975	cg00111102
chrX	71238329	cg00111239
chr5	538396	cg00111629
chr2	3833127	cg00111778
chr6	109103695	cg00111893
chr8	144958131	cg00112048
chr1	54719938	cg00112238
chr1	32104920	cg00112260
chr8	106787982	cg00112309
chr10	134607427	cg00112314
chr1	158905479	cg00112929
chr1	884869	cg00113194
chr5	82243	cg00113663
chr1	2386451	cg00113712
chr18	8657945	cg00114132
chr1	197893920	cg00114966
chr22	22011917	cg00115040
chr10	111735487	cg00115149
chr10	12648176	cg00115178
chr8	11536551	cg00115954
chr1	94188268	cg00116430
chr8	145955983	cg00117018
chr8	67318804	cg00117237
chr1	117206442	cg00117335
chr17	45962589	cg00117599
chr2	100629297	cg00118158
chr21	44088420	cg00118229
chr10	131686819	cg00118712
chr16	1069760	cg00118783
chr3	14597418	cg00118978
chr6	159549723	cg00119053
chr1	15152595	cg00119241
chr4	174427146	cg00119279
chr3	9904130	cg00119284
chr3	138136952	cg00119364
chr5	156904544	cg00119387
chr7	70252662	cg00119687
chr5	73092353	cg00119811
chr16	55526963	cg00120147
chr6	88432950	cg00120332
chr4	7330616	cg00120473
chr17	1472873	cg00120783
chr1	2338738	cg00120825
chr16	88991343	cg00121135
chr6	114844832	cg00121255
chr1	3392638	cg00121374
chr6	166251659	cg00121876
chr10	104236741	cg00122347
chr8	26431736	cg00122406
chr6	160510345	cg00122683
chr10	6227266	cg00122944
chr7	140153199	cg00123057
chr22	50875752	cg00123324
chr7	5427647	cg00123652
chr8	143818127	cg00123906
chr3	72305082	cg00124095
chr15	89476436	cg00124133
chr7	142490954	cg00124160
chr7	149746468	cg00125148
chr16	3169794	cg00125349
chr5	3310882	cg00125601
chr3	66008776	cg00125744
chr4	111533517	cg00126148
chr15	59154450	cg00126173
chr10	105363258	cg00126946
chr8	119011673	cg00127070
chr7	555518	cg00127198
chr6	112210969	cg00127353
chr9	139420471	cg00127408
chr3	50409882	cg00127781
chr5	38134954	cg00128057
chr16	85665539	cg00128386
chr10	133508866	cg00128695
chr1	88927170	cg00128951
chr8	70906996	cg00129273
chr6	116726398	cg00129811
chr6	71394664	cg00129827
chr4	8098876	cg00130393
chrX	129192712	cg00130498
chr16	20303127	cg00130707
chr16	85498042	cg00131423
chr8	142295774	cg00131691
chr5	36690657	cg00132108
chr12	107155510	cg00132135
chr4	10120780	cg00132208
chr5	17276333	cg00132769
chr10	115801018	cg00132782
chr13	26599785	cg00132888
chr2	219864146	cg00132972
chr17	80266884	cg00133476
chr8	29964933	cg00133629
chr2	149793702	cg00133811
chr17	15317624	cg00133857
chr10	14644132	cg00134210
chr16	88082117	cg00134563
chr17	10419499	cg00134787
chr16	20271668	cg00134934
chr7	5391419	cg00135038
chr6	102088363	cg00135293
chr10	134403584	cg00135371
chr4	7783873	cg00135399
chr17	78172177	cg00135416
chr16	22203854	cg00135870
chrX	153704948	cg00136787
chr12	46614854	cg00136822
chr7	127703101	cg00137696
chr4	124301236	cg00137840
chr2	191850909	cg00137918
chr3	47386505	cg00138407
chr17	5318662	cg00138451
chr8	27729073	cg00138766
chr6	167184903	cg00139242
chr7	150741207	cg00139389
chr7	106125168	cg00139681
chr8	144403371	cg00139947
chr15	40152928	cg00140335
chr18	77256015	cg00140494
chr9	129276572	cg00141174
chr13	113544658	cg00141447
chr2	10517352	cg00141688
chr12	106886989	cg00141929
chr17	42639118	cg00142155
chr15	77789307	cg00142266
chr18	51793448	cg00142378
chr17	75956190	cg00142402
chr12	122488854	cg00144022
chr2	240294362	cg00144180
chr7	56149351	cg00144832
chr10	11027947	cg00145093
chr13	110966036	cg00145419
chr13	113105097	cg00145438
chr16	51915089	cg00145683
chr16	1095673	cg00145732
chr2	11104394	cg00145875
chr1	74059019	cg00145915
chr16	29703480	cg00145955
chr10	33299147	cg00146027
chr17	79042364	cg00146249
chr1	209529869	cg00146437
chr2	238283105	cg00146565
chr4	113431261	cg00146698
chr7	52339555	cg00146805
chr17	43392332	cg00146864
chr22	46423604	cg00147172
chr17	1811354	cg00147244
chr7	136568546	cg00147248
chr1	42125463	cg00147307
chr22	48917166	cg00147509
chr1	25228039	cg00147638
chr6	125855365	cg00147788
chr1	68225713	cg00147943
chrX	25021725	cg00148031
chr17	80855840	cg00148127
chr5	957913	cg00148223
chr18	19780878	cg00148892
chr10	94459330	cg00149473
chr1	155097375	cg00149684
chr10	131454304	cg00149734
chr15	89942691	cg00149947
chr1	45082905	cg00150520
chr1	219438274	cg00150774
chr20	25581368	cg00150785
chr16	89924997	cg00150848
chr3	184769954	cg00151007
chr15	39847908	cg00151124
chr2	198173194	cg00151251
chr6	16323285	cg00151370
chr1	29101952	cg00151709
chr16	570188	cg00151732
chr1	154548273	cg00151906
chr20	10652103	cg00151922
chr1	156928845	cg00152117
chr10	126744846	cg00152126
chr15	65198005	cg00152322
chr16	88699035	cg00152543
chr1	3209519	cg00152878
chr10	130338781	cg00152946
chr21	43197205	cg00152948
chr5	172671561	cg00153106
chr1	65327523	cg00153395
chr15	93249643	cg00153693
chr16	88859944	cg00153919
chr15	68174054	cg00154119
chr1	8729713	cg00154554
chr7	99627985	cg00155447
chr12	132671473	cg00155535
chr8	141110747	cg00155882
chr22	50195025	cg00156001
chr2	85473750	cg00156118
chr7	45073692	cg00156230
chr10	11516002	cg00156395
chr20	42908863	cg00156569
chr1	40240844	cg00156684
chr8	25059252	cg00157012
chr7	151569191	cg00157109
chr1	2383687	cg00157179
chr20	29551622	cg00157199
chr7	800728	cg00157562
chr8	644663	cg00157656
chrX	136509526	cg00158454
chr12	53685491	cg00159614
chr8	6386150	cg00159682
chr7	41848739	cg00159987
chr2	20739356	cg00160478
chr1	32167512	cg00160583
chr8	2549270	cg00160828
chr2	106567892	cg00160872
chr1	234366259	cg00161124
chr17	3814785	cg00161225
chr2	238949990	cg00161515
chr8	95563352	cg00161683
chr21	45575014	cg00161791
chr10	135015300	cg00161878
chr2	42479385	cg00162001
chr16	85529669	cg00162611
chr8	131268256	cg00162859
chr12	132933532	cg00162969
chr17	4417124	cg00163006
chr1	237413813	cg00163018
chr1	184616329	cg00163089
chr8	128752988	cg00163372
chr18	34971057	cg00163546
chr17	30830732	cg00164282
chr1	225676425	cg00164458
chr1	25234549	cg00164462
chr16	88554420	cg00164583
chr16	79030890	cg00164641
chr2	73523056	cg00164941
chr1	213152123	cg00165121
chr1	62054902	cg00165994
chr3	12938944	cg00167076
chr2	157909644	cg00167158
chr4	13922944	cg00167670
chr16	70505196	cg00167684
chr22	43819240	cg00167763
chr8	131663355	cg00167820
chr22	42677969	cg00167958
chr4	160018054	cg00168032
chr16	85669675	cg00168118
chr19	3097565	cg00168191
chr12	120524932	cg00168205
chr21	40193056	cg00168694
chr8	62505560	cg00168967
chr6	32056438	cg00169019
chr12	124908920	cg00169184
chr20	54922827	cg00169354
chr4	111530900	cg00169419
chr3	87138700	cg00169617
chr5	176543901	cg00169725
chr12	122089539	cg00169737
chr1	2948512	cg00169776
chr16	89098782	cg00169897
chr6	71996384	cg00170421
chr20	60792389	cg00170438
chr4	153871345	cg00170487
chr17	40724562	cg00170714
chr3	124531371	cg00171092
chr7	79914719	cg00171281
chr7	1160746	cg00171290
chr6	52416856	cg00171729
chr4	184237386	cg00172074
chr1	18006887	cg00172227
chr1	184435459	cg00172631
chr20	1445335	cg00173098
chr1	210466172	cg00173141
chr1	214779122	cg00173170
chr6	42071219	cg00173538
chr1	180113669	cg00173804
chr1	165204791	cg00174428
chr12	107774298	cg00174508
chr12	125172635	cg00174573
chr6	47136110	cg00174718
chr21	47812611	cg00174743
chr20	20433203	cg00175573
chr6	33272215	cg00175579
chr1	2109388	cg00175702
chr6	8082136	cg00175734
chr6	31695027	cg00175838
chr8	141580128	cg00175844
chr4	1578077	cg00175895
chr1	27331151	cg00176111
chr8	142734084	cg00176584
chr8	141572142	cg00176675
chr17	18878136	cg00176835
chr3	148748699	cg00176876
chr21	43658316	cg00177237
chr10	18434068	cg00177243
chr20	56272862	cg00177431
chr17	16290222	cg00177611
chr10	3330480	cg00177787
chr16	16162238	cg00178030
chr1	151039847	cg00178122
chr12	132102029	cg00178506
chr1	16966354	cg00178562
chr17	80771428	cg00178635
chr1	27874258	cg00178877
chr12	60091171	cg00178984
chr6	155654609	cg00179026
chr16	117934	cg00179196
chr4	92189705	cg00179663
chr10	131695114	cg00179795
chr12	126978053	cg00179940
chr12	104601597	cg00180225
chr3	126260260	cg00180447
chr1	233496768	cg00180559
chr12	26379588	cg00180762
chr6	166824474	cg00180909
chr16	55671734	cg00181061
chr13	31439278	cg00181327
chr12	31538503	cg00182053
chr16	4257902	cg00182202
chr20	44640501	cg00182727
chr6	139861189	cg00182893
chr6	44123614	cg00182937
chr6	151075493	cg00183067
chr6	170339368	cg00183173
chr3	142926178	cg00183468
chr7	155276880	cg00183888
chr13	28499045	cg00184376
chr8	8946301	cg00184457
chr17	55752472	cg00185004
chr13	80910763	cg00185066
chr7	134225974	cg00185189
chr10	131667994	cg00185660
chr7	38348929	cg00185867
chr3	100401284	cg00186462
chr20	55975578	cg00186499
chr6	170452864	cg00186529
chr22	41492007	cg00187244
chr22	28191781	cg00187327
chr5	139081136	cg00187557
chr13	52199954	cg00187692
chr16	3696402	cg00188654
chr10	43846705	cg00189366
chr7	158826920	cg00190162
chr5	497639	cg00190355
chr17	37073701	cg00190545
chr17	60700976	cg00190835
chr8	1958171	cg00191102
chr22	40021996	cg00191625
chr4	174411279	cg00192026
chr16	48570215	cg00192220
chr17	77804193	cg00192636
chr5	167688102	cg00192966
chr17	68133597	cg00193521
chr7	98579722	cg00193902
chr10	129232405	cg00193959
chr3	128141434	cg00194044
chr7	30795751	cg00194277
chr12	121533475	cg00194321
chr17	8172728	cg00194780
chr1	226494497	cg00194886
chr10	525946	cg00195144
chr3	181444131	cg00195796
chr18	55108068	cg00196827
chr16	84616559	cg00197006
chr7	1990554	cg00197322
chr6	1201056	cg00197993
chr6	168449330	cg00198141
chr3	192734341	cg00198594
chr16	89350310	cg00199000
chr6	42228954	cg00199091
chr17	58235778	cg00200645
chr15	88945783	cg00200755
chr10	35740216	cg00201133
chr12	48690546	cg00201175
chr6	43974774	cg00201275
chr3	71214907	cg00201568
chr10	134910421	cg00201819
chr15	42371886	cg00202454
chr3	16360321	cg00203037
chr5	153860358	cg00203124
chr15	37176035	cg00203291
chr3	176133845	cg00203564
chr16	21566289	cg00205198
chr20	62062624	cg00205332
chr2	132766767	cg00205436
chr10	134359217	cg00205598
chr16	49669842	cg00205786
chr10	3805252	cg00206063
chr16	89966879	cg00206161
chr2	1166205	cg00206271
chrX	39949510	cg00206414
chr16	89469729	cg00206490
chr6	72199637	cg00206507
chr15	99987871	cg00206639
chr8	105341338	cg00206779
chr16	3647862	cg00206853
chr7	778962	cg00207279
chr3	24161207	cg00207794
chr7	1054120	cg00207856
chr16	1098059	cg00207890
chr2	150573311	cg00207939
chr22	46443395	cg00209037
chr16	1574816	cg00209206
chr3	193851106	cg00209623
chr20	56752779	cg00209786
chr16	30991472	cg00209918
chr15	69071924	cg00209923
chr10	71135679	cg00210249
chr12	54088934	cg00210271
chr5	158466226	cg00210856
chr6	32042099	cg00211961
chr16	67850677	cg00212272
chr1	240370408	cg00212521
chr2	133171941	cg00212786
chr18	77397557	cg00213052
chr7	6204521	cg00213080
chr4	3525178	cg00213119
chr3	51672239	cg00213142
chr12	51690687	cg00213177
chr17	32925561	cg00213295
chr15	37170017	cg00213301
chr5	138463463	cg00213331
chr5	2038899	cg00213479
chr16	89610925	cg00213643
chr3	12851900	cg00213967
chr3	149167242	cg00214395
chr6	133890532	cg00214530
chr10	33201038	cg00214688
chr2	219860717	cg00215611
chr16	88547579	cg00216061
chr13	114778713	cg00216180
chr2	131913247	cg00216693
chr3	184478329	cg00216804
chr16	86012840	cg00216913
chr16	1590847	cg00217171
chr3	5208420	cg00217553
chr2	74963008	cg00218409
chr15	81468599	cg00218792
chr17	73073239	cg00218893
chr22	43265579	cg00218945
chr5	153318647	cg00219321
chr2	64078686	cg00219598
chr7	627915	cg00219855
chr2	87012810	cg00219921
chr16	30794205	cg00219956
chr17	80455521	cg00220389
chr17	7319074	cg00220413
chr6	30652268	cg00221185
chr2	6819650	cg00221650
chr7	43912425	cg00221658
chr3	128914668	cg00221718
chr7	86819455	cg00221736
chr2	20776620	cg00221794
chr22	34049875	cg00222175
chr3	36902435	cg00222684
chr6	53516423	cg00222690
chr21	43655464	cg00222799
chr1	6130188	cg00223046
chr5	3609364	cg00223136
chr3	64307530	cg00223245
chr11	86617516	cg00223552
chr11	75831715	cg00223767
chr4	75618840	cg00223792
chr4	139773135	cg00224083
chr5	133300959	cg00224174
chr7	50775525	cg00224523
chr2	238065650	cg00224807
chr3	45647141	cg00225067
chr8	37556863	cg00225196
chr16	13214589	cg00225830
chr3	66444122	cg00225902
chr5	89000691	cg00226580
chr4	1157673	cg00226822
chr2	65539313	cg00227222
chr7	96336147	cg00227355
chr17	72450036	cg00227781
chr1	53742112	cg00228689
chr10	135048062	cg00228708
chr7	131304505	cg00228735
chr9	95944545	cg00228738
chr15	25018302	cg00229754
chr2	65648650	cg00230517
chr5	106854267	cg00230715
chr2	9388337	cg00230766
chr5	9714909	cg00230837
chr12	52542742	cg00230924
chr7	5518887	cg00232092
chr14	100752338	cg00232105
chr9	129468157	cg00232160
chr5	1814816	cg00232265
chr18	77385290	cg00232402
chr16	78310016	cg00232445
chr16	19849514	cg00232483
chr7	5593287	cg00232535
chr5	1405588	cg00232679
chr11	132934139	cg00232735
chr5	172096764	cg00232827
chr2	161113856	cg00232831
chr15	30163660	cg00232832
chr18	30047736	cg00232952
chr11	44642914	cg00233028
chr5	176160659	cg00233565
chr20	56227686	cg00233779
chr5	36619356	cg00233948
chr3	126061332	cg00234321
chr4	87418006	cg00234613
chr5	177811648	cg00234625
chr5	54749496	cg00235313
chr2	175867417	cg00235460
chr17	79439311	cg00235508
chr5	97903451	cg00235786
chr7	1936854	cg00236141
chr22	20789017	cg00236249
chr2	1796076	cg00236305
chr4	7287615	cg00237268
chr7	25896850	cg00237631
chr4	187851333	cg00237752
chr7	158059790	cg00238283
chr6	32038011	cg00238362
chr20	56246759	cg00238543
chr8	144808056	cg00238815
chr5	176880261	cg00238818
chr10	112046866	cg00238899
chr2	96937097	cg00239025
chr2	238928702	cg00239117
chr13	114762045	cg00239272
chr13	113405479	cg00239491
chr4	81128029	cg00239563
chr7	157809596	cg00239915
chr5	134606261	cg00239988
chr2	69450115	cg00240205
chr2	8850020	cg00240378
chr2	183457634	cg00240517
chr13	107172856	cg00241273
chr13	95846842	cg00241432
chr7	149171786	cg00241650
chr16	1611966	cg00241664
chr3	124480225	cg00242285
chr11	128746214	cg00243187
chr11	2597838	cg00243281
chr18	12250818	cg00243854
chr10	126336805	cg00244001
chr3	149086884	cg00244111
chr6	15495498	cg00244352
chr3	49946273	cg00244462
chr3	66481913	cg00244854
chr12	51756242	cg00245075
chr5	148608919	cg00245502
chr1	179064635	cg00245778
chr4	8034100	cg00245896
chr1	172248635	cg00245957
chr13	76267059	cg00246840
chr13	99159656	cg00246969
chr16	20863151	cg00247963
chr22	38790207	cg00248449
chr16	2232251	cg00248521
chr17	78882549	cg00248805
chr19	5804642	cg00249093
chr16	31012263	cg00249205
chr1	59593751	cg00249614
chr16	73206310	cg00250409
chr10	77169599	cg00250500
chr8	37719489	cg00250525
chr8	72534391	cg00250645
chr10	123264130	cg00250743
chr10	3536362	cg00251270
chr5	81931501	cg00251358
chr1	3305629	cg00251678
chr1	243479948	cg00251716
chr8	60010714	cg00251767
chr8	641466	cg00251824
chr4	1334868	cg00252095
chr1	201451260	cg00252442
chr10	102727239	cg00252733
chr7	150647757	cg00252814
chr16	78291326	cg00253171
chr9	2619314	cg00253182
chr1	247542119	cg00253185
chr17	48948878	cg00253248
chr16	29855911	cg00253339
chr22	46833806	cg00253398
chr16	54210496	cg00253658
chr19	4038851	cg00253971
chr1	3105189	cg00254258
chr21	30374028	cg00254426
chr6	170591088	cg00254486
chr8	27318934	cg00254556
chr6	163880196	cg00254888
chr13	113512310	cg00255631
chr1	40307257	cg00255699
chr13	26586288	cg00255889
chr20	47280201	cg00256068
chr16	88901299	cg00256081
chr17	77916733	cg00256231
chr2	3687584	cg00256512
chr4	802962	cg00256675
chr1	65530538	cg00257455
chr1	41305866	cg00257473
chr1	209800214	cg00257659
chr17	77903985	cg00257704
chr6	37904681	cg00257775
chr1	8194341	cg00258316
chr1	5920035	cg00258499
chr4	86745824	cg00258633
chr3	72704324	cg00258809
chr2	236611999	cg00259019
chr16	70770604	cg00259097
chr17	79844397	cg00259234
chr1	2439424	cg00259279
chr6	28885568	cg00259404
chr2	43397515	cg00259518
chr11	1871101	cg00259742
chr2	132346865	cg00259871
chr17	46029581	cg00260201
chr11	61280916	cg00260512
chr16	2107101	cg00260803
chr2	239509305	cg00260911
chr6	132270033	cg00261832
chr8	61837048	cg00262030
chr4	8108207	cg00262159
chr6	170184901	cg00262263
chr5	17221971	cg00263146
chr12	94727462	cg00263619
chr16	968257	cg00263700
chr17	73154796	cg00264133
chr16	89634049	cg00264236
chr8	22922124	cg00264419
chr12	102848839	cg00264799
chr17	1101278	cg00265360
chr17	45891043	cg00265783
chr6	82323837	cg00265826
chr10	134184547	cg00266388
chr11	2867748	cg00266389
chr6	3139627	cg00266592
chr7	2041505	cg00266968
chr6	167104601	cg00267142
chr7	5806497	cg00267274
chr8	1337571	cg00267839
chr7	5417178	cg00267862
chr4	184017790	cg00268149
chr8	91801473	cg00268330
chr16	2740589	cg00268476
chr7	86389542	cg00269140
chr16	56858002	cg00269245
chr1	228503273	cg00270521
chr16	28511362	cg00270764
chr11	64334217	cg00270878
chr5	139142898	cg00271204
chr6	167070053	cg00271210
chr8	143400520	cg00272484
chr16	28300253	cg00272903
chr22	46667083	cg00273220
chr7	3019314	cg00273359
chr6	14305310	cg00273754
chr16	88238863	cg00274640
chr5	178631741	cg00274815
chr16	87102642	cg00275103
chr5	35902250	cg00275126
chr7	895457	cg00275234
chr6	133908606	cg00275503
chr13	111109140	cg00275626
chr11	67432882	cg00276214
chr7	150878319	cg00276443
chr19	38993232	cg00276788
chr7	132468183	cg00276918
chr5	912383	cg00277165
chr4	54229634	cg00277233
chr5	180644901	cg00277263
chr10	82204260	cg00277334
chr17	4079652	cg00277591
chr16	88362075	cg00277685
chr13	30459305	cg00277714
chr10	134918927	cg00277753
chr7	97922759	cg00277769
chr5	66323234	cg00277936
chr6	30652829	cg00278359
chr6	16802505	cg00278392
chr6	167070616	cg00278517
chr11	103584918	cg00279755
chr7	42005790	cg00279773
chr1	45250840	cg00280609
chr7	157809235	cg00280858
chr4	80573233	cg00281048
chr10	90041434	cg00281100
chr10	2929067	cg00281132
chr5	1514511	cg00281273
chr13	113384048	cg00281664
chr8	145823653	cg00282216
chr7	100876136	cg00282244
chr9	136843224	cg00282426
chr19	3942223	cg00283046
chr5	95514729	cg00283187
chr5	140891767	cg00283283
chr2	86847539	cg00283344
chr2	10198959	cg00283742
chr8	786897	cg00283792
chr6	158018184	cg00283857
chr2	20875062	cg00283986
chr7	75827723	cg00284259
chr8	1786207	cg00284386
chr6	125683740	cg00284780
chr7	1089767	cg00285294
chr2	238406108	cg00285317
chr11	102147694	cg00285620
chr3	46605616	cg00285902
chr7	137690660	cg00286014
chr8	29732574	cg00286119
chr2	33493596	cg00286188
chr22	49017361	cg00286513
chr11	12207449	cg00286773
chr16	86528753	cg00286853
chr1	234736092	cg00287370
chr10	34925718	cg00287536
chr4	894070	cg00287737
chr5	139594619	cg00287773
chr5	1503595	cg00287915
chr8	141555295	cg00288598
chr8	121140957	cg00288736
chr6	56995422	cg00289053
chr15	22913663	cg00289094
chr11	65197783	cg00289254
chr21	47393322	cg00289258
chr6	170482788	cg00289362
chr6	14640562	cg00290033
chr2	96054400	cg00290667
chr10	121171859	cg00290758
chr1	41848739	cg00290994
chrX	128939277	cg00291164
chr21	36398056	cg00291213
chrX	100910662	cg00291222
chr1	12616550	cg00291366
chr1	55460884	cg00291837
chr7	2248948	cg00292071
chr12	3393872	cg00292432
chr1	67169989	cg00292636
chr12	121177413	cg00293381
chr6	34505610	cg00293599
chr15	101641443	cg00293616
chr8	143463227	cg00293626
chr12	60044871	cg00293940
chr12	7276360	cg00294025
chr7	50660646	cg00294065
chr16	75604552	cg00294149
chr5	124091260	cg00294261
chr16	49572227	cg00294267
chr7	1607247	cg00294534
chr13	114062109	cg00294538
chr5	13921996	cg00294956
chr2	121691795	cg00295259
chr10	5995028	cg00295308
chr7	2208606	cg00295426
chr11	102139524	cg00295604
chr1	243635800	cg00295780
chr13	100641409	cg00295794
chr1	87245071	cg00295853
chr6	169423509	cg00296005
chr5	141205206	cg00296018
chr10	13933247	cg00296121
chr2	36716635	cg00296578
chr7	50469687	cg00297282
chr10	1198879	cg00297741
chr4	1767501	cg00297843
chr8	126186709	cg00297966
chr15	36935697	cg00297993
chr19	58715577	cg00298065
chr22	46835192	cg00298405
chr1	9790325	cg00298532
chr16	86421796	cg00298919
chr11	113243817	cg00299105
chr11	76858648	cg00299511
chr16	49671991	cg00299737
chr1	11943154	cg00299820
chr15	101609726	cg00299893
chr10	18828426	cg00300275
chr1	1067223	cg00300303
chr5	319433	cg00300637
chr2	125077436	cg00300672
chr16	1231723	cg00300794
chr2	177353798	cg00300808
chr16	352599	cg00301018
chr8	103801487	cg00301239
chr16	30572929	cg00301396
chr10	98366681	cg00301555
chr8	49783269	cg00301660
chr1	9239141	cg00301726
chr7	1714056	cg00301762
chr2	240725469	cg00301792
chr8	134742457	cg00302083
chr8	10030945	cg00302160
chr4	124261820	cg00302979
chr2	162283559	cg00303183
chr7	138745709	cg00303210
chr11	95976375	cg00303293
chr7	101385620	cg00303335
chr7	13782482	cg00303429
chr1	120336983	cg00303919
chr1	161582581	cg00304520
chr7	149389444	cg00304785
chr1	34504017	cg00305071
chr1	26158583	cg00305193
chr22	42316176	cg00305281
chr1	1017115	cg00305285
chr16	1610898	cg00305585
chr7	73392697	cg00305740
chr10	45694301	cg00305878
chr2	227655319	cg00305996
chr9	92289643	cg00306063
chr2	239925720	cg00306378
chr11	45832603	cg00306395
chr8	94257369	cg00306523
chr16	1248836	cg00306728
chr15	39742079	cg00306851
chr3	168726716	cg00306893
chr15	64243801	cg00307150
chr16	15689899	cg00307276
chr5	147834517	cg00307530
chr12	124422135	cg00308065
chrY	21868532	cg00308367
chr5	160171384	cg00308503
chr7	216899	cg00308560
chr16	84871952	cg00308659
chr5	32090769	cg00308792
chr1	85883665	cg00308936
chr3	54634169	cg00309313
chr1	1840482	cg00309462
chr1	45826423	cg00310044
chr3	65585692	cg00310145
chr3	53148141	cg00310257
chr2	85906657	cg00310375
chr15	72634206	cg00311131
chr20	44469518	cg00311133
chr2	136315087	cg00311371
chr2	242573972	cg00311667
chr10	85322997	cg00312508
chr1	2028213	cg00312809
chr1	228562526	cg00313106
chr8	41079627	cg00313297
chr4	7787944	cg00313498
chr21	47824075	cg00313865
chr2	121280002	cg00314115
chr15	92428182	cg00314343
chr17	77919684	cg00314994
chr3	44906755	cg00315487
chr17	34105872	cg00315853
chr3	124866646	cg00316080
chr16	14576504	cg00316151
chr10	16898311	cg00316341
chr17	2593957	cg00316420
chr16	49789549	cg00316485
chr4	146828698	cg00316508
chr2	10406539	cg00316800
chr4	188156703	cg00317585
chr1	245257993	cg00317754
chr8	121048603	cg00317837
chr11	68920611	cg00317879
chr16	67708822	cg00318322
chr13	28107438	cg00318380
chr2	37035707	cg00318519
chr2	106887213	cg00318621
chr16	89105494	cg00318643
chr22	47052970	cg00319157
chr8	2012508	cg00319223
chr1	203671140	cg00319312
chr1	181526714	cg00319893
chr9	14322108	cg00320035
chr1	68695183	cg00320094
chr11	128450029	cg00320216
chr16	85863167	cg00320288
chr8	120587612	cg00320790
chr17	15340112	cg00321007
chr17	79133264	cg00321082
chr4	141217605	cg00321234
chr2	145109155	cg00321286
chr3	186998894	cg00321638
chr2	129079801	cg00321703
chr1	16260963	cg00321867
chr3	177696327	cg00321996
chr4	54409724	cg00322121
chr22	50736855	cg00322201
chr4	8085866	cg00322262
chr22	38057185	cg00323916
chr6	33133531	cg00324223
chr8	32199183	cg00324366
chr8	1155602	cg00324719
chr16	56581212	cg00324725
chr10	80505324	cg00324748
chr3	61776005	cg00325920
chr8	139977703	cg00325968
chr6	74710701	cg00326161
chr6	10404084	cg00326464
chr2	43189943	cg00326842
chr5	172110477	cg00327072
chr2	120019111	cg00327263
chr1	212619380	cg00327516
chr5	1950782	cg00327669
chr8	24076220	cg00327697
chr16	85482849	cg00327947
chr1	1993016	cg00328210
chr8	29033680	cg00328219
chr20	60551707	cg00328497
chr8	54641642	cg00328523
chr1	236915027	cg00328597
chr8	28562890	cg00328720
chr11	45231175	cg00328729
chr4	169935001	cg00329052
chr3	14338921	cg00329101
chr3	111844870	cg00329157
chr1	3191481	cg00329272
chr5	55881858	cg00329411
chr3	118706648	cg00329615
chr12	113515439	cg00329618
chr1	17054246	cg00329656
chr1	7765245	cg00329748
chr4	183637135	cg00330059
chr3	39184552	cg00330958
chr22	38339972	cg00331032
chr16	88587885	cg00331183
chr11	133917072	cg00331283
chr20	62220778	cg00331541
chr16	57413484	cg00331677
chr10	134942441	cg00331845
chr21	46170290	cg00332248
chr10	74079303	cg00332680
chr3	118198779	cg00332802
chr7	115897974	cg00332822
chr5	14460853	cg00332950
chr10	518470	cg00332951
chr2	131583921	cg00332961
chr10	2932299	cg00333020
chr15	85589274	cg00333583
chr8	80673874	cg00333678
chr7	123384406	cg00333703
chr16	79627884	cg00333843
chr7	155087199	cg00333919
chr15	99975310	cg00333946
chr16	901023	cg00334453
chr7	91603056	cg00334498
chr7	84629717	cg00334933
chr16	86012305	cg00335219
chr2	161245200	cg00335252
chr2	222355484	cg00335735
chr2	96940284	cg00336220
chr6	36253099	cg00336320
chr20	57798096	cg00336376
chr19	2241089	cg00337020
chr1	114889238	cg00337821
chr7	138554377	cg00337968
chr7	75889659	cg00338080
chr20	398430	cg00338329
chr2	134948022	cg00338529
chr7	16438075	cg00339217
chr15	41196012	cg00339241
chr19	33764550	cg00339331
chr4	185975059	cg00339430
chr10	112431849	cg00339441
chr11	65072437	cg00339600
chr2	144664540	cg00339740
chr1	92907439	cg00340024
chr1	242250508	cg00340127
chr19	47207574	cg00340161
chr3	127988088	cg00340326
chr16	88688744	cg00340847
chr10	126332072	cg00341191
chr1	15515211	cg00341297
chr2	237981972	cg00341522
chr10	851265	cg00341843
chr19	4323034	cg00341885
chr9	138636552	cg00342415
chr8	62600110	cg00343433
chr8	18411478	cg00343747
chr1	43471256	cg00344209
chr11	128647107	cg00344445
chr7	133709490	cg00344644
chr22	46685728	cg00344801
chr15	58699976	cg00344888
chr3	126006749	cg00344900
chr8	743875	cg00345025
chr16	29268157	cg00345270
chr16	89422185	cg00345343
chr16	88459714	cg00345344
chr4	2070915	cg00345425
chr1	27877772	cg00345792
chr10	65252033	cg00346074
chr16	87468226	cg00346244
chr5	1110089	cg00346376
chr1	16073336	cg00346501
chr20	11906616	cg00346716
chr7	2293277	cg00347170
chr12	115109730	cg00347620
chr7	75957202	cg00347643
chr1	63795636	cg00347677
chr22	43829831	cg00347775
chr7	94220697	cg00347863
chr11	69469113	cg00347938
chr16	1170618	cg00348222
chr17	43222121	cg00348467
chr17	80687738	cg00348692
chr16	57562452	cg00348900
chr1	245365165	cg00348992
chr17	4520467	cg00349608
chr13	113553559	cg00349925
chr20	21500021	cg00349943
chr8	703433	cg00349948
chr16	85409269	cg00350304
chr2	128244940	cg00350405
chr6	159057720	cg00350607
chr4	1541867	cg00350931
chr1	89448431	cg00351283
chr17	210047	cg00351554
chr1	246038775	cg00351750
chr17	17709007	cg00351781
chr17	29926184	cg00351813
chr4	148542561	cg00351838
chr2	86672885	cg00352005
chr6	19691654	cg00352218
chr3	194408901	cg00352417
chr1	45106266	cg00352560
chr16	88547533	cg00352652
chr1	156974025	cg00353407
chr19	49238653	cg00353571
chr1	3275283	cg00353844
chr16	434356	cg00354542
chr20	20870296	cg00354775
chr16	55525729	cg00355286
chr16	89188520	cg00355360
chr6	32064956	cg00355613
chr13	104667830	cg00355699
chr1	244109212	cg00355799
chr12	117103567	cg00355804
chr3	128326679	cg00355829
chr4	3516065	cg00356499
chr6	170594229	cg00356645
chr7	23455115	cg00356769
chr6	26313412	cg00356774
chr2	30415987	cg00356875
chr1	116256618	cg00356916
chr7	139257004	cg00357176
chr2	192700610	cg00357837
chr12	122990019	cg00357988
chr7	157217482	cg00358023
chr16	88594506	cg00358278
chr1	249141919	cg00358451
chr2	135206337	cg00358456
chr6	29635692	cg00359010
chr1	22228153	cg00359395
chr11	95526151	cg00359423
chr16	28509413	cg00359511
chr21	38935977	cg00359604
chr15	80889593	cg00360077
chr20	3735052	cg00360267
chr2	43398079	cg00360761
chr15	41803850	cg00360794
chr7	140139524	cg00360798
chr7	75260791	cg00361176
chr7	95156960	cg00361343
chr5	170881793	cg00361609
chr4	5724005	cg00362569
chr21	44876670	cg00362657
chr19	19370064	cg00362665
chr7	42008023	cg00362680
chr10	1454292	cg00363080
chr10	114938426	cg00363177
chr7	139333296	cg00363312
chr10	116031419	cg00363737
chr3	49042301	cg00364001
chr15	67424723	cg00364615
chr7	1142433	cg00364696
chr7	37964310	cg00364758
chr10	76781121	cg00366037
chr17	14952413	cg00366236
chr11	79145542	cg00366359
chr17	72539810	cg00366412
chr2	45232417	cg00366850
chr9	139159108	cg00367047
chr1	45249899	cg00367463
chr2	120020686	cg00367488
chr16	29854122	cg00367863
chr3	43790286	cg00368218
chr19	8052183	cg00368296
chr19	39395717	cg00368356
chr13	112758379	cg00368687
chr8	103749164	cg00368755
chr16	16963007	cg00369056
chrX	62972602	cg00369058
chr3	135864939	cg00369142
chr2	438948	cg00369181
chr6	33989844	cg00369202
chr2	237010048	cg00369677
chr6	37673597	cg00369811
chr7	25897148	cg00369852
chr15	75015192	cg00370022
chr11	1481436	cg00370047
chr2	46947009	cg00370227
chr16	70784519	cg00370608
chr3	17199496	cg00370962
chr2	10501297	cg00371061
chr1	77912654	cg00371134
chr7	129962980	cg00371301
chr16	1722993	cg00371355
chr7	16436951	cg00371770
chr6	33539201	cg00372486
chr2	174523069	cg00372908
chr1	21041521	cg00373020
chr10	6275077	cg00373371
chr7	150739712	cg00373422
chr1	2434487	cg00373616
chr1	234735703	cg00373665
chr13	50908713	cg00373763
chr3	126737226	cg00374015
chr15	24722944	cg00374016
chrX	68758562	cg00374088
chr6	34843579	cg00374105
chrX	71349037	cg00374346
chr16	1574590	cg00374546
chr5	108062722	cg00374554
chr17	66303145	cg00374717
chr10	22768370	cg00375132
chr6	163273217	cg00376464
chr21	46892832	cg00376480
chr10	65388821	cg00376625
chr21	34350727	cg00376979
chr21	45586587	cg00377065
chr17	47988100	cg00377320
chr3	45761250	cg00377332
chr10	43857301	cg00377344
chr6	37102603	cg00377681
chr10	70631035	cg00377915
chr20	62101531	cg00377953
chr4	10122153	cg00378228
chr13	74779339	cg00378313
chrX	23764087	cg00378473
chr6	155063669	cg00379266
chr16	88564934	cg00379559
chr19	17793480	cg00379619
chr11	124940631	cg00379713
chr3	10486117	cg00379733
chrX	129042628	cg00379983
chr8	122647895	cg00380266
chr20	4680397	cg00380283
chr17	77463587	cg00380428
chr6	3760116	cg00380780
chr6	166967377	cg00380924
chr3	107298423	cg00381033
chr3	33837694	cg00381391
chr17	40192279	cg00381541
chr19	47742961	cg00381697
chr16	30572815	cg00381755
chr18	44260357	cg00381974
chr16	20359444	cg00382053
chr6	38141572	cg00382470
chr12	68659823	cg00382919
chr6	32410247	cg00383136
chr18	77616694	cg00383167
chr1	202682124	cg00383763
chr3	50488162	cg00383793
chr1	228266701	cg00384553
chr7	2194791	cg00384632
chr1	41847974	cg00385863
chr3	8808259	cg00385883
chr1	5948600	cg00385956
chr12	122269623	cg00386008
chr2	11621399	cg00386101
chr13	114917527	cg00386586
chr1	18617791	cg00386725
chr1	11893430	cg00386961
chr1	2249617	cg00386984
chr7	101845057	cg00387107
chr12	115889598	cg00387115
chr3	105105844	cg00387117
chr10	123442326	cg00387200
chr4	3484049	cg00387357
chr1	3011304	cg00387551
chr1	208086895	cg00387621
chrX	149742400	cg00387940
chr4	1554466	cg00388262
chr2	23358444	cg00388287
chr1	18459578	cg00388391
chr16	1475871	cg00388471
chr20	62530407	cg00388871
chr6	170409598	cg00389036
chr1	90398904	cg00389081
chrX	40028487	cg00389552
chrX	70589283	cg00389918
chr12	132842539	cg00390143
chr6	170231937	cg00390176
chr13	106650270	cg00390259
chr1	2214240	cg00390654
chr8	143553436	cg00390735
chr22	50845326	cg00391229
chr19	1313527	cg00391479
chr3	127307227	cg00391741
chr6	170040292	cg00392003
chr19	49207303	cg00392075
chr10	134835146	cg00392505
chr1	155218830	cg00393182
chr6	2713800	cg00393248
chr10	92984646	cg00393283
chr4	10456597	cg00393373
chr4	110352891	cg00393407
chr3	120066154	cg00393470
chr1	165494483	cg00393673
chr7	5271655	cg00393985
chr8	41249192	cg00394247
chr16	84512362	cg00394581
chr11	120210293	cg00395063
chr8	103243598	cg00395579
chr3	113413263	cg00395951
chr16	25023604	cg00396427
chr5	134364387	cg00396667
chr7	155504012	cg00396673
chr16	1226067	cg00396699
chr2	192815005	cg00397714
chr1	151251191	cg00397989
chr7	155574330	cg00398759
chr4	99559622	cg00398880
chr16	85676861	cg00399027
chr18	48560273	cg00400189
chr5	135311642	cg00400340
chr15	53093509	cg00400532
chrX	68369933	cg00400665
chr7	96650323	cg00400832
chr1	1959442	cg00400948
chr22	42325444	cg00400964
chr16	28915821	cg00400987
chr5	77923936	cg00400992
chr13	53771411	cg00401429
chr8	106674239	cg00401433
chr5	106809987	cg00401456
chr19	38782834	cg00401471
chr2	128381877	cg00401761
chr20	3144087	cg00401796
chr6	14397330	cg00401939
chr11	134373160	cg00402352
chr1	56454285	cg00402554
chr9	124533992	cg00403579
chr6	168389700	cg00403784
chr1	178313656	cg00404053
chr10	78959465	cg00404436
chr9	72132173	cg00404788
chr16	963814	cg00405043
chr19	33698126	cg00405356
chr9	7797524	cg00405494
chr4	187539852	cg00405769
chr7	139474807	cg00405825
chr8	2178551	cg00406010
chr11	120090023	cg00406023
chr10	121077022	cg00406211
chrX	47433415	cg00406460
chr6	100893665	cg00407329
chr6	158464296	cg00407393
chr5	127640424	cg00407867
chr20	7917212	cg00407901
chr9	139424152	cg00407944
chr13	114282280	cg00407988
chr6	31598919	cg00408224
chrX	100807848	cg00408231
chr16	85670262	cg00408285
chr13	114886700	cg00408315
chr5	106088	cg00408764
chr19	47746478	cg00408906
chr2	118980919	cg00409049
chr17	8762014	cg00409104
chr2	46414317	cg00409434
chr8	42275220	cg00409552
chr2	75720541	cg00409636
chr6	138744549	cg00409658
chr5	143365769	cg00409861
chr19	49298567	cg00410199
chr3	43404346	cg00410650
chr16	83171299	cg00411413
chr9	136339349	cg00411595
chr7	101390377	cg00411647
chr10	45324999	cg00411945
chr2	97503520	cg00412142
chr8	11577758	cg00412675
chr6	28603173	cg00412749
chr6	15463343	cg00412851
chr7	158947138	cg00413030
chr13	113992654	cg00413380
chr8	34893470	cg00413543
chr19	53500997	cg00414890
chr8	142046261	cg00415011
chr16	68333694	cg00415057
chr2	40622490	cg00415424
chr22	50329860	cg00415497
chr6	168980554	cg00415782
chr5	54015681	cg00416206
chr12	130914291	cg00416208
chr6	14211855	cg00416492
chr16	29196027	cg00416710
chr16	88165722	cg00416945
chr1	167417043	cg00417094
chr20	17598356	cg00417151
chr12	4399998	cg00417288
chr16	56330268	cg00417823
chr7	1529251	cg00417963
chr1	86073001	cg00418071
chr12	83476631	cg00418163
chr20	50177010	cg00418183
chr5	2740132	cg00418282
chr1	26183261	cg00418303
chr6	5463751	cg00418528
chr6	20093995	cg00418613
chr10	73491922	cg00418663
chr20	60791033	cg00418735
chr16	314811	cg00418913
chr12	132899234	cg00419012
chr2	11919532	cg00419568
chr5	87695564	cg00419757
chr1	65362428	cg00420347
chr5	1089571	cg00420510
chr1	243657804	cg00420884
chr5	2205990	cg00420911
chr6	7111068	cg00421164
chr2	121106091	cg00421221
chr5	9927693	cg00421223
chr1	21930189	cg00421585
chr7	158656429	cg00421990
chr8	67261068	cg00422474
chr10	133983911	cg00422566
chr8	40333695	cg00422978
chr1	156597679	cg00423039
chr1	8491132	cg00423486
chr1	33235531	cg00423597
chr20	21077665	cg00423704
chr7	157359579	cg00423811
chr19	4827986	cg00423871
chr6	150045504	cg00424166
chr6	166887879	cg00424286
chr11	100555339	cg00424354
chr10	126731988	cg00424785
chr6	10163569	cg00424967
chr19	13205470	cg00425217
chr1	7792442	cg00425885
chr1	212671907	cg00426089
chr16	86605100	cg00426486
chr5	115693708	cg00426518
chr17	62401212	cg00427260
chr16	1605339	cg00427553
chrX	68441389	cg00427681
chr16	3217249	cg00427939
chr2	236417265	cg00428160
chr4	7031099	cg00428526
chr8	18589742	cg00428636
chr19	7224713	cg00428638
chr20	48097073	cg00429268
chr19	55945233	cg00429497
chr22	38484679	cg00430484
chr16	73098732	cg00430542
chr18	13136340	cg00430895
chr8	85267094	cg00431317
chr18	77223422	cg00431336
chr19	3369478	cg00431565
chr7	1051703	cg00431813
chr10	76589109	cg00432328
chr20	741937	cg00432454
chr16	89438714	cg00432497
chr18	11151283	cg00432659
chr3	184318884	cg00432953
chr10	134219521	cg00433292
chrX	20280171	cg00433890
chr7	9022554	cg00434535
chr7	76143274	cg00435528
chr15	71999487	cg00435692
chr16	89245659	cg00435723
chr15	98961417	cg00435752
chr6	16328200	cg00436183
chr15	96885119	cg00436496
chr10	3162191	cg00437048
chr7	2040784	cg00437166
chr19	13941768	cg00437228
chr7	6449066	cg00437258
chr17	14213579	cg00437360
chr3	177149136	cg00438952
chr17	48263150	cg00439089
chr2	232788287	cg00439323
chr15	25915520	cg00439630
chr12	57532315	cg00439790
chr6	170684299	cg00439981
chr16	86652360	cg00440195
chr2	241401880	cg00441027
chr17	2528280	cg00441709
chr19	7194996	cg00441765
chr16	3989076	cg00441898
chr4	3432483	cg00441899
chr17	38471064	cg00442282
chr19	49841458	cg00442430
chr4	1771149	cg00443094
chr1	2061836	cg00443516
chr10	133928550	cg00444341
chr11	88270612	cg00444360
chr2	20402197	cg00445305
chr21	46447884	cg00445318
chr3	50560456	cg00445523
chr3	127999762	cg00445591
chr19	2135687	cg00446003
chr11	2880777	cg00446023
chr3	187686918	cg00446046
chr7	2154175	cg00446065
chr6	168104369	cg00446250
chr8	29387350	cg00446414
chr16	28331871	cg00446595
chr8	97620628	cg00446722
chr17	2235848	cg00446807
chr10	129717806	cg00446900
chr8	145556707	cg00447052
chr17	3558808	cg00447277
chr13	114251707	cg00447469
chr16	569849	cg00447582
chr11	70484490	cg00447817
chr16	49525727	cg00448560
chr1	200196840	cg00448578
chr1	101775370	cg00448752
chr16	66775493	cg00448868
chr9	132650648	cg00449000
chr1	234658467	cg00449021
chr2	188269443	cg00449067
chr12	658824	cg00449344
chr15	63132689	cg00450275
chr1	116189098	cg00450425
chr2	1237239	cg00450617
chr19	50910248	cg00450979
chr10	21679284	cg00451102
chr13	29104082	cg00451105
chr4	185975098	cg00451227
chr3	141654247	cg00451413
chr2	157528744	cg00451491
chrX	25021643	cg00451631
chr3	58107208	cg00451898
chr1	7308117	cg00452133
chr16	23227394	cg00452252
chr1	145015987	cg00452270
chr6	15660584	cg00452622
chr1	28864993	cg00452755
chr1	172515025	cg00452835
chr16	85482380	cg00453202
chr11	74344629	cg00453717
chr10	33321730	cg00453735
chr12	122607850	cg00454517
chr2	12013993	cg00454592
chr7	44183410	cg00454734
chr1	234635029	cg00454742
chr1	47683178	cg00454749
chr16	58030811	cg00454856
chr1	192983012	cg00454862
chr16	929020	cg00454961
chr19	2229807	cg00455546
chr19	11475827	cg00455796
chr1	22677736	cg00456299
chr2	19560467	cg00456326
chr12	96641089	cg00456395
chr2	242547393	cg00456551
chr6	74008688	cg00456557
chr20	61979272	cg00457195
chr7	1520879	cg00457258
chr2	240305466	cg00457915
chr1	79111320	cg00458211
chr2	111593263	cg00458295
chr10	134499528	cg00458454
chr13	114847039	cg00458564
chr7	156792319	cg00458833
chr2	208199465	cg00458932
chr16	12172834	cg00459119
chr19	8111382	cg00459617
chr15	99979584	cg00459625
chr2	241912309	cg00459898
chr12	130621721	cg00459997
chr17	78635634	cg00460639
chr7	36157021	cg00460793
chr2	119998072	cg00460795
chr17	3698239	cg00460916
chr10	91133941	cg00460983
chr12	14651515	cg00461174
chr16	86704016	cg00461236
chr4	146819333	cg00461578
chr2	223158076	cg00461612
chr16	14003724	cg00461650
chr8	74198210	cg00461685
chr12	116990469	cg00461753
chr2	239963209	cg00461991
chr1	232608508	cg00462430
chr16	88101664	cg00462560
chr10	134021845	cg00462700
chr6	107938738	cg00463004
chr10	8103673	cg00463367
chr1	64434320	cg00463746
chr16	14583487	cg00463957
chr1	183907542	cg00464025
chr1	19722999	cg00464768
chr17	79041990	cg00464773
chr15	53852614	cg00464796
chr6	16758889	cg00464814
[truncated: 100,500 more rows]
