# Supplementary material for: Inferring regulatory element landscapes and transcription factor networks from cancer methylomes
Source: Genome Biol. 2015 May 21;16(1):105. doi: 10.1186/s13059-015-0668-3 (PMC4460959; doi:10.1186/s13059-015-0668-3)
Supplement: Additional file 3: — Hypo- and hypermethylated enhancer probes identified for each tumor type. Individual worksheets are provided that list the hypermethylated probes and hypomethylated probes identified for each specific cancer type. [file 13059_2015_668_MOESM3_ESM.xlsx]

## Sheet: Hypermethylated probes
Probe	CT
cg01064725	BLCA
cg07474957	BLCA
cg00675569	BLCA
cg09636715	BLCA
cg04609245	BLCA
cg18586886	BLCA
cg09881545	BLCA
cg08887400	BLCA
cg18744777	BLCA
cg03953626	BLCA
cg05551825	BLCA
cg16831085	BLCA
cg10989634	BLCA
cg24105287	BLCA
cg20525486	BLCA
cg06832449	BLCA
cg18645642	BLCA
cg13713922	BLCA
cg13719443	BLCA
cg15975217	BLCA
cg11288144	BLCA
cg07300060	BLCA
cg07197785	BLCA
cg23994043	BLCA
cg02104952	BLCA
cg13036352	BLCA
cg17069313	BLCA
cg09501687	BLCA
cg00683332	BLCA
cg16283208	BLCA
cg21637392	BLCA
cg17593384	BLCA
cg02849693	BLCA
cg23671221	BLCA
cg14898623	BLCA
cg00875805	BLCA
cg07631309	BLCA
cg10881128	BLCA
cg05230392	BLCA
cg07084627	BLCA
cg04886703	BLCA
cg14585371	BLCA
cg16990168	BLCA
cg09234672	BLCA
cg24453118	BLCA
cg05779148	BLCA
cg03465652	BLCA
cg12323723	BLCA
cg04166294	BLCA
cg02963248	BLCA
cg08714590	BLCA
cg07333545	BLCA
cg20672981	BLCA
cg22827063	BLCA
cg01020413	BLCA
cg17497608	BLCA
cg20569128	BLCA
cg08076437	BLCA
cg22875872	BLCA
cg15268136	BLCA
cg13555464	BLCA
cg17666539	BLCA
cg11241663	BLCA
cg03079733	BLCA
cg10512292	BLCA
cg12622597	BLCA
cg00396667	BLCA
cg26082368	BLCA
cg06862374	BLCA
cg08217163	BLCA
cg14979301	BLCA
cg09374293	BLCA
cg07178969	BLCA
cg07351192	BLCA
cg13709271	BLCA
cg26271591	BLCA
cg04108939	BLCA
cg22282405	BLCA
cg03058660	BLCA
cg00665374	BLCA
cg16009311	BLCA
cg22538780	BLCA
cg08206318	BLCA
cg04223424	BLCA
cg01347682	BLCA
cg03356595	BLCA
cg13176012	BLCA
cg07810039	BLCA
cg23615741	BLCA
cg14328523	BLCA
cg12673103	BLCA
cg02987928	BLCA
cg00991875	BLCA
cg22488797	BLCA
cg05053978	BLCA
cg06232130	BLCA
cg07102210	BLCA
cg24702341	BLCA
cg00085493	BLCA
cg08972954	BLCA
cg16945312	BLCA
cg01916088	BLCA
cg07851675	BLCA
cg04995521	BLCA
cg25561762	BLCA
cg10431481	BLCA
cg09806262	BLCA
cg21851534	BLCA
cg18912520	BLCA
cg23942974	BLCA
cg02372856	BLCA
cg02081006	BLCA
cg08416194	BLCA
cg19328475	BLCA
cg19029181	BLCA
cg23779047	BLCA
cg02683197	BLCA
cg11622324	BLCA
cg02745636	BLCA
cg25324047	BLCA
cg24981400	BLCA
cg18323912	BLCA
cg18161950	BLCA
cg27064063	BLCA
cg04673465	BLCA
cg13246235	BLCA
cg24315421	BLCA
cg10798815	BLCA
cg04406454	BLCA
cg11006962	BLCA
cg01557792	BLCA
cg10916429	BLCA
cg23188704	BLCA
cg00510598	BLCA
cg01550716	BLCA
cg21104965	BLCA
cg01824466	BLCA
cg11187916	BLCA
cg14742809	BLCA
cg16509851	BLCA
cg10259701	BLCA
cg07350470	BLCA
cg13033858	BLCA
cg17761815	BLCA
cg26108976	BLCA
cg27408541	BLCA
cg21046148	BLCA
cg15027907	BLCA
cg04389897	BLCA
cg00765737	BLCA
cg24676817	BLCA
cg03478122	BLCA
cg26103587	BLCA
cg22052659	BLCA
cg16988611	BLCA
cg00295794	BLCA
cg09579310	BLCA
cg19412669	BLCA
cg10901368	BLCA
cg12091642	BLCA
cg21183461	BLCA
cg03287111	BLCA
cg13223107	BLCA
cg02938414	BLCA
cg12544191	BLCA
cg18497508	BLCA
cg00367463	BLCA
cg03772567	BLCA
cg07904073	BLCA
cg15129608	BLCA
cg21031345	BLCA
cg24520538	BLCA
cg09744840	BLCA
cg05890377	BLCA
cg08347500	BLCA
cg10837625	BLCA
cg14553895	BLCA
cg22369786	BLCA
cg27404023	BLCA
cg04834436	BLCA
cg08108750	BLCA
cg10205045	BLCA
cg15436123	BLCA
cg21229570	BLCA
cg14088142	BLCA
cg01541178	BLCA
cg10759602	BLCA
cg14931854	BLCA
cg04716021	BLCA
cg12459718	BLCA
cg26018382	BLCA
cg02111032	BLCA
cg12426748	BLCA
cg12623852	BLCA
cg13058710	BLCA
cg23052568	BLCA
cg04376123	BLCA
cg05875410	BLCA
cg06158650	BLCA
cg13655674	BLCA
cg04942251	BLCA
cg05477823	BLCA
cg09183450	BLCA
cg11481687	BLCA
cg10571987	BLCA
cg01554437	BLCA
cg21043424	BLCA
cg19777067	BLCA
cg09782540	BLCA
cg13469595	BLCA
cg23721586	BLCA
cg26157579	BLCA
cg27259271	BLCA
cg06793867	BLCA
cg08087868	BLCA
cg13424029	BLCA
cg15508809	BLCA
cg02488942	BLCA
cg00036408	BLCA
cg11738724	BLCA
cg10975001	BLCA
cg14709253	BLCA
cg23866687	BLCA
cg24601716	BLCA
cg15297724	BLCA
cg25365934	BLCA
cg00524220	BLCA
cg01794103	BLCA
cg07791011	BLCA
cg15747825	BLCA
cg14679780	BLCA
cg17024828	BLCA
cg26924440	BLCA
cg06047270	BLCA
cg07109115	BLCA
cg10868715	BLCA
cg16597406	BLCA
cg19709355	BLCA
cg00436496	BLCA
cg20740434	BLCA
cg02326058	BLCA
cg23651889	BLCA
cg01302136	BLCA
cg07481320	BLCA
cg13917662	BLCA
cg18241962	BLCA
cg06905453	BLCA
cg20474271	BLCA
cg22724998	BLCA
cg23279117	BLCA
cg23716690	BLCA
cg23883409	BLCA
cg25939742	BLCA
cg06151243	BLCA
cg03826642	BLCA
cg12858577	BLCA
cg15336997	BLCA
cg20052079	BLCA
cg25181941	BLCA
cg03457195	BLCA
cg13488013	BLCA
cg24865270	BLCA
cg05171952	BLCA
cg02090033	BLCA
cg15299510	BLCA
cg27608999	BLCA
cg16256390	BLCA
cg24705426	BLCA
cg03830329	BLCA
cg18533201	BLCA
cg25714115	BLCA
cg22178238	BLCA
cg14485185	BLCA
cg00091953	BLCA
cg06132069	BLCA
cg15135762	BLCA
cg17646820	BLCA
cg19861117	BLCA
cg21502476	BLCA
cg21734707	BLCA
cg15007548	BLCA
cg21871952	BLCA
cg19258665	BLCA
cg09841842	BLCA
cg14031054	BLCA
cg18944010	BLCA
cg24137543	BLCA
cg09734394	BLCA
cg06820621	BLCA
cg11268834	BLCA
cg13628577	BLCA
cg21739530	BLCA
cg07839742	BLCA
cg10321156	BLCA
cg11502555	BLCA
cg18161327	BLCA
cg22494725	BLCA
cg24421216	BLCA
cg25950112	BLCA
cg01639524	BLCA
cg02683759	BLCA
cg07741162	BLCA
cg10617784	BLCA
cg22732101	BLCA
cg00044107	BLCA
cg00527440	BLCA
cg09420907	BLCA
cg15723222	BLCA
cg22378919	BLCA
cg15399466	BLCA
cg03515663	BLCA
cg00792424	BLCA
cg04771838	BLCA
cg15978565	BLCA
cg17757602	BLCA
cg13591352	BLCA
cg19409163	BLCA
cg01366595	BLCA
cg00145955	BLCA
cg05733463	BLCA
cg13187764	BLCA
cg18103859	BLCA
cg22489321	BLCA
cg24922129	BLCA
cg27448110	BLCA
cg14175690	BLCA
cg00697916	BLCA
cg06773023	BLCA
cg07079219	BLCA
cg07522913	BLCA
cg11691093	BLCA
cg18220961	BLCA
cg19092317	BLCA
cg19866866	BLCA
cg26248075	BLCA
cg02030008	BLCA
cg06001519	BLCA
cg07005778	BLCA
cg17534540	BLCA
cg20374595	BLCA
cg23248357	BLCA
cg27485108	BLCA
cg22686854	BLCA
cg00908833	BLCA
cg12615766	BLCA
cg24081764	BLCA
cg00336320	BLCA
cg16680438	BLCA
cg00107682	BLCA
cg03638905	BLCA
cg08258922	BLCA
cg19907796	BLCA
cg25450266	BLCA
cg26802289	BLCA
cg00192220	BLCA
cg01721569	BLCA
cg11990630	BLCA
cg14171514	BLCA
cg14419581	BLCA
cg21123355	BLCA
cg27057027	BLCA
cg02336762	BLCA
cg18004701	BLCA
cg04917446	BLCA
cg07531268	BLCA
cg08188318	BLCA
cg12271487	BLCA
cg14702570	BLCA
cg16915316	BLCA
cg23289079	BLCA
cg26099134	BLCA
cg04272613	BLCA
cg09753772	BLCA
cg02056653	BLCA
cg03342208	BLCA
cg10017293	BLCA
cg14503441	BLCA
cg14811102	BLCA
cg15616496	BLCA
cg22267770	BLCA
cg23896164	BLCA
cg08173515	BLCA
cg04410715	BLCA
cg02319972	BLCA
cg02676167	BLCA
cg05450805	BLCA
cg19375296	BLCA
cg22863209	BLCA
cg18824585	BLCA
cg10029186	BLCA
cg00290994	BLCA
cg01460436	BLCA
cg02143487	BLCA
cg02571636	BLCA
cg03729337	BLCA
cg11828180	BLCA
cg12209693	BLCA
cg23181580	BLCA
cg26509691	BLCA
cg15680020	BLCA
cg06126019	BLCA
cg07013955	BLCA
cg07751277	BLCA
cg09127607	BLCA
cg09671951	BLCA
cg14896157	BLCA
cg18430555	BLCA
cg08955941	BLCA
cg03893446	BLCA
cg07060233	BLCA
cg14284618	BLCA
cg19624849	BLCA
cg22729681	BLCA
cg23052826	BLCA
cg26084511	BLCA
cg17320707	BLCA
cg15671317	BLCA
cg03205252	BLCA
cg18008019	BLCA
cg24144440	BLCA
cg24884543	BLCA
cg01602153	BLCA
cg17438030	BLCA
cg22042546	BLCA
cg23019935	BLCA
cg23983887	BLCA
cg04688351	BLCA
cg09276998	BLCA
cg13436155	BLCA
cg14314744	BLCA
cg14429204	BLCA
cg15900657	BLCA
cg04314624	BLCA
cg06814616	BLCA
cg09255851	BLCA
cg15534561	BLCA
cg10453419	BLCA
cg14414464	BLCA
cg00184376	BLCA
cg05205842	BLCA
cg06204711	BLCA
cg07349208	BLCA
cg14515424	BLCA
cg18350739	BLCA
cg20770512	BLCA
cg22222413	BLCA
cg27088072	BLCA
cg25369553	BLCA
cg04650834	BLCA
cg00303183	BLCA
cg01853561	BLCA
cg06654127	BLCA
cg07307142	BLCA
cg00675229	BLCA
cg14431361	BLCA
cg06133205	BLCA
cg11324832	BLCA
cg18410872	BLCA
cg16964025	BLCA
cg16259229	BLCA
cg22703162	BLCA
cg04574459	BLCA
cg08919597	BLCA
cg10495084	BLCA
cg12561924	BLCA
cg27087956	BLCA
cg07476923	BLCA
cg07799386	BLCA
cg08034070	BLCA
cg08226379	BLCA
cg09226051	BLCA
cg11970252	BLCA
cg14144025	BLCA
cg18698788	BLCA
cg18746336	BLCA
cg22859289	BLCA
cg01180552	BLCA
cg01324372	BLCA
cg08539872	BLCA
cg05229759	BLCA
cg26606286	BLCA
cg24804517	BLCA
cg00097384	BLCA
cg01513392	BLCA
cg04838832	BLCA
cg05952475	BLCA
cg16973098	BLCA
cg17431280	BLCA
cg21279510	BLCA
cg24591770	BLCA
cg25733708	BLCA
cg25988214	BLCA
cg02983163	BLCA
cg20232746	BLCA
cg02370667	BLCA
cg13122377	BLCA
cg13933043	BLCA
cg14326671	BLCA
cg19861741	BLCA
cg24522254	BLCA
cg27272679	BLCA
cg15771432	BLCA
cg02119792	BLCA
cg17397150	BLCA
cg20842326	BLCA
cg12070159	BLCA
cg04098866	BLCA
cg05461140	BLCA
cg07068761	BLCA
cg08362102	BLCA
cg09824900	BLCA
cg10945079	BLCA
cg14003853	BLCA
cg19896129	BLCA
cg20574436	BLCA
cg02963266	BLCA
cg00010445	BLCA
cg01064265	BLCA
cg10034364	BLCA
cg10682957	BLCA
cg12673726	BLCA
cg18143296	BLCA
cg20583430	BLCA
cg26289436	BLCA
cg04207084	BLCA
cg07671858	BLCA
cg05956608	BLCA
cg02856338	BLCA
cg01240795	BLCA
cg05952494	BLCA
cg08602008	BLCA
cg09941713	BLCA
cg12530864	BLCA
cg13012916	BLCA
cg13645732	BLCA
cg14717557	BLCA
cg17780731	BLCA
cg22130205	BLCA
cg27136844	BLCA
cg15936446	BLCA
cg01251150	BLCA
cg11077516	BLCA
cg11801481	BLCA
cg12100721	BLCA
cg21170796	BLCA
cg22592475	BLCA
cg22701534	BLCA
cg23774988	BLCA
cg25734913	BLCA
cg05280806	BLCA
cg07937427	BLCA
cg08346820	BLCA
cg09145546	BLCA
cg13957126	BLCA
cg14008999	BLCA
cg18096722	BLCA
cg24569492	BLCA
cg19423622	BLCA
cg08981228	BLCA
cg20750832	BLCA
cg04226366	BLCA
cg13940444	BLCA
cg14255417	BLCA
cg21100077	BLCA
cg26132320	BLCA
cg24590788	BLCA
cg21069005	BLCA
cg06585708	BLCA
cg13298199	BLCA
cg12619940	BLCA
cg15722533	BLCA
cg15779837	BLCA
cg17794299	BLCA
cg18642503	BLCA
cg20956738	BLCA
cg23881926	BLCA
cg02147681	BLCA
cg02461114	BLCA
cg03189184	BLCA
cg03522107	BLCA
cg11006267	BLCA
cg11275630	BLCA
cg11353598	BLCA
cg13660279	BLCA
cg13944018	BLCA
cg16611581	BLCA
cg19045293	BLCA
cg20480783	BLCA
cg24660009	BLCA
cg25467336	BLCA
cg24368031	BLCA
cg11236429	BLCA
cg00369811	BLCA
cg05082466	BLCA
cg06488775	BLCA
cg07729059	BLCA
cg11082691	BLCA
cg13736514	BLCA
cg15526954	BLCA
cg17641861	BLCA
cg20586076	BLCA
cg16602747	BLCA
cg14343652	BLCA
cg00019759	BLCA
cg00465970	BLCA
cg01438365	BLCA
cg08977536	BLCA
cg10149054	BLCA
cg10445911	BLCA
cg15958289	BLCA
cg17813208	BLCA
cg19641570	BLCA
cg25647300	BLCA
cg27043010	BLCA
cg27658304	BLCA
cg20764753	BLCA
cg00560542	BLCA
cg26666835	BLCA
cg00087368	BLCA
cg00767010	BLCA
cg01594538	BLCA
cg01978237	BLCA
cg03475285	BLCA
cg03556653	BLCA
cg08893692	BLCA
cg21397588	BLCA
cg23336905	BLCA
cg14055896	BLCA
cg02693607	BLCA
cg07113230	BLCA
cg19987768	BLCA
cg23078268	BLCA
cg16227623	BLCA
cg01762070	BLCA
cg00992850	BLCA
cg05961294	BLCA
cg07006091	BLCA
cg07378762	BLCA
cg10699857	BLCA
cg10940462	BLCA
cg11526848	BLCA
cg15448076	BLCA
cg15477247	BLCA
cg19378330	BLCA
cg19619003	BLCA
cg21568145	BLCA
cg26834680	BLCA
cg17173975	BLCA
cg02322373	BLCA
cg04337653	BLCA
cg04419610	BLCA
cg11362010	BLCA
cg18919106	BLCA
cg19137348	BLCA
cg23339720	BLCA
cg26430059	BLCA
cg23283423	BLCA
cg03625287	BLCA
cg01109169	BLCA
cg21737226	BLCA
cg01904243	BLCA
cg02508651	BLCA
cg08299063	BLCA
cg09618933	BLCA
cg12505170	BLCA
cg14351904	BLCA
cg18404706	BLCA
cg20553124	BLCA
cg24206827	BLCA
cg05825559	BLCA
cg12776966	BLCA
cg03332469	BLCA
cg11182257	BLCA
cg12868173	BLCA
cg00210249	BLCA
cg14580747	BLCA
cg04896832	BLCA
cg05100070	BLCA
cg10277651	BLCA
cg15992563	BLCA
cg17097782	BLCA
cg18333921	BLCA
cg22242148	BLCA
cg22855020	BLCA
cg12847554	BLCA
cg18612647	BLCA
cg26299169	BLCA
cg03816707	BLCA
cg09749364	BLCA
cg14583675	BLCA
cg18522931	BLCA
cg21069942	BLCA
cg24369728	BLCA
cg24994127	BLCA
cg00778807	BLCA
cg06897478	BLCA
cg11733272	BLCA
cg13708158	BLCA
cg18739821	BLCA
cg19864138	BLCA
cg26332488	BLCA
cg26511507	BLCA
cg11958643	BLCA
cg17066349	BLCA
cg23058998	BLCA
cg06749789	BLCA
cg08763705	BLCA
cg13564533	BLCA
cg21920507	BLCA
cg03565777	BLCA
cg26161708	BLCA
cg13726218	BLCA
cg02319318	BLCA
cg02619661	BLCA
cg06680481	BLCA
cg08170227	BLCA
cg08860070	BLCA
cg09359114	BLCA
cg11012584	BLCA
cg13337047	BLCA
cg19170991	BLCA
cg20642189	BLCA
cg21382890	BLCA
cg21831931	BLCA
cg27447874	BLCA
cg04756279	BLCA
cg04839289	BLCA
cg07324702	BLCA
cg03533519	BLCA
cg17723653	BLCA
cg02917640	BLCA
cg15784646	BLCA
cg06654537	BLCA
cg12786945	BLCA
cg15936066	BLCA
cg18760835	BLCA
cg25408314	BLCA
cg26365925	BLCA
cg04050824	BLCA
cg22444124	BLCA
cg03079395	BLCA
cg08466792	BLCA
cg02725370	BLCA
cg03060555	BLCA
cg04187403	BLCA
cg04403809	BLCA
cg04501323	BLCA
cg06912792	BLCA
cg07721822	BLCA
cg08482436	BLCA
cg18232861	BLCA
cg19401033	BLCA
cg19416570	BLCA
cg20399509	BLCA
cg22920300	BLCA
cg25451893	BLCA
cg03065447	BLCA
cg19305111	BLCA
cg13515584	BLCA
cg02642549	BLCA
cg04282694	BLCA
cg11735311	BLCA
cg21587460	BLCA
cg22879667	BLCA
cg25109019	BLCA
cg07614018	BLCA
cg13864319	BLCA
cg01645295	BLCA
cg08693490	BLCA
cg09867598	BLCA
cg10601940	BLCA
cg13431037	BLCA
cg17448336	BLCA
cg17894318	BLCA
cg18468354	BLCA
cg19439123	BLCA
cg23954968	BLCA
cg24954207	BLCA
cg26109154	BLCA
cg25363807	BLCA
cg09652652	BLCA
cg03290530	BLCA
cg06008926	BLCA
cg06359703	BLCA
cg07929164	BLCA
cg10835584	BLCA
cg12265878	BLCA
cg19886853	BLCA
cg22183049	BLCA
cg25287071	BLCA
cg25560327	BLCA
cg13720639	BLCA
cg00631329	BLCA
cg01020696	BLCA
cg03564793	BLCA
cg06557644	BLCA
cg13910046	BLCA
cg18303215	BLCA
cg19062489	BLCA
cg20806427	BLCA
cg21244177	BLCA
cg21752211	BLCA
cg26176206	BLCA
cg27478863	BLCA
cg27179101	BLCA
cg03274456	BLCA
cg03457729	BLCA
cg03796381	BLCA
cg08506654	BLCA
cg16519192	BLCA
cg20963741	BLCA
cg25824828	BLCA
cg23291886	BLCA
cg24974737	BLCA
cg20271865	BLCA
cg04120686	BLCA
cg05738715	BLCA
cg08643692	BLCA
cg08663201	BLCA
cg12763668	BLCA
cg17468459	BLCA
cg26470479	BLCA
cg06500337	BLCA
cg01420426	BLCA
cg06843889	BLCA
cg09556700	BLCA
cg10438089	BLCA
cg10852861	BLCA
cg11692124	BLCA
cg13191911	BLCA
cg13516820	BLCA
cg15304404	BLCA
cg15852963	BLCA
cg15931168	BLCA
cg19505546	BLCA
cg08035234	BLCA
cg22715837	BLCA
cg11232245	BLCA
cg02133557	BLCA
cg06201393	BLCA
cg01490258	BLCA
cg04859826	BLCA
cg06756164	BLCA
cg07510230	BLCA
cg09884076	BLCA
cg10145246	BLCA
cg10895973	BLCA
cg11416012	BLCA
cg14750948	BLCA
cg15948536	BLCA
cg16189643	BLCA
cg17839359	BLCA
cg18891762	BLCA
cg19504702	BLCA
cg19681029	BLCA
cg27542767	BLCA
cg16020346	BLCA
cg16318768	BLCA
cg01783662	BLCA
cg01997461	BLCA
cg05152300	BLCA
cg08320225	BLCA
cg13930261	BLCA
cg16978914	BLCA
cg18402987	BLCA
cg23241448	BLCA
cg24796842	BLCA
cg26107890	BLCA
cg27493151	BLCA
cg02476510	BLCA
cg03348397	BLCA
cg01900413	BLCA
cg04057956	BLCA
cg05172259	BLCA
cg05314679	BLCA
cg12434747	BLCA
cg12480074	BLCA
cg17766305	BLCA
cg19869037	BLCA
cg22352818	BLCA
cg26662324	BLCA
cg01603290	BLCA
cg03786327	BLCA
cg03954667	BLCA
cg04141796	BLCA
cg05172122	BLCA
cg08814849	BLCA
cg11573170	BLCA
cg18119885	BLCA
cg23141355	BLCA
cg26708319	BLCA
cg16003832	BLCA
cg25653223	BLCA
cg02285887	BLCA
cg06711254	BLCA
cg13229078	BLCA
cg15351067	BLCA
cg16677019	BLCA
cg23152641	BLCA
cg25025879	BLCA
cg07060551	BLCA
cg01560556	BLCA
cg09140778	BLCA
cg09787089	BLCA
cg14669274	BLCA
cg15129506	BLCA
cg16589830	BLCA
cg16596440	BLCA
cg20795578	BLCA
cg24442740	BLCA
cg15970666	BLCA
cg09652086	BLCA
cg00473051	BLCA
cg00596048	BLCA
cg01861913	BLCA
cg06633438	BLCA
cg10236452	BLCA
cg10504885	BLCA
cg10805039	BLCA
cg12999932	BLCA
cg16941302	BLCA
cg23476877	BLCA
cg21776417	BLCA
cg06573787	BLCA
cg17291251	BLCA
cg03233918	BLCA
cg03284879	BLCA
cg03310939	BLCA
cg13056369	BLCA
cg15571561	BLCA
cg20504791	BLCA
cg22559034	BLCA
cg23663760	BLCA
cg23147574	BLCA
cg05726239	BLCA
cg07501233	BLCA
cg09371853	BLCA
cg12516959	BLCA
cg17526229	BLCA
cg17573301	BLCA
cg18731398	BLCA
cg23760687	BLCA
cg06365303	BLCA
cg25695029	BLCA
cg12739584	BLCA
cg01643123	BLCA
cg04301104	BLCA
cg09320190	BLCA
cg14700679	BLCA
cg15634980	BLCA
cg18609078	BLCA
cg19702675	BLCA
cg21208682	BLCA
cg22663859	BLCA
cg23069167	BLCA
cg23324048	BLCA
cg26152017	BLCA
cg26718878	BLCA
cg12302982	BLCA
cg23477460	BLCA
cg10636745	BLCA
cg06802522	BLCA
cg05514256	BLCA
cg19925204	BLCA
cg02639108	BLCA
cg02691325	BLCA
cg03894892	BLCA
cg06471596	BLCA
cg07160746	BLCA
cg08749305	BLCA
cg10901633	BLCA
cg12081325	BLCA
cg25121513	BLCA
cg26187308	BLCA
cg00732251	BLCA
cg04508739	BLCA
cg07086492	BLCA
cg00374016	BLCA
cg05513806	BLCA
cg06422883	BLCA
cg15215612	BLCA
cg18244817	BLCA
cg19580937	BLCA
cg26630231	BLCA
cg21852117	BLCA
cg11949262	BLCA
cg01135754	BLCA
cg04138112	BLCA
cg07998396	BLCA
cg09244707	BLCA
cg13845147	BLCA
cg19437183	BLCA
cg20080624	BLCA
cg20495819	BLCA
cg19022384	BLCA
cg09489306	BLCA
cg16762841	BLCA
cg18282791	BLCA
cg24757533	BLCA
cg26777456	BLCA
cg15876676	BLCA
cg03485172	BLCA
cg01072076	BLCA
cg22788657	BLCA
cg08188268	BLCA
cg11337945	BLCA
cg03604073	BLCA
cg05344949	BLCA
cg05469285	BLCA
cg06844526	BLCA
cg07071978	BLCA
cg07076509	BLCA
cg09875833	BLCA
cg09888562	BLCA
cg12473912	BLCA
cg12598524	BLCA
cg13058457	BLCA
cg14964336	BLCA
cg16329197	BLCA
cg19196826	BLCA
cg20955836	BLCA
cg23707540	BLCA
cg27466845	BLCA
cg07416664	BLCA
cg00101728	BLCA
cg00829990	BLCA
cg07973435	BLCA
cg17649293	BLCA
cg21212139	BLCA
cg22337892	BLCA
cg24979288	BLCA
cg10813544	BLCA
cg21033965	BLCA
cg00076195	BLCA
cg13412066	BLCA
cg19266671	BLCA
cg19526568	BLCA
cg22677715	BLCA
cg23720064	BLCA
cg23842109	BLCA
cg24231854	BLCA
cg27232866	BLCA
cg04585612	BLCA
cg09265876	BLCA
cg00738934	BLCA
cg04517282	BLCA
cg02483029	BLCA
cg02650401	BLCA
cg03593578	BLCA
cg06815411	BLCA
cg12018098	BLCA
cg15369821	BLCA
cg18245160	BLCA
cg20442599	BLCA
cg06708255	BLCA
cg20563468	BLCA
cg06376598	BLCA
cg24932457	BLCA
cg01297756	BLCA
cg03492827	BLCA
cg05455409	BLCA
cg09775533	BLCA
cg13647155	BLCA
cg00674004	BLCA
cg26783679	BLCA
cg04995300	BLCA
cg05140806	BLCA
cg07016184	BLCA
cg08247397	BLCA
cg09368188	BLCA
cg13209481	BLCA
cg17053963	BLCA
cg17716663	BLCA
cg25149238	BLCA
cg26125625	BLCA
cg27567430	BLCA
cg13490422	BLCA
cg19946085	BLCA
cg00094595	BLCA
cg05224741	BLCA
cg05393297	BLCA
cg06918474	BLCA
cg08535474	BLCA
cg09588555	BLCA
cg13832604	BLCA
cg17815933	BLCA
cg20998319	BLCA
cg21816292	BLCA
cg25248628	BLCA
cg26253438	BLCA
cg16713687	BLCA
cg02640497	BLCA
cg08650910	BLCA
cg02457623	BLCA
cg07388156	BLCA
cg24717935	BLCA
cg01432609	BLCA
cg01513307	BLCA
cg02867776	BLCA
cg08555552	BLCA
cg10227830	BLCA
cg13074295	BLCA
cg17837069	BLCA
cg26434983	BLCA
cg26835302	BLCA
cg03166835	BLCA
cg09521703	BLCA
cg11616384	BLCA
cg05483021	BLCA
cg08438435	BLCA
cg25100871	BLCA
cg02369542	BLCA
cg06759993	BLCA
cg08654915	BLCA
cg08726298	BLCA
cg11250081	BLCA
cg15132565	BLCA
cg16642281	BLCA
cg16762684	BLCA
cg18135771	BLCA
cg20962117	BLCA
cg22004069	BLCA
cg09825309	BLCA
cg25461801	BLCA
cg08151063	BLCA
cg19522050	BLCA
cg00441898	BLCA
cg02488338	BLCA
cg03819227	BLCA
cg11787160	BLCA
cg15339231	BLCA
cg17292758	BLCA
cg18758906	BLCA
cg22700848	BLCA
cg25695610	BLCA
cg04799722	BLCA
cg00989365	BLCA
cg04575202	BLCA
cg06135689	BLCA
cg09918077	BLCA
cg11600596	BLCA
cg13247663	BLCA
cg18096962	BLCA
cg20136061	BLCA
cg17401179	BLCA
cg25868998	BLCA
cg09451188	BLCA
cg03405909	BLCA
cg13905586	BLCA
cg25537434	BLCA
cg27361370	BLCA
cg22855968	BLCA
cg15123692	BLCA
cg10201167	BLCA
cg01419831	BLCA
cg02779944	BLCA
cg09266771	BLCA
cg13914094	BLCA
cg18540674	BLCA
cg19814934	BLCA
cg26222311	BLCA
cg26237512	BLCA
cg12658947	BLCA
cg03516452	BLCA
cg10616776	BLCA
cg01469027	BLCA
cg01757124	BLCA
cg11452571	BLCA
cg12788878	BLCA
cg15145341	BLCA
cg19799702	BLCA
cg22240348	BLCA
cg22851420	BLCA
cg27065003	BLCA
cg06369624	BLCA
cg03233885	BLCA
cg00037153	BLCA
cg00206414	BLCA
cg07911080	BLCA
cg15887754	BLCA
cg18881873	BLCA
cg25500028	BLCA
cg27664496	BLCA
cg11948766	BLCA
cg00988247	BLCA
cg25391815	BLCA
cg01193690	BLCA
cg10509607	BLCA
cg10691592	BLCA
cg14323675	BLCA
cg17573447	BLCA
cg18451016	BLCA
cg19668476	BLCA
cg25340466	BLCA
cg09642408	BLCA
cg00998784	BLCA
cg03087912	BLCA
cg03928875	BLCA
cg06445016	BLCA
cg13077545	BLCA
cg14289542	BLCA
cg16573755	BLCA
cg16653620	BLCA
cg19385331	BLCA
cg23170483	BLCA
cg26840755	BLCA
cg05324789	BLCA
cg00028429	BLCA
cg18023096	BLCA
cg21172011	BLCA
cg20871586	BLCA
cg00998744	BLCA
cg10418162	BLCA
cg11144753	BLCA
cg17534202	BLCA
cg18782604	BLCA
cg21265439	BLCA
cg22471726	BLCA
cg23601030	BLCA
cg11682697	BLCA
cg22973468	BLCA
cg00169725	BLCA
cg00362657	BLCA
cg00447052	BLCA
cg03048889	BLCA
cg04522045	BLCA
cg07351143	BLCA
cg07515989	BLCA
cg11991617	BLCA
cg15732851	BLCA
cg18661379	BLCA
cg22085751	BLCA
cg25960893	BLCA
cg16170767	BLCA
cg11123595	BLCA
cg03286682	BLCA
cg18845377	BLCA
cg02326568	BLCA
cg00152322	BLCA
cg02008651	BLCA
cg03796729	BLCA
cg04833050	BLCA
cg07181406	BLCA
cg07193234	BLCA
cg10366178	BLCA
cg12691004	BLCA
cg12984877	BLCA
cg15727287	BLCA
cg20595752	BLCA
cg21827317	BLCA
cg24324815	BLCA
cg00083018	BLCA
cg09994323	BLCA
cg22878627	BLCA
cg10174333	BLCA
cg00573835	BLCA
cg02829743	BLCA
cg05672912	BLCA
cg07095230	BLCA
cg11223365	BLCA
cg15921876	BLCA
cg16589135	BLCA
cg20737382	BLCA
cg22374525	BLCA
cg25156960	BLCA
cg26123605	BLCA
cg26437522	BLCA
cg27494226	BLCA
cg11202265	BLCA
cg01376402	BLCA
cg07342322	BLCA
cg01614237	BLCA
cg03553715	BLCA
cg07109453	BLCA
cg07770652	BLCA
cg08927016	BLCA
cg09353705	BLCA
cg10397932	BLCA
cg10584805	BLCA
cg17721249	BLCA
cg21152753	BLCA
cg22564583	BLCA
cg23791626	BLCA
cg25506413	BLCA
cg27543538	BLCA
cg02543772	BLCA
cg18179075	BLCA
cg15903032	BLCA
cg03731303	BLCA
cg04139449	BLCA
cg04632069	BLCA
cg05503460	BLCA
cg07216133	BLCA
cg08737094	BLCA
cg12332415	BLCA
cg15417798	BLCA
cg15427234	BLCA
cg16175245	BLCA
cg18629151	BLCA
cg20430124	BLCA
cg20559385	BLCA
cg01284666	BLCA
cg01327602	BLCA
cg02855836	BLCA
cg20229014	BLCA
cg25745795	BLCA
cg10513702	BLCA
cg11593123	BLCA
cg18383585	BLCA
cg00385863	BLCA
cg00773413	BLCA
cg04175027	BLCA
cg05091238	BLCA
cg05781984	BLCA
cg08036309	BLCA
cg12730047	BLCA
cg14301932	BLCA
cg19157853	BLCA
cg23514619	BLCA
cg23856138	BLCA
cg06596654	BLCA
cg11052202	BLCA
cg21910355	BLCA
cg01841651	BLCA
cg07981013	BLCA
cg00095326	BLCA
cg00987031	BLCA
cg06974930	BLCA
cg07995893	BLCA
cg14030586	BLCA
cg17831269	BLCA
cg25781595	BLCA
cg26612821	BLCA
cg26632948	BLCA
cg27322846	BLCA
cg15810758	BLCA
cg01745789	BLCA
cg04293085	BLCA
cg06797617	BLCA
cg08394412	BLCA
cg10836101	BLCA
cg13781744	BLCA
cg14568105	BLCA
cg15794859	BLCA
cg18516619	BLCA
cg22837714	BLCA
cg23008871	BLCA
cg24170248	BLCA
cg25568066	BLCA
cg26784011	BLCA
cg00650809	BLCA
cg07713929	BLCA
cg00849713	BLCA
cg01049141	BLCA
cg01135546	BLCA
cg01624414	BLCA
cg06305488	BLCA
cg11916478	BLCA
cg11926537	BLCA
cg18692678	BLCA
cg18873957	BLCA
cg20130213	BLCA
cg20434586	BLCA
cg21277243	BLCA
cg23346544	BLCA
cg24156796	BLCA
cg25895961	BLCA
cg26022183	BLCA
cg18018027	BLCA
cg19859323	BLCA
cg15341350	BLCA
cg21898944	BLCA
cg16034168	BLCA
cg04436207	BLCA
cg11574975	BLCA
cg13081600	BLCA
cg16311536	BLCA
cg17806162	BLCA
cg22473620	BLCA
cg24428144	BLCA
cg22291627	BLCA
cg24924560	BLCA
cg02792168	BLCA
cg03940047	BLCA
cg06239616	BLCA
cg08743751	BLCA
cg10264012	BLCA
cg10308833	BLCA
cg13546240	BLCA
cg17123690	BLCA
cg19447962	BLCA
cg20189244	BLCA
cg21122225	BLCA
cg24286765	BLCA
cg25397973	BLCA
cg25668236	BLCA
cg05910443	BLCA
cg09016968	BLCA
cg19352062	BLCA
cg00766188	BLCA
cg02772935	BLCA
cg03159396	BLCA
cg04008888	BLCA
cg09275704	BLCA
cg09833911	BLCA
cg17716765	BLCA
cg20467957	BLCA
cg00422474	BLCA
cg05548912	BLCA
cg06077079	BLCA
cg06173663	BLCA
cg06382526	BLCA
cg08884571	BLCA
cg13525067	BLCA
cg13670057	BLCA
cg13753488	BLCA
cg17858880	BLCA
cg18319984	BLCA
cg19256331	BLCA
cg21762788	BLCA
cg25781755	BLCA
cg08822360	BLCA
cg02433564	BLCA
cg00852921	BLCA
cg13323489	BLCA
cg22870775	BLCA
cg05145573	BLCA
cg01150433	BLCA
cg08074534	BLCA
cg09305161	BLCA
cg12046867	BLCA
cg12856183	BLCA
cg08213590	BLCA
cg23890008	BLCA
cg02564291	BLCA
cg08703857	BLCA
cg08854397	BLCA
cg09183124	BLCA
cg11262850	BLCA
cg17001566	BLCA
cg18442187	BLCA
cg19370653	BLCA
cg23155911	BLCA
cg24199203	BLCA
cg26186239	BLCA
cg23483512	BLCA
cg00369852	BLCA
cg14389122	BLCA
cg09072859	BLCA
cg21251385	BLCA
cg01316378	BLCA
cg02641337	BLCA
cg04217952	BLCA
cg05923687	BLCA
cg07184658	BLCA
cg07665510	BLCA
cg09493063	BLCA
cg10249375	BLCA
cg10692693	BLCA
cg13850606	BLCA
cg15732768	BLCA
cg16215422	BLCA
cg18146737	BLCA
cg18691564	BLCA
cg20287790	BLCA
cg22151644	BLCA
cg22620090	BLCA
cg26053480	BLCA
cg26405376	BLCA
cg05045981	BLCA
cg00349943	BLCA
cg01405404	BLCA
cg02701278	BLCA
cg08004073	BLCA
cg09682128	BLCA
cg12671030	BLCA
cg15782228	BLCA
cg17879722	BLCA
cg19905379	BLCA
cg20960405	BLCA
cg23024158	BLCA
cg23697202	BLCA
cg26816907	BLCA
cg13160874	BLCA
cg03711485	BLCA
cg16512661	BLCA
cg03759454	BLCA
cg04403415	BLCA
cg04681810	BLCA
cg05616999	BLCA
cg09384411	BLCA
cg13294849	BLCA
cg14481454	BLCA
cg17080163	BLCA
cg20120208	BLCA
cg22544863	BLCA
cg24080008	BLCA
cg25572367	BLCA
cg25620430	BLCA
cg17774672	BLCA
cg27605748	BLCA
cg01048445	BLCA
cg02727104	BLCA
cg27346037	BLCA
cg00213479	BLCA
cg04053108	BLCA
cg07805777	BLCA
cg13558695	BLCA
cg14287512	BLCA
cg17639749	BLCA
cg23535310	BLCA
cg24903887	BLCA
cg13434842	BLCA
cg21678813	BLCA
cg13638420	BLCA
cg02162286	BLCA
cg07416237	BLCA
cg15123562	BLCA
cg03167413	BLCA
cg06482019	BLCA
cg06494592	BLCA
cg07483244	BLCA
cg09233651	BLCA
cg10953487	BLCA
cg11959399	BLCA
cg12150784	BLCA
cg13607709	BLCA
cg20377305	BLCA
cg20636352	BLCA
cg24119607	BLCA
cg25527494	BLCA
cg22813366	BLCA
cg04987053	BLCA
cg21852513	BLCA
cg23238315	BLCA
cg25832925	BLCA
cg11073773	BLCA
cg00400832	BLCA
cg02386420	BLCA
cg09611490	BLCA
cg15057061	BLCA
cg18749015	BLCA
cg19950069	BLCA
cg21136104	BLCA
cg23087153	BLCA
cg23858410	BLCA
cg26686732	BLCA
cg16890879	BLCA
cg02305723	BLCA
cg11173422	BLCA
cg19483007	BLCA
cg11169641	BLCA
cg00500705	BLCA
cg03218797	BLCA
cg10090761	BLCA
cg16255156	BLCA
cg16565394	BLCA
cg16638385	BLCA
cg19254906	BLCA
cg19343518	BLCA
cg20096204	BLCA
cg20760116	BLCA
cg22527793	BLCA
cg24180402	BLCA
cg26293182	BLCA
cg27424995	BLCA
cg27490875	BLCA
cg08659204	BLCA
cg00590029	BLCA
cg14970666	BLCA
cg22185100	BLCA
cg09065876	BLCA
cg23861420	BLCA
cg03490331	BLCA
cg07586008	BLCA
cg09019936	BLCA
cg09695430	BLCA
cg11915901	BLCA
cg14338916	BLCA
cg18075315	BLCA
cg19225602	BLCA
cg20571592	BLCA
cg20610452	BLCA
cg22443762	BLCA
cg25923240	BLCA
cg26156167	BLCA
cg26762347	BLCA
cg01887995	BLCA
cg22987487	BLCA
cg06396762	BLCA
cg03755177	BLCA
cg00232735	BLCA
cg02843349	BLCA
cg04010091	BLCA
cg05364884	BLCA
cg08632388	BLCA
cg09141953	BLCA
cg09422450	BLCA
cg13283765	BLCA
cg14548259	BLCA
cg16180353	BLCA
cg18032164	BLCA
cg18463001	BLCA
cg19089073	BLCA
cg19464804	BLCA
cg21650962	BLCA
cg21853707	BLCA
cg23930334	BLCA
cg25281029	BLCA
cg26116542	BLCA
cg07870074	BLCA
cg05014727	BLCA
cg16489610	BLCA
cg24192660	BLCA
cg26247525	BLCA
cg26343883	BLCA
cg18854419	BLCA
cg02020882	BLCA
cg02869459	BLCA
cg04281464	BLCA
cg04317962	BLCA
cg04353251	BLCA
cg04805181	BLCA
cg06814792	BLCA
cg07101909	BLCA
cg08350549	BLCA
cg08862035	BLCA
cg09262171	BLCA
cg11130317	BLCA
cg11155687	BLCA
cg14239515	BLCA
cg20012601	BLCA
cg21945930	BLCA
cg22488970	BLCA
cg22628281	BLCA
cg24595510	BLCA
cg13866527	BLCA
cg15946212	BLCA
cg19014435	BLCA
cg15138125	BLCA
cg12526923	BLCA
cg03604011	BLCA
cg13178766	BLCA
cg11283429	BLCA
cg12317414	BLCA
cg13472192	BLCA
cg07298347	BLCA
cg12473285	BLCA
cg12804791	BLCA
cg15575375	BLCA
cg16968985	BLCA
cg17375248	BLCA
cg21167643	BLCA
cg22167353	BLCA
cg25272143	BLCA
cg01254303	BLCA
cg03982831	BLCA
cg23152235	BLCA
cg27210464	BLCA
cg07935790	BLCA
cg18891712	BLCA
cg00869417	BLCA
cg00901051	BLCA
cg01554963	BLCA
cg04178787	BLCA
cg05790451	BLCA
cg06496728	BLCA
cg07314829	BLCA
cg07544796	BLCA
cg07693037	BLCA
cg09062708	BLCA
cg17230874	BLCA
cg17807172	BLCA
cg18810664	BLCA
cg20445245	BLCA
cg21847036	BLCA
cg23034362	BLCA
cg25707722	BLCA
cg26953727	BLCA
cg09555124	BLCA
cg08128274	BLCA
cg12821539	BLCA
cg18397279	BLCA
cg14262955	BLCA
cg27637617	BLCA
cg08813349	BLCA
cg01767631	BLCA
cg04445512	BLCA
cg05928806	BLCA
cg06246999	BLCA
cg07021052	BLCA
cg18044572	BLCA
cg18530551	BLCA
cg19477084	BLCA
cg25335557	BLCA
cg26113809	BLCA
cg27175093	BLCA
cg27521476	BLCA
cg16283362	BLCA
cg22975695	BLCA
cg22975160	BLCA
cg20610619	BLCA
cg02532518	BLCA
cg04150136	BLCA
cg04537567	BLCA
cg04785900	BLCA
cg08332074	BLCA
cg08795948	BLCA
cg11716106	BLCA
cg15276629	BLCA
cg17526513	BLCA
cg20152430	BLCA
cg20333836	BLCA
cg21389753	BLCA
cg14517743	BLCA
cg15181441	BLCA
cg00296121	BLCA
cg18173235	BLCA
cg10210594	BLCA
cg14916150	BLCA
cg03705558	BLCA
cg06699555	BLCA
cg10661191	BLCA
cg12210255	BLCA
cg13720108	BLCA
cg14669379	BLCA
cg15045802	BLCA
cg18675617	BLCA
cg19854915	BLCA
cg20548888	BLCA
cg21029045	BLCA
cg01349775	BLCA
cg26882164	BLCA
cg27627209	BLCA
cg10387543	BLCA
cg18150120	BLCA
cg12956091	BLCA
cg10834205	BLCA
cg01941755	BLCA
cg04115544	BLCA
cg04416414	BLCA
cg08640609	BLCA
cg10593047	BLCA
cg12815918	BLCA
cg16695890	BLCA
cg17124829	BLCA
cg25153755	BLCA
cg26029734	BLCA
cg26703661	BLCA
cg27657333	BLCA
cg04535578	BLCA
cg16088539	BLCA
cg01021184	BLCA
cg02900995	BLCA
cg05160193	BLCA
cg05588015	BLCA
cg06027254	BLCA
cg06613480	BLCA
cg06643150	BLCA
cg09983301	BLCA
cg10556636	BLCA
cg12479507	BLCA
cg13763181	BLCA
cg14021153	BLCA
cg17839721	BLCA
cg19351026	BLCA
cg20867963	BLCA
cg23631909	BLCA
cg25277041	BLCA
cg24331598	BLCA
cg17338430	BLCA
cg10706039	BLCA
cg25330843	BLCA
cg01883159	BLCA
cg04371726	BLCA
cg06302690	BLCA
cg08489324	BLCA
cg11362622	BLCA
cg15096377	BLCA
cg18391694	BLCA
cg19711530	BLCA
cg21681109	BLCA
cg22156700	BLCA
cg07113199	BLCA
cg01208908	BLCA
cg14110884	BLCA
cg01106926	BLCA
cg01590338	BLCA
cg04370314	BLCA
cg05072470	BLCA
cg05613116	BLCA
cg09888283	BLCA
cg13137458	BLCA
cg18316974	BLCA
cg19951244	BLCA
cg20852226	BLCA
cg23460843	BLCA
cg25334575	BLCA
cg12456799	BLCA
cg01423335	BLCA
cg03975755	BLCA
cg25113237	BLCA
cg09509179	BLCA
cg00196827	BLCA
cg01130127	BLCA
cg03778669	BLCA
cg08180070	BLCA
cg09792204	BLCA
cg09854515	BLCA
cg11694262	BLCA
cg12537925	BLCA
cg15837212	BLCA
cg15996480	BLCA
cg16239482	BLCA
cg21568106	BLCA
cg23541923	BLCA
cg25405984	BLCA
cg26582733	BLCA
cg27636310	BLCA
cg15203566	BLCA
cg16051195	BLCA
cg16410524	BLCA
cg11538641	BLCA
cg07603330	BLCA
cg14509153	BLCA
cg00104845	BLCA
cg02032299	BLCA
cg03850234	BLCA
cg06600725	BLCA
cg09615821	BLCA
cg09685182	BLCA
cg12109291	BLCA
cg15001131	BLCA
cg16300300	BLCA
cg18235100	BLCA
cg18912728	BLCA
cg19426388	BLCA
cg24847636	BLCA
cg27016494	BLCA
cg27382568	BLCA
cg13600477	BLCA
cg21082122	BLCA
cg14931884	BLCA
cg11044575	BLCA
cg02143404	BLCA
cg03678139	BLCA
cg00152946	BLCA
cg00754688	BLCA
cg00917569	BLCA
cg02890194	BLCA
cg03396103	BLCA
cg05494467	BLCA
cg08094175	BLCA
cg08433011	BLCA
cg11009590	BLCA
cg13000649	BLCA
cg15370536	BLCA
cg15990090	BLCA
cg18173058	BLCA
cg19560588	BLCA
cg23661466	BLCA
cg06973595	BLCA
cg16701059	BLCA
cg19356191	BLCA
cg20459495	BLCA
cg04131799	BLCA
cg05469346	BLCA
cg11944757	BLCA
cg13185188	BLCA
cg15920654	BLCA
cg17104258	BLCA
cg17342973	BLCA
cg20518155	BLCA
cg21525032	BLCA
cg25800638	BLCA
cg27153155	BLCA
cg07229402	BLCA
cg24783211	BLCA
cg14598327	BLCA
cg01226806	BLCA
cg01287936	BLCA
cg02264802	BLCA
cg02449354	BLCA
cg03176203	BLCA
cg05569742	BLCA
cg05692123	BLCA
cg05726764	BLCA
cg09232069	BLCA
cg14621217	BLCA
cg14796305	BLCA
cg14987431	BLCA
cg18222509	BLCA
cg19323951	BLCA
cg25399309	BLCA
cg15428435	BLCA
cg04027043	BLCA
cg00714725	BLCA
cg01634458	BLCA
cg03012726	BLCA
cg04780572	BLCA
cg05560435	BLCA
cg06175981	BLCA
cg06238944	BLCA
cg06255601	BLCA
cg06856687	BLCA
cg07040834	BLCA
cg07709148	BLCA
cg08010362	BLCA
cg12434571	BLCA
cg13933293	BLCA
cg14074285	BLCA
cg15188434	BLCA
cg17852588	BLCA
cg20168412	BLCA
cg21944224	BLCA
cg23967544	BLCA
cg24631482	BLCA
cg26618058	BLCA
cg19656689	BLCA
cg04961101	BLCA
cg09582952	BLCA
cg01050010	BLCA
cg02486904	BLCA
cg02689489	BLCA
cg05142677	BLCA
cg06861841	BLCA
cg08493294	BLCA
cg10504392	BLCA
cg10668399	BLCA
cg13202591	BLCA
cg14554869	BLCA
cg15062377	BLCA
cg18782736	BLCA
cg21196747	BLCA
cg06818052	BLCA
cg04070651	BLCA
cg01197871	BLCA
cg02503159	BLCA
cg04148762	BLCA
cg04314114	BLCA
cg04413320	BLCA
cg05234035	BLCA
cg07089056	BLCA
cg08516507	BLCA
cg13904562	BLCA
cg18645133	BLCA
cg18723560	BLCA
cg19908556	BLCA
cg20295537	BLCA
cg20381798	BLCA
cg25216580	BLCA
cg25538627	BLCA
cg26048630	BLCA
cg27565650	BLCA
cg13340765	BLCA
cg03736795	BLCA
cg11112161	BLCA
cg02256631	BLCA
cg08041481	BLCA
cg02264082	BLCA
cg00446414	BLCA
cg00852846	BLCA
cg07148879	BLCA
cg08535260	BLCA
cg10686233	BLCA
cg11752250	BLCA
cg13004182	BLCA
cg13133835	BLCA
cg13768290	BLCA
cg17023149	BLCA
cg19598416	BLCA
cg25862644	BLCA
cg02247591	BLCA
cg22659676	BLCA
cg07045330	BLCA
cg13709263	BLCA
cg00352417	BLCA
cg01493728	BLCA
cg03066986	BLCA
cg03163459	BLCA
cg06504526	BLCA
cg14689479	BLCA
cg22524657	BLCA
cg22541830	BLCA
cg23708337	BLCA
cg24894584	BLCA
cg25168494	BLCA
cg26075184	BLCA
cg21813612	BLCA
cg08952306	BLCA
cg09975620	BLCA
cg02585459	BLCA
cg24603408	BLCA
cg09974016	BLCA
cg02058267	BLCA
cg10215401	BLCA
cg10682299	BLCA
cg26800803	BLCA
cg22081371	BLCA
[truncated: 33,636 more rows]

## Sheet: Hypomethylated probes
Probe	CT
cg14037652	BLCA
cg14082886	BLCA
cg04246113	BLCA
cg20722088	BLCA
cg06972565	BLCA
cg06647068	BLCA
cg27492839	BLCA
cg24288527	BLCA
cg06061536	BLCA
cg17546376	BLCA
cg23859292	BLCA
cg01361361	BLCA
cg02643433	BLCA
cg18354248	BLCA
cg02902102	BLCA
cg09634659	BLCA
cg10506618	BLCA
cg24446417	BLCA
cg00977707	BLCA
cg13563867	BLCA
cg21834684	BLCA
cg17344055	BLCA
cg03772063	BLCA
cg08692104	BLCA
cg14603085	BLCA
cg19633004	BLCA
cg11067453	BLCA
cg20149780	BLCA
cg04311473	BLCA
cg04772817	BLCA
cg18015809	BLCA
cg26205890	BLCA
cg14610217	BLCA
cg26787863	BLCA
cg22170599	BLCA
cg02254879	BLCA
cg10330955	BLCA
cg02604225	BLCA
cg21157873	BLCA
cg22948094	BLCA
cg10042132	BLCA
cg18423737	BLCA
cg25002294	BLCA
cg25207224	BLCA
cg27515052	BLCA
cg14511866	BLCA
cg00705894	BLCA
cg05638830	BLCA
cg00902153	BLCA
cg01686933	BLCA
cg05523877	BLCA
cg11897377	BLCA
cg15804426	BLCA
cg23983106	BLCA
cg20366110	BLCA
cg02568716	BLCA
cg03002264	BLCA
cg22493620	BLCA
cg12597309	BLCA
cg20900103	BLCA
cg24780240	BLCA
cg01303222	BLCA
cg03094226	BLCA
cg24032056	BLCA
cg08071700	BLCA
cg24030434	BLCA
cg18995876	BLCA
cg00463367	BLCA
cg02352391	BLCA
cg05673731	BLCA
cg16039867	BLCA
cg16260349	BLCA
cg17248540	BLCA
cg22025263	BLCA
cg26830409	BLCA
cg00949386	BLCA
cg10023454	BLCA
cg15688070	BLCA
cg05173058	BLCA
cg16618104	BLCA
cg09331986	BLCA
cg12689888	BLCA
cg03123091	BLCA
cg03190578	BLCA
cg16790466	BLCA
cg17104959	BLCA
cg25709050	BLCA
cg08089543	BLCA
cg17245726	BLCA
cg00084347	BLCA
cg01021196	BLCA
cg20708141	BLCA
cg22524864	BLCA
cg11376339	BLCA
cg03895221	BLCA
cg07204479	BLCA
cg16286281	BLCA
cg22016731	BLCA
cg25515997	BLCA
cg15518113	BLCA
cg03787088	BLCA
cg00395579	BLCA
cg17808910	BLCA
cg00184457	BLCA
cg10962223	BLCA
cg13119853	BLCA
cg20387391	BLCA
cg02220837	BLCA
cg13313836	BLCA
cg18192987	BLCA
cg00830419	BLCA
cg01425293	BLCA
cg06016823	BLCA
cg10439402	BLCA
cg14166948	BLCA
cg11031869	BLCA
cg19702397	BLCA
cg22774605	BLCA
cg24517686	BLCA
cg01149264	BLCA
cg18195165	BLCA
cg19959477	BLCA
cg24148304	BLCA
cg01170129	BLCA
cg00703843	BLCA
cg09659300	BLCA
cg12158124	BLCA
cg15812586	BLCA
cg21176488	BLCA
cg22620111	BLCA
cg24610044	BLCA
cg26319827	BLCA
cg23508201	BLCA
cg01676795	BLCA
cg06358191	BLCA
cg23194346	BLCA
cg01165683	BLCA
cg02506353	BLCA
cg03601836	BLCA
cg04573500	BLCA
cg05489252	BLCA
cg07348845	BLCA
cg09299924	BLCA
cg13187885	BLCA
cg26548251	BLCA
cg15247093	BLCA
cg22530691	BLCA
cg03778909	BLCA
cg04171808	BLCA
cg04497015	BLCA
cg07554775	BLCA
cg13279286	BLCA
cg16296017	BLCA
cg07960083	BLCA
cg25746903	BLCA
cg04213746	BLCA
cg11205173	BLCA
cg07960624	BLCA
cg10719144	BLCA
cg16800228	BLCA
cg26619193	BLCA
cg02129962	BLCA
cg08836861	BLCA
cg20539811	BLCA
cg20834587	BLCA
cg00033490	BLCA
cg08123067	BLCA
cg15030789	BLCA
cg18437839	BLCA
cg19377326	BLCA
cg26552638	BLCA
cg20073320	BLCA
cg00270521	BLCA
cg05696969	BLCA
cg19015537	BLCA
cg26484108	BLCA
cg09171931	BLCA
cg03462901	BLCA
cg04012913	BLCA
cg09248934	BLCA
cg09335647	BLCA
cg10342553	BLCA
cg14967804	BLCA
cg15752885	BLCA
cg17229929	BLCA
cg27056501	BLCA
cg13748794	BLCA
cg02524834	BLCA
cg02531439	BLCA
cg06997184	BLCA
cg08188555	BLCA
cg23618217	BLCA
cg00933763	BLCA
cg00024046	BLCA
cg02009358	BLCA
cg03276000	BLCA
cg08090385	BLCA
cg20469680	BLCA
cg25850629	BLCA
cg04314130	BLCA
cg09528494	BLCA
cg22599740	BLCA
cg25932761	BLCA
cg25877069	BLCA
cg00971613	BLCA
cg01477971	BLCA
cg09213451	BLCA
cg14284824	BLCA
cg22611850	BLCA
cg25052223	BLCA
cg07481027	BLCA
cg14659814	BLCA
cg15689795	BLCA
cg19675599	BLCA
cg19945263	BLCA
cg24589292	BLCA
cg04897892	BLCA
cg07296597	BLCA
cg15928106	BLCA
cg10362613	BLCA
cg18444099	BLCA
cg19870898	BLCA
cg23411529	BLCA
cg08081780	BLCA
cg01300641	BLCA
cg03216884	BLCA
cg07762764	BLCA
cg08834128	BLCA
cg19579500	BLCA
cg21498785	BLCA
cg21715896	BLCA
cg23902471	BLCA
cg26994099	BLCA
cg19882915	BLCA
cg01441127	BLCA
cg02449975	BLCA
cg06087564	BLCA
cg11860777	BLCA
cg17730764	BLCA
cg24341254	BLCA
cg24746594	BLCA
cg01454305	BLCA
cg08163163	BLCA
cg15332359	BLCA
cg20777390	BLCA
cg23920016	BLCA
cg25156528	BLCA
cg27333271	BLCA
cg08168585	BLCA
cg27223728	BLCA
cg01761552	BLCA
cg07041428	BLCA
cg07161848	BLCA
cg10817250	BLCA
cg12881765	BLCA
cg15086825	BLCA
cg22227621	BLCA
cg25834692	BLCA
cg09259534	BLCA
cg13096433	BLCA
cg00226822	BLCA
cg00526273	BLCA
cg03006953	BLCA
cg06251500	BLCA
cg08667600	BLCA
cg09152949	BLCA
cg15745817	BLCA
cg20803931	BLCA
cg21526011	BLCA
cg22381282	BLCA
cg24699871	BLCA
cg26452584	BLCA
cg02711975	BLCA
cg09169356	BLCA
cg11853697	BLCA
cg15035217	BLCA
cg20663219	BLCA
cg23394510	BLCA
cg00029979	BLCA
cg00394581	BLCA
cg03598297	BLCA
cg08944484	BLCA
cg09127007	BLCA
cg12352399	BLCA
cg18104015	BLCA
cg24838345	BLCA
cg26853371	BLCA
cg17384323	BLCA
cg20172737	BLCA
cg01250454	BLCA
cg02288684	BLCA
cg14434745	BLCA
cg14802097	BLCA
cg15440158	BLCA
cg15903280	BLCA
cg16685586	BLCA
cg17383853	BLCA
cg18768347	BLCA
cg22924015	BLCA
cg21825397	BLCA
cg02547035	BLCA
cg14686437	BLCA
cg01300623	BLCA
cg01864069	BLCA
cg05274680	BLCA
cg09403190	BLCA
cg20061378	BLCA
cg22663660	BLCA
cg23756265	BLCA
cg24582851	BLCA
cg27640234	BLCA
cg24784466	BLCA
cg18144247	BLCA
cg04837722	BLCA
cg04386642	BLCA
cg07213414	BLCA
cg11441533	BLCA
cg12763430	BLCA
cg19198919	BLCA
cg19704102	BLCA
cg22390041	BLCA
cg23693548	BLCA
cg25985504	BLCA
cg01771850	BLCA
cg06406538	BLCA
cg11267390	BLCA
cg12550241	BLCA
cg16107105	BLCA
cg21162528	BLCA
cg08218944	BLCA
cg00618626	BLCA
cg01349621	BLCA
cg04427990	BLCA
cg05327192	BLCA
cg05640294	BLCA
cg06779421	BLCA
cg07028950	BLCA
cg07409471	BLCA
cg11952340	BLCA
cg13473184	BLCA
cg14324800	BLCA
cg14861497	BLCA
cg19205031	BLCA
cg20491328	BLCA
cg22678398	BLCA
cg22965082	BLCA
cg26942930	BLCA
cg12466669	BLCA
cg00306893	BLCA
cg02120621	BLCA
cg02372820	BLCA
cg05431532	BLCA
cg08843537	BLCA
cg09231518	BLCA
cg11756387	BLCA
cg16325421	BLCA
cg17116500	BLCA
cg17493193	BLCA
cg24047187	BLCA
cg24633745	BLCA
cg25557227	BLCA
cg00318322	BLCA
cg01329756	BLCA
cg03193847	BLCA
cg03535099	BLCA
cg11944110	BLCA
cg15977904	BLCA
cg16276225	BLCA
cg16595458	BLCA
cg18866597	BLCA
cg19147912	BLCA
cg22048405	BLCA
cg24463066	BLCA
cg26435172	BLCA
cg03313075	BLCA
cg23091777	BLCA
cg01619416	BLCA
cg03084838	BLCA
cg05525798	BLCA
cg05797770	BLCA
cg11562901	BLCA
cg12914733	BLCA
cg13056524	BLCA
cg13064897	BLCA
cg13360866	BLCA
cg14255981	BLCA
cg14258504	BLCA
cg16555188	BLCA
cg16676676	BLCA
cg18849847	BLCA
cg24039962	BLCA
cg01188466	BLCA
cg01952226	BLCA
cg03047059	BLCA
cg03783391	BLCA
cg05908960	BLCA
cg08939847	BLCA
cg09328046	BLCA
cg13250752	BLCA
cg16319142	BLCA
cg19936318	BLCA
cg20667964	BLCA
cg25100863	BLCA
cg10083258	BLCA
cg10023915	BLCA
cg10057940	BLCA
cg06001997	BLCA
cg06117404	BLCA
cg08266027	BLCA
cg10085138	BLCA
cg13690407	BLCA
cg15125053	BLCA
cg16497413	BLCA
cg16616370	BLCA
cg20311065	BLCA
cg24035035	BLCA
cg25912023	BLCA
cg27171837	BLCA
cg09561365	BLCA
cg27183818	BLCA
cg00297741	BLCA
cg00324748	BLCA
cg03723001	BLCA
cg05844572	BLCA
cg07530063	BLCA
cg08311885	BLCA
cg09675824	BLCA
cg14228177	BLCA
cg16682935	BLCA
cg16736630	BLCA
cg17852482	BLCA
cg18810542	BLCA
cg23515921	BLCA
cg23562023	BLCA
cg16719865	BLCA
cg13332574	BLCA
cg00058644	BLCA
cg09388920	BLCA
cg09579989	BLCA
cg12653626	BLCA
cg14434293	BLCA
cg15125626	BLCA
cg16556605	BLCA
cg19788754	BLCA
cg21156912	BLCA
cg22065124	BLCA
cg25581222	BLCA
cg25996586	BLCA
cg06428196	BLCA
cg17516571	BLCA
cg14585513	BLCA
cg04302775	BLCA
cg04811540	BLCA
cg08860639	BLCA
cg19142141	BLCA
cg21692726	BLCA
cg23693245	BLCA
cg25893560	BLCA
cg26900781	BLCA
cg10647547	BLCA
cg00779167	BLCA
cg04724406	BLCA
cg09362366	BLCA
cg09539496	BLCA
cg09611620	BLCA
cg09773127	BLCA
cg11855156	BLCA
cg12399484	BLCA
cg16152136	BLCA
cg17562584	BLCA
cg18709710	BLCA
cg20324777	BLCA
cg23375877	BLCA
cg23548612	BLCA
cg01886125	BLCA
cg25103160	BLCA
cg19284108	BLCA
cg00793562	BLCA
cg01226742	BLCA
cg06092178	BLCA
cg08325343	BLCA
cg11834658	BLCA
cg12868312	BLCA
cg15983182	BLCA
cg16353318	BLCA
cg16505233	BLCA
cg18681028	BLCA
cg19006947	BLCA
cg19451021	BLCA
cg20701926	BLCA
cg22860917	BLCA
cg25497530	BLCA
cg26356309	BLCA
cg08701816	BLCA
cg00593607	BLCA
cg01549977	BLCA
cg03201492	BLCA
cg03922381	BLCA
cg07257122	BLCA
cg12225949	BLCA
cg13231680	BLCA
cg14143723	BLCA
cg15143024	BLCA
cg18318941	BLCA
cg18384794	BLCA
cg21359950	BLCA
cg03032053	BLCA
cg04669895	BLCA
cg09411682	BLCA
cg10797319	BLCA
cg17547226	BLCA
cg20800117	BLCA
cg21016445	BLCA
cg22156899	BLCA
cg22647970	BLCA
cg24663419	BLCA
cg24164612	BLCA
cg02770672	BLCA
cg20771595	BLCA
cg01891966	BLCA
cg05694089	BLCA
cg05903710	BLCA
cg06633978	BLCA
cg09040942	BLCA
cg09787580	BLCA
cg10797552	BLCA
cg11146178	BLCA
cg14836555	BLCA
cg15908877	BLCA
cg16188379	BLCA
cg18632291	BLCA
cg22276227	BLCA
cg23875663	BLCA
cg15210851	BLCA
cg25274263	BLCA
cg00566164	BLCA
cg00890916	BLCA
cg01617018	BLCA
cg02663352	BLCA
cg03765419	BLCA
cg05291588	BLCA
cg06829584	BLCA
cg07774096	BLCA
cg10187713	BLCA
cg10426658	BLCA
cg11203211	BLCA
cg11748909	BLCA
cg12581682	BLCA
cg12620035	BLCA
cg13762255	BLCA
cg13879195	BLCA
cg17451015	BLCA
cg18222653	BLCA
cg18413830	BLCA
cg19158553	BLCA
cg19358589	BLCA
cg20859933	BLCA
cg21620979	BLCA
cg22186263	BLCA
cg23319218	BLCA
cg23460250	BLCA
cg26159052	BLCA
cg25372239	BLCA
cg04922203	BLCA
cg05228110	BLCA
cg07341788	BLCA
cg10233830	BLCA
cg10731020	BLCA
cg12809766	BLCA
cg12849224	BLCA
cg14311481	BLCA
cg19360930	BLCA
cg19714332	BLCA
cg20125501	BLCA
cg21015669	BLCA
cg22163280	BLCA
cg24406240	BLCA
cg24442978	BLCA
cg25312122	BLCA
cg25369757	BLCA
cg26076793	BLCA
cg26159541	BLCA
cg27574595	BLCA
cg00396699	BLCA
cg01178854	BLCA
cg02524904	BLCA
cg03759001	BLCA
cg03953513	BLCA
cg06234863	BLCA
cg12811617	BLCA
cg13951488	BLCA
cg14329285	BLCA
cg14659008	BLCA
cg14758812	BLCA
cg16158484	BLCA
cg16901302	BLCA
cg19341849	BLCA
cg20071329	BLCA
cg20321265	BLCA
cg20592075	BLCA
cg20894457	BLCA
cg22990388	BLCA
cg24677192	BLCA
cg25887076	BLCA
cg06873401	BLCA
cg01447854	BLCA
cg01738524	BLCA
cg02007217	BLCA
cg02177444	BLCA
cg02647591	BLCA
cg04040861	BLCA
cg05872835	BLCA
cg06384134	BLCA
cg06720949	BLCA
cg07511317	BLCA
cg09921371	BLCA
cg10012393	BLCA
cg11419030	BLCA
cg13681655	BLCA
cg13784312	BLCA
cg15976416	BLCA
cg16590792	BLCA
cg18913924	BLCA
cg19395684	BLCA
cg21670944	BLCA
cg22877504	BLCA
cg23982317	BLCA
cg26070874	BLCA
cg26268968	BLCA
cg27351239	BLCA
cg03287566	BLCA
cg02423000	BLCA
cg02527881	BLCA
cg03810479	BLCA
cg04366880	BLCA
cg04853995	BLCA
cg06155303	BLCA
cg08773226	BLCA
cg13099374	BLCA
cg13412283	BLCA
cg13958583	BLCA
cg13989810	BLCA
cg16117757	BLCA
cg16422365	BLCA
cg21706183	BLCA
cg24424219	BLCA
cg24718903	BLCA
cg18038894	BLCA
cg01395690	BLCA
cg02551007	BLCA
cg03880890	BLCA
cg10599446	BLCA
cg10914292	BLCA
cg11290188	BLCA
cg13667911	BLCA
cg14624950	BLCA
cg15444478	BLCA
cg16258657	BLCA
cg19755314	BLCA
cg21454161	BLCA
cg24358395	BLCA
cg24760717	BLCA
cg27666046	BLCA
cg12221970	BLCA
cg00576086	BLCA
cg00650953	BLCA
cg02055988	BLCA
cg03669367	BLCA
cg04676057	BLCA
cg05642546	BLCA
cg05793094	BLCA
cg06530725	BLCA
cg08313382	BLCA
cg08628911	BLCA
cg14476212	BLCA
cg14846372	BLCA
cg15623111	BLCA
cg16798825	BLCA
cg17588094	BLCA
cg18115481	BLCA
cg18502829	BLCA
cg23083049	BLCA
cg26337559	BLCA
cg27629782	BLCA
cg01221209	BLCA
cg02821268	BLCA
cg05398905	BLCA
cg07805146	BLCA
cg09103187	BLCA
cg10423842	BLCA
cg10690829	BLCA
cg11207799	BLCA
cg11218176	BLCA
cg12715395	BLCA
cg14533753	BLCA
cg16041617	BLCA
cg16139517	BLCA
cg16429735	BLCA
cg18947954	BLCA
cg19009132	BLCA
cg19310365	BLCA
cg19509829	BLCA
cg20262683	BLCA
cg21507153	BLCA
cg26070099	BLCA
cg27338302	BLCA
cg00550955	BLCA
cg00618155	BLCA
cg03817675	BLCA
cg03873281	BLCA
cg03929366	BLCA
cg04840203	BLCA
cg05029983	BLCA
cg05698763	BLCA
cg06786600	BLCA
cg07762788	BLCA
cg09899496	BLCA
cg10100887	BLCA
cg10443159	BLCA
cg10583319	BLCA
cg11941630	BLCA
cg13652373	BLCA
cg14947846	BLCA
cg14997942	BLCA
cg15044181	BLCA
cg16392561	BLCA
cg16492510	BLCA
cg18161211	BLCA
cg18390683	BLCA
cg19703240	BLCA
cg21778193	BLCA
cg22188603	BLCA
cg23987198	BLCA
cg24965293	BLCA
cg26322781	BLCA
cg13707005	BLCA
cg12301619	BLCA
cg00923934	BLCA
cg01642786	BLCA
cg02936493	BLCA
cg04246253	BLCA
cg06996273	BLCA
cg07865418	BLCA
cg08103072	BLCA
cg08113628	BLCA
cg08745334	BLCA
cg09049451	BLCA
cg09234698	BLCA
cg09558069	BLCA
cg09944434	BLCA
cg12336709	BLCA
cg13573587	BLCA
cg13587665	BLCA
cg15668538	BLCA
cg18014547	BLCA
cg19171161	BLCA
cg19440115	BLCA
cg19586709	BLCA
cg20558091	BLCA
cg24055703	BLCA
cg24331853	BLCA
cg24471576	BLCA
cg24523685	BLCA
cg25628461	BLCA
cg01576142	BLCA
cg14149492	BLCA
cg02735530	BLCA
cg03286742	BLCA
cg03337256	BLCA
cg03548062	BLCA
cg04722643	BLCA
cg04898035	BLCA
cg07191524	BLCA
cg07531549	BLCA
cg07569264	BLCA
cg10272520	BLCA
cg11844530	BLCA
cg13442689	BLCA
cg13856405	BLCA
cg13961576	BLCA
cg16505548	BLCA
cg17117243	BLCA
cg17345994	BLCA
cg17467525	BLCA
cg25427625	BLCA
cg26446294	BLCA
cg26531076	BLCA
cg01235083	BLCA
cg01850245	BLCA
cg02508743	BLCA
cg03426423	BLCA
cg04572706	BLCA
cg05218510	BLCA
cg05807489	BLCA
cg06864127	BLCA
cg07605269	BLCA
cg07960922	BLCA
cg08380973	BLCA
cg08611689	BLCA
cg08782002	BLCA
cg12324353	BLCA
cg14025637	BLCA
cg14251964	BLCA
cg15244778	BLCA
cg17052212	BLCA
cg17276513	BLCA
cg17443753	BLCA
cg18541042	BLCA
cg19754658	BLCA
cg24670916	BLCA
cg25430878	BLCA
cg25447202	BLCA
cg27569887	BLCA
cg24277788	BLCA
cg04134096	BLCA
cg15152595	BLCA
cg02459543	BLCA
cg05352972	BLCA
cg00878747	BLCA
cg00922796	BLCA
cg02096172	BLCA
cg02275530	BLCA
cg02973354	BLCA
cg05280508	BLCA
cg07261186	BLCA
cg08962888	BLCA
cg09469812	BLCA
cg10928426	BLCA
cg11962007	BLCA
cg12555810	BLCA
cg12962167	BLCA
cg13712818	BLCA
cg15114607	BLCA
cg15133201	BLCA
cg17428519	BLCA
cg19149915	BLCA
cg20652954	BLCA
cg23138261	BLCA
cg23257697	BLCA
cg25624009	BLCA
cg27110177	BLCA
cg00249205	BLCA
cg00889709	BLCA
cg01454538	BLCA
cg01942797	BLCA
cg02630175	BLCA
cg03312805	BLCA
cg03985555	BLCA
cg04191306	BLCA
cg04522866	BLCA
cg07051905	BLCA
cg07687354	BLCA
cg08365609	BLCA
cg08580545	BLCA
cg09476306	BLCA
cg10646422	BLCA
cg11990296	BLCA
cg12635314	BLCA
cg14210862	BLCA
cg15889594	BLCA
cg16162122	BLCA
cg21029504	BLCA
cg25556008	BLCA
cg26035201	BLCA
cg26370886	BLCA
cg27196496	BLCA
cg10025586	BLCA
cg11181726	BLCA
cg11974162	BLCA
cg16031528	BLCA
cg00561854	BLCA
cg03947749	BLCA
cg04178131	BLCA
cg05227773	BLCA
cg05254946	BLCA
cg05810886	BLCA
cg06106510	BLCA
cg06738887	BLCA
cg10100556	BLCA
cg11128956	BLCA
cg11157185	BLCA
cg12616923	BLCA
cg14150803	BLCA
cg14986386	BLCA
cg15571353	BLCA
cg16876527	BLCA
cg16978398	BLCA
cg17617491	BLCA
cg18447587	BLCA
cg18456331	BLCA
cg18522655	BLCA
cg18575244	BLCA
cg21267167	BLCA
cg23393615	BLCA
cg23670519	BLCA
cg22601300	BLCA
cg10734044	BLCA
cg08682535	BLCA
cg18333337	BLCA
cg00457195	BLCA
cg02092785	BLCA
cg03821121	BLCA
cg03976856	BLCA
cg04857792	BLCA
cg05751310	BLCA
cg06413087	BLCA
cg06531624	BLCA
cg06877366	BLCA
cg11417612	BLCA
cg15912390	BLCA
cg15947910	BLCA
cg16182465	BLCA
cg16283183	BLCA
cg17383203	BLCA
cg18769357	BLCA
cg19448644	BLCA
cg20074526	BLCA
cg21442419	BLCA
cg21849812	BLCA
cg26394196	BLCA
cg27330502	BLCA
cg27639613	BLCA
cg14675241	BLCA
cg08589212	BLCA
cg03577837	BLCA
cg01924561	BLCA
cg02017814	BLCA
cg02079156	BLCA
cg04023526	BLCA
cg08108655	BLCA
cg08195928	BLCA
cg08268388	BLCA
cg08583859	BLCA
cg14094521	BLCA
cg15341866	BLCA
cg16784234	BLCA
cg17447514	BLCA
cg19495308	BLCA
cg19630665	BLCA
cg20043649	BLCA
cg20846728	BLCA
cg21919658	BLCA
cg22444116	BLCA
cg24526669	BLCA
cg08247297	BLCA
cg11541547	BLCA
cg00016324	BLCA
cg01094891	BLCA
cg01274257	BLCA
cg01896517	BLCA
cg02013739	BLCA
cg02108645	BLCA
cg04253077	BLCA
cg05605194	BLCA
cg06397345	BLCA
cg06442240	BLCA
cg07483266	BLCA
cg07503785	BLCA
cg09093656	BLCA
cg09105442	BLCA
cg09765297	BLCA
cg10033433	BLCA
cg10110335	BLCA
cg10803417	BLCA
cg10841138	BLCA
cg12641024	BLCA
cg13504411	BLCA
cg13918042	BLCA
cg14454094	BLCA
cg15901963	BLCA
cg15975980	BLCA
cg17740401	BLCA
cg23810463	BLCA
cg24788028	BLCA
cg26109401	BLCA
cg26472802	BLCA
cg25812683	BLCA
cg02631092	BLCA
cg02170784	BLCA
cg02473237	BLCA
cg03678558	BLCA
cg03957095	BLCA
cg04105230	BLCA
cg04161859	BLCA
cg04184273	BLCA
cg05010113	BLCA
cg05026014	BLCA
cg05160751	BLCA
cg06492076	BLCA
cg08049614	BLCA
cg10422047	BLCA
cg10767420	BLCA
cg12193817	BLCA
cg12790424	BLCA
cg14327759	BLCA
cg14387312	BLCA
cg15101483	BLCA
cg15601371	BLCA
cg16525974	BLCA
cg21857846	BLCA
cg23101551	BLCA
cg23427406	BLCA
cg24504349	BLCA
cg25679431	BLCA
cg26401796	BLCA
cg10211383	BLCA
cg14068176	BLCA
cg09110502	BLCA
cg02390715	BLCA
cg02470179	BLCA
cg04489851	BLCA
cg06934829	BLCA
cg07884673	BLCA
cg10694727	BLCA
cg13516508	BLCA
cg15444167	BLCA
cg17987982	BLCA
cg18476517	BLCA
cg20391058	BLCA
cg22502001	BLCA
cg24033742	BLCA
cg26237628	BLCA
cg26611832	BLCA
cg26662578	BLCA
cg20462493	BLCA
cg00421223	BLCA
cg01550915	BLCA
cg04275506	BLCA
cg04590790	BLCA
cg07935669	BLCA
cg08462122	BLCA
cg08982864	BLCA
cg08987855	BLCA
cg11669285	BLCA
cg13837747	BLCA
cg16047292	BLCA
cg16446738	BLCA
cg20949644	BLCA
cg23017002	BLCA
cg23629775	BLCA
cg24276395	BLCA
cg25632577	BLCA
cg27487860	BLCA
cg13734338	BLCA
cg12187165	BLCA
cg22396119	BLCA
cg00682069	BLCA
cg01272668	BLCA
cg02140072	BLCA
cg02716317	BLCA
cg02800747	BLCA
cg03630386	BLCA
cg03637218	BLCA
cg04102894	BLCA
cg05084525	BLCA
cg06170283	BLCA
cg07493834	BLCA
cg08266177	BLCA
cg08515646	BLCA
cg09248613	BLCA
cg10035270	BLCA
cg10328768	BLCA
cg12105679	BLCA
cg13184814	BLCA
cg13614440	BLCA
cg14170043	BLCA
cg15547140	BLCA
cg18019372	BLCA
cg19384997	BLCA
cg20961824	BLCA
cg21181498	BLCA
cg23174148	BLCA
cg23299254	BLCA
cg23386212	BLCA
cg25951217	BLCA
cg26334166	BLCA
cg03127388	BLCA
cg00179940	BLCA
cg00270764	BLCA
cg00286513	BLCA
cg01089364	BLCA
cg01540172	BLCA
cg02017892	BLCA
cg03527077	BLCA
cg04324821	BLCA
cg04559605	BLCA
cg08994082	BLCA
cg09187695	BLCA
cg10473311	BLCA
cg11033588	BLCA
cg11099600	BLCA
cg11375112	BLCA
cg12562132	BLCA
cg13209892	BLCA
cg13305444	BLCA
cg14914552	BLCA
cg15929363	BLCA
cg16382077	BLCA
cg18640098	BLCA
cg22451356	BLCA
cg25015465	BLCA
cg25356456	BLCA
cg00505606	BLCA
cg17949443	BLCA
cg01520454	BLCA
cg02276807	BLCA
cg05292402	BLCA
cg05747849	BLCA
cg06987132	BLCA
cg07456815	BLCA
cg08128007	BLCA
cg08382534	BLCA
cg09119349	BLCA
cg09994435	BLCA
cg10542123	BLCA
cg10612692	BLCA
cg13393327	BLCA
cg14793844	BLCA
cg15081027	BLCA
cg20035127	BLCA
cg20403678	BLCA
cg20723935	BLCA
cg20764212	BLCA
cg21198147	BLCA
cg22618556	BLCA
cg22949073	BLCA
cg23711059	BLCA
cg23751171	BLCA
cg24193588	BLCA
cg25099389	BLCA
cg25398044	BLCA
cg26457700	BLCA
cg19630951	BLCA
cg04055739	BLCA
cg00147509	BLCA
cg00797102	BLCA
cg01310330	BLCA
cg01532187	BLCA
cg01719179	BLCA
cg01720475	BLCA
cg02376426	BLCA
cg02958014	BLCA
cg03021296	BLCA
cg03123979	BLCA
cg03178541	BLCA
cg03278514	BLCA
cg03289833	BLCA
cg03433030	BLCA
cg03481855	BLCA
cg03651219	BLCA
cg03662347	BLCA
cg04682969	BLCA
cg05145297	BLCA
cg06597413	BLCA
cg06756069	BLCA
cg06887224	BLCA
cg08161205	BLCA
cg08471972	BLCA
cg09832443	BLCA
cg10795614	BLCA
cg11817589	BLCA
cg12161887	BLCA
cg13801193	BLCA
cg13883671	BLCA
cg14528056	BLCA
cg18175518	BLCA
cg18784113	BLCA
cg21643262	BLCA
cg22509057	BLCA
cg23072559	BLCA
cg23692500	BLCA
cg25498731	BLCA
cg26591162	BLCA
cg21391133	BLCA
cg09641325	BLCA
cg00203564	BLCA
cg02955989	BLCA
cg04718102	BLCA
cg05018835	BLCA
cg05536998	BLCA
cg07749454	BLCA
cg08992854	BLCA
cg09258315	BLCA
cg09556351	BLCA
cg10065739	BLCA
cg11200568	BLCA
cg12094965	BLCA
cg12513975	BLCA
cg15856066	BLCA
cg16226627	BLCA
cg19174658	BLCA
cg19307180	BLCA
cg19555988	BLCA
cg20042662	BLCA
cg20237820	BLCA
cg21762655	BLCA
cg21828517	BLCA
cg22868272	BLCA
cg23896695	BLCA
cg24300845	BLCA
cg24906819	BLCA
cg25574849	BLCA
cg25803977	BLCA
cg26176014	BLCA
cg26252077	BLCA
cg26555149	BLCA
cg27149284	BLCA
cg24686845	BLCA
cg06042148	BLCA
cg26336701	BLCA
cg00190355	BLCA
cg00379619	BLCA
cg00865541	BLCA
cg01224393	BLCA
cg01643997	BLCA
cg02486364	BLCA
cg02791891	BLCA
cg02987387	BLCA
cg03114584	BLCA
cg05928656	BLCA
cg07830134	BLCA
cg08650125	BLCA
cg09462763	BLCA
cg09647867	BLCA
cg11143876	BLCA
cg11863854	BLCA
cg12098569	BLCA
cg12179884	BLCA
cg12399224	BLCA
cg13576946	BLCA
cg15514918	BLCA
cg17079374	BLCA
cg18316254	BLCA
cg19249874	BLCA
cg19555191	BLCA
cg20647799	BLCA
cg22674248	BLCA
cg23057232	BLCA
cg23080355	BLCA
cg23916878	BLCA
cg24382178	BLCA
cg24831391	BLCA
cg26066724	BLCA
cg26070865	BLCA
cg27303421	BLCA
cg23704055	BLCA
cg08419450	BLCA
cg06250720	BLCA
cg12886406	BLCA
cg17115419	BLCA
cg01678313	BLCA
cg01969403	BLCA
cg02235843	BLCA
cg04992250	BLCA
cg07010687	BLCA
cg07788437	BLCA
cg08065983	BLCA
cg08243465	BLCA
cg08541642	BLCA
cg09916692	BLCA
cg11601663	BLCA
cg12297970	BLCA
cg12944572	BLCA
cg13901000	BLCA
cg14841601	BLCA
cg17182270	BLCA
cg19106893	BLCA
cg20652822	BLCA
cg20956114	BLCA
cg21075784	BLCA
cg24694502	BLCA
cg25972918	BLCA
cg03110165	BLCA
cg03006588	BLCA
cg03143347	BLCA
cg03337575	BLCA
cg03825234	BLCA
cg03928887	BLCA
cg05130081	BLCA
cg05423942	BLCA
cg07139503	BLCA
cg08866991	BLCA
cg09853702	BLCA
cg11784667	BLCA
cg14939821	BLCA
cg16945633	BLCA
cg17218270	BLCA
cg19509988	BLCA
cg19871722	BLCA
cg20064848	BLCA
cg20294328	BLCA
cg21467203	BLCA
cg21484315	BLCA
cg22596860	BLCA
cg22735749	BLCA
cg23496571	BLCA
cg24092960	BLCA
cg27552584	BLCA
cg24035519	BLCA
cg11806633	BLCA
cg11780053	BLCA
cg00238899	BLCA
cg01231543	BLCA
cg01642723	BLCA
cg02642178	BLCA
cg03782800	BLCA
cg04734784	BLCA
cg06538426	BLCA
cg07772617	BLCA
cg07928363	BLCA
cg08386696	BLCA
cg08756898	BLCA
cg09051342	BLCA
cg09323898	BLCA
cg10106988	BLCA
cg10534216	BLCA
cg11002119	BLCA
cg13305336	BLCA
cg15020206	BLCA
cg15175242	BLCA
cg15665276	BLCA
cg16248432	BLCA
cg17278057	BLCA
cg19322228	BLCA
cg21913528	BLCA
cg23822732	BLCA
cg23857238	BLCA
cg24491618	BLCA
cg25791868	BLCA
cg26026567	BLCA
cg05583636	BLCA
cg07530947	BLCA
cg00297843	BLCA
cg00316341	BLCA
cg02943050	BLCA
cg03900378	BLCA
cg04330881	BLCA
cg05013912	BLCA
cg05707211	BLCA
cg06051159	BLCA
cg06219586	BLCA
cg07211251	BLCA
cg09588888	BLCA
cg09757595	BLCA
cg10442932	BLCA
cg10822352	BLCA
cg10978544	BLCA
cg11956908	BLCA
cg11958234	BLCA
cg12387106	BLCA
cg13316295	BLCA
cg13580107	BLCA
cg14564161	BLCA
cg14728380	BLCA
cg15997393	BLCA
cg18533966	BLCA
cg19207066	BLCA
cg21271015	BLCA
cg21287347	BLCA
cg22749855	BLCA
cg23112745	BLCA
cg23777173	BLCA
cg24216893	BLCA
cg24282479	BLCA
cg26998481	BLCA
cg07706111	BLCA
cg00871207	BLCA
cg01874334	BLCA
cg02351160	BLCA
cg03040530	BLCA
cg03547078	BLCA
cg04064032	BLCA
cg05299774	BLCA
cg05448332	BLCA
cg05626664	BLCA
cg06040872	BLCA
cg08835861	BLCA
cg09326084	BLCA
cg09972405	BLCA
cg10149296	BLCA
cg10232198	BLCA
cg10946871	BLCA
cg11802013	BLCA
cg12458039	BLCA
cg12552438	BLCA
cg12661624	BLCA
cg13534954	BLCA
cg15254822	BLCA
cg16386806	BLCA
cg18531916	BLCA
cg18682430	BLCA
cg18717167	BLCA
cg18898498	BLCA
cg19498112	BLCA
cg20014974	BLCA
cg20506745	BLCA
cg21640865	BLCA
cg24750539	BLCA
cg24783119	BLCA
cg00400992	BLCA
cg08376014	BLCA
cg00759741	BLCA
cg00915214	BLCA
cg00946960	BLCA
cg01172234	BLCA
cg02260710	BLCA
cg02815320	BLCA
cg03108894	BLCA
cg03267487	BLCA
cg04848686	BLCA
cg04894463	BLCA
cg05168945	BLCA
cg06879608	BLCA
cg07863354	BLCA
cg08297498	BLCA
cg08790807	BLCA
cg08949735	BLCA
cg09571972	BLCA
cg10377414	BLCA
cg10754395	BLCA
cg11848015	BLCA
cg12339133	BLCA
cg13828236	BLCA
cg14343414	BLCA
cg14442405	BLCA
cg15848095	BLCA
cg16357434	BLCA
cg16455798	BLCA
cg16750953	BLCA
cg17440386	BLCA
cg18144710	BLCA
cg19055098	BLCA
cg19547192	BLCA
cg19819320	BLCA
cg19945931	BLCA
cg20070618	BLCA
cg22125176	BLCA
cg22455271	BLCA
cg22615730	BLCA
cg25844590	BLCA
cg14743346	BLCA
cg13074682	BLCA
cg20129534	BLCA
cg08946161	BLCA
cg00238283	BLCA
cg00413030	BLCA
cg00542096	BLCA
cg01669161	BLCA
cg02340223	BLCA
cg04455286	BLCA
cg05330708	BLCA
cg06204040	BLCA
cg06219310	BLCA
cg06521247	BLCA
cg07197092	BLCA
cg07443717	BLCA
cg07538890	BLCA
cg08595989	BLCA
cg09294246	BLCA
cg09933355	BLCA
cg11697660	BLCA
cg11726507	BLCA
cg12438819	BLCA
cg13039454	BLCA
cg13524554	BLCA
cg14541582	BLCA
cg15549700	BLCA
cg16188080	BLCA
cg17589883	BLCA
cg18586212	BLCA
cg20510033	BLCA
cg21146652	BLCA
cg21740232	BLCA
cg23368458	BLCA
cg24184689	BLCA
cg24524099	BLCA
cg26254345	BLCA
cg26380116	BLCA
cg26507629	BLCA
cg13029957	BLCA
cg26869512	BLCA
cg12676534	BLCA
cg00206271	BLCA
cg00502444	BLCA
cg01260070	BLCA
cg01387771	BLCA
cg02115416	BLCA
cg02169981	BLCA
cg02920546	BLCA
cg03685475	BLCA
cg04065885	BLCA
cg04753078	BLCA
cg05138082	BLCA
cg05635940	BLCA
cg05842815	BLCA
cg05931551	BLCA
cg06366374	BLCA
cg07271512	BLCA
cg08070476	BLCA
cg09828346	BLCA
cg10200451	BLCA
cg10657965	BLCA
cg14684937	BLCA
cg15397577	BLCA
cg15645728	BLCA
cg16563187	BLCA
cg18202928	BLCA
cg20519944	BLCA
cg21069434	BLCA
cg21657334	BLCA
cg22689016	BLCA
cg22852845	BLCA
cg23724935	BLCA
cg24156261	BLCA
cg24329102	BLCA
cg24647031	BLCA
cg26541429	BLCA
cg26954101	BLCA
cg15970259	BLCA
cg01541846	BLCA
cg01878963	BLCA
cg02306481	BLCA
cg02481498	BLCA
cg02549314	BLCA
cg02822108	BLCA
cg03024478	BLCA
cg03214217	BLCA
cg03357727	BLCA
cg03503046	BLCA
cg04398526	BLCA
cg04455869	BLCA
cg04583195	BLCA
cg04912542	BLCA
cg05308556	BLCA
cg06830692	BLCA
cg07505478	BLCA
cg07857444	BLCA
cg08541649	BLCA
cg09005125	BLCA
cg09057763	BLCA
cg10324116	BLCA
cg11586448	BLCA
cg12338657	BLCA
cg12609140	BLCA
cg13004635	BLCA
cg15651980	BLCA
cg16384774	BLCA
cg16626731	BLCA
cg19267213	BLCA
cg19477361	BLCA
cg21054147	BLCA
cg21471511	BLCA
cg21723689	BLCA
cg22867729	BLCA
cg24412662	BLCA
cg24758452	BLCA
cg26096042	BLCA
cg26345142	BLCA
cg26854588	BLCA
cg26893699	BLCA
cg00498816	BLCA
cg00169019	BLCA
cg00277165	BLCA
cg02598773	BLCA
cg04941831	BLCA
cg05437648	BLCA
cg06193232	BLCA
cg06643951	BLCA
cg06768361	BLCA
cg07212384	BLCA
cg07766916	BLCA
cg08840230	BLCA
cg08866876	BLCA
cg09148344	BLCA
cg10687087	BLCA
cg11245682	BLCA
cg11380223	BLCA
cg12069547	BLCA
cg12211091	BLCA
cg13690679	BLCA
cg13817046	BLCA
cg13893427	BLCA
cg15032861	BLCA
cg15225844	BLCA
cg16045823	BLCA
cg16565002	BLCA
cg17528245	BLCA
cg19698340	BLCA
cg20186588	BLCA
cg21207694	BLCA
cg21584862	BLCA
cg21813377	BLCA
cg21994818	BLCA
cg22104371	BLCA
cg22187125	BLCA
cg22853542	BLCA
cg22912485	BLCA
cg23235971	BLCA
cg24624695	BLCA
cg24632646	BLCA
cg24850139	BLCA
cg25729687	BLCA
cg26186200	BLCA
cg27268104	BLCA
cg16439608	BLCA
cg19991383	BLCA
cg01498641	BLCA
cg01803771	BLCA
cg02266177	BLCA
cg02288825	BLCA
cg03049445	BLCA
cg03591285	BLCA
cg03862414	BLCA
cg04374786	BLCA
cg05240350	BLCA
cg06284816	BLCA
cg06925882	BLCA
cg06996254	BLCA
cg07325539	BLCA
cg08180025	BLCA
cg08580591	BLCA
cg08731950	BLCA
cg10985281	BLCA
cg11334728	BLCA
cg11968318	BLCA
cg12173392	BLCA
cg12615770	BLCA
cg12662388	BLCA
cg13022402	BLCA
cg13990685	BLCA
cg15173319	BLCA
cg15462970	BLCA
cg15470075	BLCA
cg15660353	BLCA
cg16924061	BLCA
cg17758048	BLCA
cg18499321	BLCA
cg19605644	BLCA
cg22011888	BLCA
cg22094163	BLCA
cg22846876	BLCA
cg25149888	BLCA
cg27145347	BLCA
cg17702736	BLCA
cg20477160	BLCA
cg12316142	BLCA
cg20228731	BLCA
cg00390143	BLCA
cg00584485	BLCA
cg00861824	BLCA
cg01055633	BLCA
cg01766699	BLCA
cg02153208	BLCA
cg02534072	BLCA
cg03095778	BLCA
cg03574765	BLCA
cg04013561	BLCA
cg04198535	BLCA
cg04653364	BLCA
cg04752263	BLCA
cg04847110	BLCA
cg04908088	BLCA
cg05492657	BLCA
cg05634376	BLCA
cg08229502	BLCA
cg08587313	BLCA
cg08991210	BLCA
cg09443388	BLCA
cg10094886	BLCA
cg10759651	BLCA
cg11419262	BLCA
cg11642652	BLCA
cg13803245	BLCA
cg14342235	BLCA
cg14420953	BLCA
cg14977433	BLCA
cg15894129	BLCA
cg16910042	BLCA
cg17329859	BLCA
cg18011760	BLCA
cg18193127	BLCA
cg18642369	BLCA
cg19096389	BLCA
cg19419246	BLCA
cg20123374	BLCA
cg21325485	BLCA
cg21693033	BLCA
cg21783672	BLCA
cg22950831	BLCA
cg23273209	BLCA
cg24132129	BLCA
cg24431161	BLCA
cg26223797	BLCA
cg26636806	BLCA
cg26639808	BLCA
cg13242090	BLCA
cg10079981	BLCA
cg02495767	BLCA
cg03386791	BLCA
cg04742384	BLCA
cg06571123	BLCA
cg06749803	BLCA
cg08890503	BLCA
cg09282388	BLCA
cg09788762	BLCA
cg10544696	BLCA
cg10932868	BLCA
cg11132336	BLCA
cg11440344	BLCA
cg14116052	BLCA
cg14181111	BLCA
cg16966243	BLCA
cg17745433	BLCA
cg17809353	BLCA
cg18461635	BLCA
cg19416590	BLCA
cg19483679	BLCA
cg21590729	BLCA
cg22337920	BLCA
cg22643193	BLCA
cg22905350	BLCA
cg23375598	BLCA
cg23663533	BLCA
cg24396973	BLCA
cg24732563	BLCA
cg24983900	BLCA
cg25125340	BLCA
cg25820960	BLCA
cg26561797	BLCA
cg20914659	BLCA
cg20970886	BLCA
cg09018299	BLCA
cg01279413	BLCA
cg06062378	BLCA
cg00177431	BLCA
cg00578614	BLCA
cg00735080	BLCA
cg01853828	BLCA
cg01881428	BLCA
cg02304751	BLCA
cg02610106	BLCA
cg05333844	BLCA
cg05652719	BLCA
cg06948222	BLCA
cg07354583	BLCA
cg07491809	BLCA
cg07740306	BLCA
cg08439728	BLCA
cg08555594	BLCA
cg09162916	BLCA
cg10173932	BLCA
cg10453337	BLCA
cg11847702	BLCA
cg12012319	BLCA
cg12637057	BLCA
cg13391675	BLCA
cg14491362	BLCA
cg14496282	BLCA
cg15099397	BLCA
cg15339688	BLCA
cg16199280	BLCA
cg16322478	BLCA
cg17152266	BLCA
cg17167425	BLCA
cg17443007	BLCA
cg18155888	BLCA
cg20144530	BLCA
cg21139485	BLCA
cg21454777	BLCA
cg21983531	BLCA
cg22786472	BLCA
cg23684139	BLCA
cg23968286	BLCA
cg24455634	BLCA
cg26120340	BLCA
cg26289788	BLCA
cg26679912	BLCA
cg27582563	BLCA
cg03498175	BLCA
cg01927373	BLCA
cg17338146	BLCA
cg00232535	BLCA
cg00380428	BLCA
cg00502222	BLCA
cg01456663	BLCA
cg01577755	BLCA
cg02292533	BLCA
cg02688867	BLCA
cg02939781	BLCA
cg03015585	BLCA
cg04290826	BLCA
cg04415451	BLCA
cg04543516	BLCA
cg04605816	BLCA
cg04608582	BLCA
cg04860291	BLCA
cg05006473	BLCA
cg05028750	BLCA
cg05054531	BLCA
cg06098693	BLCA
cg06943912	BLCA
cg07717083	BLCA
cg07742017	BLCA
cg08534055	BLCA
cg10294363	BLCA
cg10301941	BLCA
cg12236845	BLCA
cg13503382	BLCA
cg13717553	BLCA
cg14825905	BLCA
cg16217297	BLCA
cg16495940	BLCA
cg16997395	BLCA
cg18161025	BLCA
cg18301717	BLCA
cg18401376	BLCA
cg18876728	BLCA
cg18878565	BLCA
cg19526267	BLCA
cg20360395	BLCA
cg20706711	BLCA
cg23572455	BLCA
cg23699918	BLCA
cg23728359	BLCA
cg24525286	BLCA
cg24548265	BLCA
cg25456249	BLCA
cg25501335	BLCA
cg25903143	BLCA
cg26206466	BLCA
cg26320244	BLCA
cg27280266	BLCA
cg00641679	BLCA
cg09858925	BLCA
cg01432692	BLCA
cg01834856	BLCA
cg02816525	BLCA
cg02931642	BLCA
cg03704073	BLCA
cg05048523	BLCA
cg05303999	BLCA
cg05719818	BLCA
cg07290920	BLCA
cg08684630	BLCA
cg09427273	BLCA
cg09967479	BLCA
cg10632507	BLCA
cg10956056	BLCA
cg12069158	BLCA
cg13636096	BLCA
cg13839957	BLCA
cg14522632	BLCA
cg15162000	BLCA
cg15481493	BLCA
cg16744911	BLCA
cg17646855	BLCA
cg18085683	BLCA
cg18841122	BLCA
cg21068013	BLCA
cg21849661	BLCA
cg23263911	BLCA
cg23624713	BLCA
cg23697406	BLCA
cg23938637	BLCA
cg24681963	BLCA
cg25592206	BLCA
cg26462569	BLCA
cg27621721	BLCA
cg10081621	BLCA
cg16297818	BLCA
cg00393673	BLCA
cg00853742	BLCA
cg02808773	BLCA
cg02900800	BLCA
cg03477240	BLCA
cg03752741	BLCA
cg03835547	BLCA
cg04303033	BLCA
cg04843461	BLCA
cg04895166	BLCA
cg07052524	BLCA
cg07795964	BLCA
cg08425508	BLCA
cg08836615	BLCA
cg09205293	BLCA
cg09291217	BLCA
cg09606832	BLCA
cg11857646	BLCA
cg12485727	BLCA
cg12937684	BLCA
cg13192938	BLCA
cg14174583	BLCA
cg14428628	BLCA
cg14839558	BLCA
cg17115737	BLCA
cg17177006	BLCA
cg19296405	BLCA
cg20121012	BLCA
cg20162626	BLCA
cg20321319	BLCA
cg20932397	BLCA
cg21549695	BLCA
cg21770322	BLCA
cg22112035	BLCA
cg22641280	BLCA
cg22673972	BLCA
cg22786667	BLCA
cg22914987	BLCA
cg23151413	BLCA
cg23317474	BLCA
cg26647771	BLCA
cg26875852	BLCA
cg26896472	BLCA
cg27308386	BLCA
cg27538352	BLCA
cg07603685	BLCA
cg01283227	BLCA
cg12945054	BLCA
cg00640479	BLCA
cg00767977	BLCA
cg02436414	BLCA
cg02523824	BLCA
cg02569108	BLCA
cg03239970	BLCA
cg03340408	BLCA
cg05716075	BLCA
cg06704631	BLCA
cg06819373	BLCA
cg06950683	BLCA
cg07148459	BLCA
cg07875121	BLCA
cg08108051	BLCA
cg08534016	BLCA
cg08985530	BLCA
cg09334699	BLCA
cg10071493	BLCA
cg10738025	BLCA
cg12967164	BLCA
cg13781805	BLCA
cg14347463	BLCA
cg14415062	BLCA
cg14908766	BLCA
cg16120196	BLCA
cg16906859	BLCA
cg17914378	BLCA
cg18425653	BLCA
cg21078330	BLCA
cg21723150	BLCA
cg22912497	BLCA
cg23082635	BLCA
cg24888352	BLCA
cg25644649	BLCA
cg26369259	BLCA
cg26910994	BLCA
cg00120783	BLCA
cg01349489	BLCA
cg01662876	BLCA
cg03135964	BLCA
cg03138287	BLCA
cg03300787	BLCA
cg03676624	BLCA
cg04435320	BLCA
cg04835685	BLCA
cg04994708	BLCA
cg05040893	BLCA
cg05898881	BLCA
cg06706170	BLCA
cg06715136	BLCA
cg07429192	BLCA
cg07597714	BLCA
cg07627445	BLCA
cg07904568	BLCA
cg08703808	BLCA
cg11224946	BLCA
cg14070108	BLCA
cg15975513	BLCA
cg16511076	BLCA
cg16563691	BLCA
cg16680167	BLCA
cg16867817	BLCA
cg17967071	BLCA
cg18387659	BLCA
cg19198386	BLCA
cg23349726	BLCA
cg24436022	BLCA
cg25322489	BLCA
cg26074470	BLCA
cg26124569	BLCA
cg26649504	BLCA
cg26999431	BLCA
cg01933477	BLCA
cg03078767	BLCA
cg07999988	BLCA
cg18183817	BLCA
cg00176584	BLCA
cg00221650	BLCA
cg00534540	BLCA
cg01756899	BLCA
cg02300818	BLCA
[truncated: 141,446 more rows]
