# Supplementary material for: Inferring regulatory element landscapes and transcription factor networks from cancer methylomes
Source: Genome Biol. 2015 May 21;16(1):105. doi: 10.1186/s13059-015-0668-3 (PMC4460959; doi:10.1186/s13059-015-0668-3)
Supplement: Additional file 4: — Probe-gene pairs showing inverse correlations between methylation and expression. Individual worksheets are provided that list all of the significant probe-gene pairs for hypomethylated probes and hypermethylated probes in each cancer type. Pr represents real P value from the Mann-Whitney U test for each pair; Pe represents the empirical P value for each pair; the distance between the probes and the putative target genes are shown in the Distance column; the ranking based on the relative distance of the putative target gene among the 20 adjacent genes (10 on either side of the enhancer) is shown; and the cancer type (CT) is indicated. The P value for promoter methylation’ column specifies the anti correlation between methylation at the promoter itself and the expression level of the gene. This is calculated using the same Mann-Whitney statistic we use to evaluate enhancer-expression correlation, but we average beta values within the standard promoter methylation region, from -300 to +500 bp relative to the transcription start site (TSS). This region is consistently methylated in all active promoters based on whole-genome bisulfite sequencing (in cell lines [95] and primary TCGA tumors, manuscript in preparation). As with our enhancer method, we select for strong changes in methylation filtering out any case where 95 % of samples have methylation less than 0.3; in the spreadsheet, these have a P value of 1.0. The worksheet ‘tumor vs. normal expression’ contains a table showing that the majority of target genes linked to hypermethylated enhancers have lower expression in tumors than normal tissues, while the majority linked to hypomethylated enhancers have higher expression in tumors. The worksheet ‘promoter methylation’ shows the fraction of enhancer-linked genes in each cancer type that also have significant correlation with methylation of the promoter. It is under 10 % of genes for all cancer types. [file 13059_2015_668_MOESM4_ESM.xlsx]

## Sheet: Hypo
Probe	Pr	Pe	Gene	Distance	Rank	CT	log2(Tumor/Normal)	Pvalue for one-tail t.test gene expression between Tumor and Normal	Pvalue for promoter Methylation anti-correlation
cg14037652	1.84486e-11	9.999e-05	PPP1R3C	2470	1	BLCA	-1.56422	0.999453	1
cg14082886	1.84486e-11	9.999e-05	CD44	4067	1	BLCA	-0.704791	0.999219	1
cg04246113	2.20408e-11	9.999e-05	HMGCS2	4596	1	BLCA	-1.46973	0.85591	0.415128
cg04246113	2.37274e-08	9.999e-05	REG4	38050	2	BLCA	0.0531661	0.460173	1
cg20722088	2.25216e-11	9.999e-05	DUSP6	3409	1	BLCA	-0.162217	0.704693	1
cg06972565	2.74703e-11	9.999e-05	TNFRSF21	4939	1	BLCA	0.674099	0.113586	1
cg06972565	1.54053e-08	0.00059994	CD2AP	172784	2	BLCA	0.696323	0.0109656	1
cg06647068	3.69454e-11	9.999e-05	CHST11	2581	1	BLCA	0.867219	0.00358388	1
cg27492839	3.69454e-11	9.999e-05	LYPD6B	5375124	14	BLCA	2.12746	0.028793	1
cg24288527	4.4967e-11	9.999e-05	PPP1R3C	2510	1	BLCA	-1.56422	0.999453	1
cg06061536	4.95931e-11	0.00089991	TRAK1	726975	3	BLCA	-0.18598	0.776492	0.999739
cg06061536	3.61041e-06	0.00069993	ZNF621	838499	4	BLCA	0.117543	0.143488	1
cg06061536	5.05227e-09	0.00029997	ZNF620	858239	5	BLCA	0.0578539	0.382175	1
cg06061536	5.5386e-07	0.00059994	NKTR	1236376	15	BLCA	0.323347	0.0542734	1
cg17546376	5.46835e-11	0.00089991	TRAK1	18663	1	BLCA	-0.18598	0.776492	0.999739
cg17546376	2.73087e-09	0.00019998	ENTPD3	1743345	18	BLCA	0.0756558	0.462123	1
cg23859292	5.46835e-11	0.00019998	CROT	67754	2	BLCA	-0.516027	0.925484	1
cg23859292	1.11363e-09	0.00089991	TP53TG1	67874	3	BLCA	0.0178314	0.47157	1
cg01361361	6.02834e-11	9.999e-05	TP63	730835	4	BLCA	1.88581	0.0599327	1
cg01361361	4.14597e-06	0.00059994	CLDN1	1421854	9	BLCA	1.29636	0.0406034	1
cg02643433	6.02834e-11	9.999e-05	DSP	2326	1	BLCA	2.25176	0.00819818	1
cg02643433	4.75697e-06	0.00029997	RIOK1	141316	3	BLCA	0.280532	0.000799046	1
cg18354248	6.02834e-11	9.999e-05	PPP1R3C	2546	1	BLCA	-1.56422	0.999453	1
cg02902102	6.64426e-11	9.999e-05	GRIN2D	4157	1	BLCA	3.60029	5.3289e-07	1
cg09634659	6.64426e-11	9.999e-05	CNKSR1	174117	11	BLCA	2.21893	0.00637119	1
cg09634659	5.33284e-08	0.00069993	ZNF593	181711	13	BLCA	0.89611	0.000831816	1
cg10506618	4.7666e-07	0.00049995	SS18L2	385395	7	BLCA	0.780513	0.000503468	1
cg10506618	5.33284e-08	0.0009999	ZNF620	1699371	15	BLCA	0.0578539	0.382175	1
cg24446417	9.47284e-11	9.999e-05	MIR205HG	44140	1	BLCA	2.21748	0.0459704	0.038636
cg24446417	1.09737e-08	9.999e-05	IRF6	421492	8	BLCA	1.84746	0.0373216	1
cg00977707	0.000249091	0.00049995	VGLL4	92567	1	BLCA	0.210664	0.0548033	0.0317663
cg00977707	1.39144e-07	0.00049995	TSEN2	1008100	12	BLCA	0.302279	0.00796039	1
cg13563867	1.18573e-10	0.00019998	SLC44A3	203579	3	BLCA	0.975532	0.10805	1
cg21834684	1.30493e-10	9.999e-05	STON2	52264	1	BLCA	0.846424	0.0377188	1
cg08692104	2.09984e-10	0.00089991	ZNF440	78617	5	BLCA	0.211478	0.336638	1
cg14603085	3.26387e-08	0.00049995	PABPC1	248314	4	BLCA	0.644758	0.000894678	1
cg19633004	1.50513e-07	9.999e-05	DAP	57342	1	BLCA	0.325772	0.0925843	1
cg19633004	2.30796e-10	0.00059994	SEMA5A	1157810	11	BLCA	-0.377552	0.879443	1
cg11067453	2.53616e-10	9.999e-05	GRHL3	7814	1	BLCA	1.66384	0.108564	1
cg11067453	3.87706e-07	9.999e-05	LOC284632	111266	4	BLCA	0.454051	0.0398792	1
cg04311473	3.05385e-10	9.999e-05	GJB5	1534285	16	BLCA	1.42323	0.09981	0.684562
cg04311473	1.40328e-08	0.00019998	GJB4	1538906	17	BLCA	0.657674	0.292376	0.00107832
cg04311473	2.78633e-10	9.999e-05	GJB3	1560354	18	BLCA	2.21358	0.030461	1
cg04772817	2.78633e-10	9.999e-05	ZNF341	2964	1	BLCA	0.785591	1.85733e-06	1
cg04772817	3.79957e-07	0.00049995	ACTL10	62538	5	BLCA	0.713601	0.0552302	0.602077
cg04772817	7.79038e-09	9.999e-05	CHMP4B	82266	7	BLCA	0.11969	0.10692	1
cg04772817	2.34282e-08	9.999e-05	RALY	264614	9	BLCA	0.734659	1.33028e-07	1
cg04772817	6.27042e-08	9.999e-05	DYNLRB1	787360	17	BLCA	0.368138	0.000160837	1
cg04772817	7.14708e-09	0.00029997	PIGU	948245	19	BLCA	0.939551	1.88419e-05	1
cg18015809	2.78633e-10	0.00049995	TNFRSF21	75425	1	BLCA	0.674099	0.113586	1
cg18015809	3.00519e-08	0.00059994	CD2AP	243270	3	BLCA	0.696323	0.0109656	1
cg26205890	5.5117e-09	0.00039996	EVPL	67667	6	BLCA	2.3933	0.0151812	0.145236
cg14610217	3.05885e-10	0.00019998	C1orf172	47986	3	BLCA	2.84668	0.00755773	1
cg26787863	1.26111e-08	0.00029997	LINC00628	52379	2	BLCA	1.1571	2.2566e-05	1
cg26787863	3.05885e-10	0.00079992	GOLT1A	103246	4	BLCA	1.04925	0.164462	1
cg22170599	8.64516e-07	0.00019998	F11R	3170	1	BLCA	1.45931	0.00835401	1
cg22170599	1.57864e-05	0.0009999	USF1	28025	3	BLCA	0.748371	1.30149e-05	1
cg22170599	3.06052e-10	9.999e-05	PVRL4	56684	5	BLCA	3.01717	0.0130479	0.999999
cg10330955	3.69014e-10	0.00019998	ZSCAN2	3045	1	BLCA	0.387955	0.0177622	1
cg10330955	1.79617e-05	0.00059994	WDR73	46832	4	BLCA	0.0620726	0.298595	1
cg02604225	4.05068e-10	0.00069993	DUSP7	2321	1	BLCA	0.598086	0.0487259	1
cg21157873	1.00115e-06	9.999e-05	OAZ3	248957	12	BLCA	0.790468	0.00135714	0.911936
cg10042132	4.4455e-10	0.00019998	STON2	44826	1	BLCA	0.846424	0.0377188	1
cg18423737	4.87775e-10	9.999e-05	ZBTB7C	564408	8	BLCA	-0.835121	0.914577	1
cg25002294	6.01163e-09	9.999e-05	TRIM11	35195	2	BLCA	0.975689	0.000826583	1
cg25002294	2.76643e-08	0.00029997	HIST3H2A	86238	5	BLCA	2.24511	2.33555e-06	1
cg25002294	7.64584e-06	0.00059994	MRPL55	262307	13	BLCA	0.500278	7.10092e-05	1
cg25002294	4.87775e-10	9.999e-05	C1orf35	268298	14	BLCA	0.82456	2.14789e-06	1
cg25207224	5.35089e-10	9.999e-05	HMGA1	2674	1	BLCA	1.86492	0.000734725	0.250572
cg25207224	2.28629e-09	0.00039996	BAK1	663118	20	BLCA	0.782295	0.000607976	1
cg27515052	5.35089e-10	0.00049995	CLDN23	46561	1	BLCA	0.161274	0.417014	1
cg14511866	1.19487e-08	9.999e-05	CNOT11	578709	11	BLCA	0.518417	0.00414935	1
cg14511866	5.5076e-10	0.00019998	SLC9A4	641706	13	BLCA	0.487576	0.294407	0.990058
cg00705894	1.74856e-09	0.00029997	ZNF480	389080	18	BLCA	0.706391	8.75673e-05	1
cg05638830	7.71801e-09	0.00039996	CYP4Z1	351945	13	BLCA	-0.523952	0.852087	1
cg00902153	4.75697e-06	9.999e-05	TPRG1	158287	1	BLCA	-0.483096	0.829607	0.982538
cg00902153	7.05489e-10	0.00019998	IL1RAP	1725124	16	BLCA	1.05261	0.00106239	1
cg01686933	7.05489e-10	9.999e-05	PVRL1	3330	1	BLCA	1.44627	0.0202346	1
cg01686933	7.79038e-09	9.999e-05	TRIM29	396596	5	BLCA	1.59476	0.0847942	0.00102617
cg05523877	7.73261e-10	9.999e-05	SGPL1	390040	14	BLCA	0.888298	0.0046261	1
cg05523877	1.46077e-09	0.00049995	PCBD1	462877	15	BLCA	-0.0661029	0.659814	1
cg05523877	1.11363e-09	0.00059994	SLC29A3	893346	18	BLCA	0.592155	0.0483812	1
cg15804426	3.54406e-08	9.999e-05	PSMD8	127884	8	BLCA	0.701283	2.32832e-05	1
cg15804426	7.73261e-10	9.999e-05	HNRNPL	336769	19	BLCA	0.581261	4.66524e-06	1
cg23983106	1.00761e-08	9.999e-05	WDR45B	337277	19	BLCA	0.474097	0.000166155	0.0657433
cg20366110	8.00288e-10	9.999e-05	LOC100131726	505913	10	BLCA	1.65403	0.0197675	0.00882451
cg20366110	1.01638e-09	0.00019998	FAM83A	526630	11	BLCA	3.15596	0.0145913	0.331367
cg22493620	8.47362e-10	0.00069993	KDM1A	420451	7	BLCA	0.849543	3.78706e-06	1
cg12597309	9.28367e-10	0.00019998	ZNF664	63989	3	BLCA	0.343061	0.000223015	1
cg20900103	9.28367e-10	9.999e-05	SREBF1	23936	2	BLCA	0.980861	0.000196904	1
cg20900103	6.79716e-08	0.00019998	RAI1	78815	3	BLCA	-0.00781465	0.520207	0.192803
cg24780240	9.28367e-10	0.00079992	EFNB1	3568	1	BLCA	0.0135427	0.481943	0.066727
cg01303222	1.0169e-09	0.00059994	NR2F6	5424	1	BLCA	0.711589	0.0201212	1
cg01303222	1.11363e-09	9.999e-05	OCEL1	13670	2	BLCA	0.0659082	0.3628	1
cg01303222	7.92305e-05	0.00049995	USE1	24570	4	BLCA	-0.102838	0.858575	1
cg24032056	1.08223e-09	9.999e-05	TRHDE-AS1	3294414	16	BLCA	0.782126	0.106488	0.814461
cg24032056	1.0058e-08	0.00019998	TRHDE	3295174	17	BLCA	-0.903076	0.970454	0.465602
cg08071700	1.11363e-09	9.999e-05	CMIP	50289	1	BLCA	0.64723	0.000975475	1
cg24030434	1.11363e-09	9.999e-05	ZNF296	4553	1	BLCA	1.63585	0.00785772	1
cg18995876	2.76643e-08	0.00049995	PABPC1	468627	5	BLCA	0.644758	0.000894678	1
cg18995876	1.28606e-07	9.999e-05	ANKRD46	630930	8	BLCA	-0.023179	0.598421	1
cg18995876	1.79617e-05	0.00019998	SPAG1	1032379	10	BLCA	0.630561	0.0111413	1
cg02352391	1.21931e-09	0.00019998	SLC38A2	174731	1	BLCA	0.51717	0.00527148	1
cg05673731	1.21931e-09	9.999e-05	PTPRU	2277	1	BLCA	0.62736	0.0943288	1
cg16260349	1.33474e-09	0.00049995	TSPAN14	7558	1	BLCA	0.277707	0.171502	1
cg16260349	1.67598e-08	9.999e-05	ANXA11	256163	7	BLCA	-0.58054	0.998645	1
cg17248540	1.33474e-09	9.999e-05	HAS3	2056	1	BLCA	0.38162	0.340759	1
cg17248540	5.9684e-07	9.999e-05	CYB5B	314997	12	BLCA	0.26257	0.032566	1
cg22025263	1.33474e-09	9.999e-05	SLC2A1	5371	1	BLCA	0.994694	0.0568321	1
cg26830409	1.33474e-09	0.00019998	MGAT1	10042	1	BLCA	0.500714	0.000957285	1
cg10023454	1.46077e-09	9.999e-05	FLJ23867	29225	2	BLCA	0.135304	0.329512	1
cg15688070	1.46077e-09	0.00019998	PARD6B	920900	20	BLCA	0.955244	0.0330757	1
cg16618104	1.59837e-09	0.00019998	CHST11	2407	1	BLCA	0.867219	0.00358388	1
cg12689888	1.74856e-09	0.00029997	ABCD3	1142590	18	BLCA	0.232314	0.0818016	1
cg25709050	1.91245e-09	0.00079992	RAB11FIP4	2202	1	BLCA	1.82292	0.00669562	0.963829
cg08089543	2.54559e-06	0.00079992	SLBP	106918	2	BLCA	0.836204	1.37322e-09	1
cg08089543	0.000199405	0.0009999	CTBP1	364202	12	BLCA	0.237443	0.00342007	1
cg08089543	2.09125e-09	0.00069993	NELFA	381175	14	BLCA	0.551937	0.00130065	1
cg17245726	2.09125e-09	0.00019998	STX6	450839	7	BLCA	0.676858	0.000172948	1
cg17245726	1.43949e-06	9.999e-05	MR1	461354	8	BLCA	0.120544	0.244007	1
cg00084347	2.28629e-09	0.00049995	ZNF664	63848	3	BLCA	0.343061	0.000223015	1
cg00084347	1.00761e-08	0.00069993	DDX55	290768	8	BLCA	0.935516	2.76008e-08	1
cg01021196	8.91778e-05	0.00029997	FBXO33	1561539	17	BLCA	-0.25856	0.968618	1
cg20708141	2.37225e-06	0.00069993	SLBP	107168	2	BLCA	0.836204	1.37322e-09	1
cg20708141	2.28629e-09	0.00069993	NELFA	381425	14	BLCA	0.551937	0.00130065	1
cg22524864	2.28629e-09	0.00039996	FXYD3	7167	1	BLCA	2.22279	0.0402659	0.14719
cg03895221	2.73087e-09	0.0009999	SERINC2	165310	5	BLCA	2.9536	0.00630538	1
cg07204479	2.73087e-09	9.999e-05	GALNT4	3055	1	BLCA	0.110075	0.310269	1
cg16286281	2.73087e-09	0.00049995	EXT1	4005	1	BLCA	0.176906	0.0822855	1
cg25515997	2.98365e-09	0.00019998	ANXA2	16286	1	BLCA	0.58564	0.00452581	1
cg15518113	1.50513e-07	0.00089991	POGK	591396	14	BLCA	0.868326	5.99202e-05	1
cg03787088	6.4302e-07	0.00029997	EHF	193591	3	BLCA	2.03359	0.0577936	0.981853
cg00395579	3.25757e-09	9.999e-05	GRHL2	738929	7	BLCA	2.89009	0.0144589	1
cg17808910	3.25914e-09	9.999e-05	GLCCI1	3680	1	BLCA	0.680255	0.0083364	1
cg00184457	5.69546e-05	0.00069993	DEFB4A	1194101	12	BLCA	0.370835	0.0096661	1
cg00184457	3.55249e-09	9.999e-05	RP1L1	1566315	15	BLCA	0.531799	0.0692391	0.148636
cg00184457	5.5386e-07	0.00029997	SOX7	1641720	17	BLCA	-1.45772	0.999285	0.921012
cg10962223	3.3825e-05	0.00049995	ZNF624	374668	10	BLCA	0.65753	0.0118485	1
cg10962223	3.5593e-09	9.999e-05	SREBF1	789851	20	BLCA	0.980861	0.000196904	1
cg20387391	3.5593e-09	0.00019998	FGFR3	26579	1	BLCA	1.08878	0.165167	0.135353
cg20387391	7.03343e-05	9.999e-05	MAEA	459273	15	BLCA	0.17556	0.0495889	1
cg02220837	3.88627e-09	9.999e-05	BHLHE40	3675	1	BLCA	-0.92932	0.993196	1
cg13313836	3.88627e-09	0.00019998	ANXA2	2900	1	BLCA	0.58564	0.00452581	1
cg00830419	4.24239e-09	0.00079992	SDC1	51177	1	BLCA	2.19498	0.0291882	1
cg01425293	4.91645e-08	0.00039996	KRTCAP2	4214	2	BLCA	0.858888	1.08026e-06	1
cg01425293	0.000327432	0.00029997	MUC1	11378	3	BLCA	1.0179	0.0395133	0.0157328
cg01425293	4.24239e-09	0.00019998	SLC50A1	41730	8	BLCA	1.37173	1.37889e-05	1
cg01425293	4.60563e-05	0.00059994	EF11	49669	9	BLCA	1.4993	0.00378406	1
cg01425293	5.05227e-09	0.00019998	EF14	113805	16	BLCA	1.71513	0.000710091	1
cg06016823	4.24239e-09	0.00079992	ESRP1	606147	10	BLCA	3.41586	0.00885321	1
cg14166948	4.63014e-09	0.00049995	PUSL1	144430	12	BLCA	1.19568	9.90889e-05	1
cg24517686	5.05227e-09	0.00079992	PUSL1	238595	20	BLCA	1.19568	9.90889e-05	1
cg01149264	5.5117e-09	0.00049995	RAB40C	3907	1	BLCA	0.566469	0.00851885	1
cg19959477	5.5117e-09	0.00029997	KRT7	16680	2	BLCA	3.0809	0.0183229	0.931339
cg24148304	5.5117e-09	9.999e-05	DSP	2506	1	BLCA	2.25176	0.00819818	1
cg00703843	6.01163e-09	9.999e-05	RAI1	47475	1	BLCA	-0.00781465	0.520207	0.192803
cg09659300	6.01163e-09	0.00069993	HIP1R	37668	2	BLCA	1.3206	0.00375944	1
cg15812586	6.01163e-09	9.999e-05	PARP12	189595	5	BLCA	1.14139	4.76561e-05	1
cg22620111	6.01163e-09	0.00039996	CCDC174	148866	4	BLCA	0.213963	0.0113725	1
cg22620111	6.79716e-08	0.00019998	MRPS25	257570	5	BLCA	0.271597	0.00472476	1
cg22620111	2.05635e-07	0.00019998	METTL6	619796	12	BLCA	0.711097	5.88898e-11	1
cg22620111	8.91778e-05	0.00049995	EAF1	619818	13	BLCA	0.402757	5.59712e-06	1
cg22620111	8.73957e-06	0.00049995	LSM3	629016	14	BLCA	0.382915	0.000464753	1
cg22620111	7.46578e-05	0.00069993	CHCHD4	682873	17	BLCA	0.309051	0.0124907	1
cg24610044	6.01163e-09	0.00019998	CD58	1359603	19	BLCA	0.235701	0.0758557	1
cg01676795	6.55552e-09	9.999e-05	POR	10812	1	BLCA	0.628763	0.00462218	1
cg06358191	6.27042e-08	0.0009999	UBE2J2	17903	4	BLCA	0.521016	4.19098e-05	1
cg06358191	2.5461e-08	9.999e-05	CPSF3L	25691	5	BLCA	0.377437	0.000107404	1
cg06358191	1.82295e-08	0.00069993	CCNL2	99890	16	BLCA	0.926819	0.000574107	1
cg06358191	1.90263e-07	0.00079992	LOC148413	107771	17	BLCA	0.74734	6.74159e-05	1
cg23194346	6.55552e-09	0.00059994	PRICKLE3	7517	2	BLCA	0.697961	0.00116254	0.996356
cg01165683	7.14708e-09	0.00049995	OXSM	1400605	11	BLCA	0.807227	8.33561e-05	1
cg02506353	8.73957e-06	0.00049995	DAP	59040	1	BLCA	0.325772	0.0925843	1
cg04573500	7.14708e-09	9.999e-05	MSI2	104950	1	BLCA	0.0862797	0.350966	1
cg04573500	1.16309e-07	0.0009999	MSX2P1	789892	17	BLCA	-0.438843	0.892759	0.0834331
cg05489252	7.14708e-09	9.999e-05	EIF2B5	742940	16	BLCA	0.517741	0.000125868	1
cg07348845	7.14708e-09	0.00069993	C1orf35	746481	13	BLCA	0.82456	2.14789e-06	1
cg07348845	3.26387e-08	0.00029997	H3F3A	1294131	20	BLCA	0.520219	0.00192152	1
cg09299924	7.14708e-09	0.00019998	KLF5	14432	1	BLCA	1.04745	0.10481	1
cg15247093	7.77613e-09	0.00029997	ANXA8L2	21555	1	BLCA	2.62071	0.0202939	0.967164
cg15247093	1.19487e-08	0.0009999	ANXA8	594353	7	BLCA	2.42075	0.0305901	1
cg15247093	4.14597e-06	9.999e-05	HNRNPA1P33	634639	10	BLCA	0.987557	0.00440818	1
cg03778909	3.84748e-08	0.00079992	WDR45B	226981	8	BLCA	0.474097	0.000166155	0.0657433
cg03778909	7.79038e-09	0.00049995	DUS1L	809712	18	BLCA	1.1905	3.60922e-05	1
cg04497015	7.79038e-09	0.00019998	C16orf74	4303	1	BLCA	0.987885	0.0794388	1
cg07554775	1.33921e-06	0.00019998	IDI2-AS1	191652	6	BLCA	0.737133	0.0146795	1
cg07554775	7.79038e-09	0.00019998	LARP4B	328527	8	BLCA	0.608393	4.85567e-07	1
cg16296017	7.79038e-09	9.999e-05	MTA1	106373	5	BLCA	0.272667	0.000128	1
cg16296017	2.34282e-08	9.999e-05	BTBD6	316101	8	BLCA	0.307176	0.00558815	1
cg25746903	8.02376e-09	0.00019998	HSD3B1	2238547	20	BLCA	2.21027	3.93384e-11	0.100474
cg11205173	0.000178192	0.00049995	MAEA	465891	15	BLCA	0.17556	0.0495889	1
cg11205173	2.31948e-05	9.999e-05	CTBP1	532168	19	BLCA	0.237443	0.00342007	1
cg07960624	8.48976e-09	0.00089991	EXT1	84427	1	BLCA	0.176906	0.0822855	1
cg10719144	7.36659e-08	0.00019998	CMTM6	3361471	19	BLCA	0.668511	0.000271956	1
cg26619193	3.17728e-05	0.00019998	GGN	95271	5	BLCA	1.17289	0.00223098	1
cg26619193	8.48976e-09	0.00019998	HNRNPL	356363	19	BLCA	0.581261	4.66524e-06	1
cg02129962	9.24997e-09	9.999e-05	MTA1	315916	7	BLCA	0.272667	0.000128	1
cg08836861	3.36811e-06	0.00019998	NQO1	2665	1	BLCA	0.345753	0.204691	1
cg08836861	9.24997e-09	0.00089991	PDXDC2P	266243	7	BLCA	0.592235	0.0168463	1
cg20539811	9.24997e-09	9.999e-05	CCT5	818417	6	BLCA	1.08236	1.593e-08	1
cg20834587	1.24566e-06	0.00029997	CLCN3	435203	5	BLCA	-0.153543	0.759343	1
cg20834587	2.6325e-05	0.00059994	GALNT7	3983435	17	BLCA	0.348079	0.0413577	1
cg08123067	3.84748e-08	0.00069993	1RF	630642	10	BLCA	0.44839	0.00521522	1
cg08123067	1.00761e-08	0.00059994	DUS1L	1023502	14	BLCA	1.1905	3.60922e-05	1
cg15030789	1.00761e-08	0.00059994	SFN	248744	12	BLCA	3.24016	0.0129341	0.999997
cg18437839	1.00761e-08	0.00019998	PHLDA3	7413	1	BLCA	0.296814	0.0291607	1
cg26552638	1.00761e-08	0.00029997	FDFT1	777547	15	BLCA	0.308427	0.0433888	1
cg00270521	7.64584e-06	0.00059994	MRPL55	206259	11	BLCA	0.500278	7.10092e-05	1
cg00270521	1.09737e-08	0.0009999	C1orf35	212250	12	BLCA	0.82456	2.14789e-06	1
cg00270521	3.36811e-06	0.00029997	ARF1	232421	13	BLCA	0.402795	7.37491e-07	1
cg05696969	1.09737e-08	0.00049995	SH3RF2	8841	1	BLCA	0.141854	0.396133	1
cg09171931	1.33921e-06	0.00049995	EHF	222728	3	BLCA	2.03359	0.0577936	0.981853
cg04012913	1.19487e-08	0.00069993	FAM214A	3158	1	BLCA	-0.258117	0.958606	1
cg09248934	6.4302e-07	0.00079992	THUMPD3	743197	8	BLCA	0.405778	1.74013e-07	1
cg09248934	5.33284e-08	0.00019998	SETD5-AS1	776818	9	BLCA	0.707892	1.98089e-05	1
cg09248934	1.19487e-08	0.00039996	SETD5	777883	10	BLCA	0.407981	3.92028e-05	1
cg10342553	1.19487e-08	0.00079992	OXSM	64948	1	BLCA	0.807227	8.33561e-05	1
cg14967804	1.19487e-08	0.00059994	CD46	727148	19	BLCA	0.392206	0.0514692	1
cg15752885	1.19487e-08	0.00049995	ACTR3B	5798537	20	BLCA	0.552493	0.00293048	1
cg17229929	1.19487e-08	0.00029997	GAPDH	5204	1	BLCA	0.658871	0.000195793	1
cg27056501	1.19487e-08	0.00059994	STX6	871345	15	BLCA	0.676858	0.000172948	1
cg02524834	1.30076e-08	0.00089991	MDFI	328566	16	BLCA	1.65218	0.0043931	0.624632
cg02531439	1.30076e-08	0.00059994	BAIAP2L1	670798	15	BLCA	1.97724	0.00397765	1
cg08188555	1.30076e-08	9.999e-05	AJUBA	2518	1	BLCA	1.01142	0.00815983	1
cg08188555	5.20328e-05	0.00049995	SLC7A8	150400	16	BLCA	-0.395961	0.84415	0.999498
cg23618217	7.03343e-05	0.00069993	MAFK	355197	9	BLCA	-0.696239	0.991369	5.45343e-06
cg02009358	1.41572e-08	9.999e-05	CMTM6	2674655	16	BLCA	0.668511	0.000271956	1
cg03276000	1.41572e-08	9.999e-05	PAXIP1	687478	3	BLCA	0.568217	4.7311e-11	1
cg03276000	1.50513e-07	0.00029997	XRCC2	1714724	12	BLCA	2.58104	8.77762e-07	1
cg04314130	1.09794e-07	9.999e-05	TSSC1	630500	3	BLCA	0.867402	0.000363829	1
cg04314130	1.21636e-05	0.0009999	R1SEH1	912934	6	BLCA	0.414486	0.00125696	1
cg04314130	1.54053e-08	0.00019998	ACP1	2428074	15	BLCA	0.661367	1.40844e-09	1
cg09528494	1.54053e-08	0.00049995	FDFT1	314406	10	BLCA	0.308427	0.0433888	1
cg22599740	1.54053e-08	0.00049995	KLF5	2581933	15	BLCA	1.04745	0.10481	1
cg25932761	1.54053e-08	0.00059994	1A25	785658	18	BLCA	0.640645	2.20343e-05	1
cg01477971	2.34282e-08	9.999e-05	MFSD9	52603	2	BLCA	0.795903	0.000899583	1
cg09213451	1.67598e-08	9.999e-05	TMEM30B	178770	4	BLCA	0.533746	0.184027	0.000263202
cg25052223	1.67598e-08	9.999e-05	RPP38	1854775	19	BLCA	0.61519	0.0032034	1
cg07481027	1.82295e-08	9.999e-05	CAMK2G	2760	1	BLCA	-0.868664	0.993884	1
cg14659814	1.82295e-08	0.00069993	WRAP73	356760	7	BLCA	0.914288	1.19149e-06	1
cg19675599	1.82295e-08	0.00029997	HEBP2	322401	6	BLCA	0.260076	0.113753	1
cg04897892	4.176e-08	0.00039996	CMIP	35359	1	BLCA	0.64723	0.000975475	1
cg04897892	1.97896e-08	0.00089991	HSD17B2	504543	10	BLCA	0.459284	0.36452	0.250572
cg04897892	2.80364e-05	0.00079992	MPHOSPH6	639514	13	BLCA	0.472115	0.0103867	1
cg15928106	1.98153e-08	0.00049995	CPA4	713103	12	BLCA	3.03821	0.00137175	0.700155
cg10362613	1.98238e-08	0.00019998	SH2D4A	5682	1	BLCA	0.496656	0.17567	1
cg10362613	5.52886e-05	0.00089991	PSD3	305973	3	BLCA	-0.141276	0.706188	1
cg10362613	1.79617e-05	0.0009999	1T1	1097992	10	BLCA	0.408915	0.0355756	0.0481314
cg10362613	0.00092874	0.00029997	NPM2	2704474	20	BLCA	-0.55823	0.78855	0.166855
cg18444099	1.98238e-08	9.999e-05	PAXIP1	71548	2	BLCA	0.568217	4.7311e-11	1
cg23411529	1.98238e-08	0.00019998	MTA1	102436	5	BLCA	0.272667	0.000128	1
cg08081780	2.13684e-08	0.00019998	SLC15A1	1469585	10	BLCA	2.58266	0.00244021	0.156278
cg01300641	2.15531e-08	0.00019998	LARP4B	2028911	16	BLCA	0.608393	4.85567e-07	1
cg03216884	2.15531e-08	0.00019998	LRRC1	2855252	17	BLCA	0.918502	0.00820964	1
cg08834128	4.91645e-08	0.00019998	CEP72	10864	1	BLCA	1.34868	5.984e-07	1
cg08834128	2.15531e-08	9.999e-05	PP7080	128459	4	BLCA	0.596716	0.000566746	1
cg08834128	3.59939e-05	0.00049995	BRD9	281981	9	BLCA	0.29416	0.000799237	1
cg21498785	2.15531e-08	0.00029997	PCGF3	12702	2	BLCA	0.490296	0.000124591	1
cg21498785	3.86934e-06	0.00019998	ATP5I	18742	4	BLCA	0.227826	0.0597945	1
cg21498785	1.06636e-05	0.00049995	GAK	179690	7	BLCA	0.317776	0.025934	1
cg21498785	3.61041e-06	0.0009999	ZNF721	193427	8	BLCA	0.31805	0.0274398	1
cg23902471	2.15531e-08	0.00019998	ZBED4	1208495	5	BLCA	0.904991	2.65677e-05	1
cg26994099	2.15531e-08	9.999e-05	GIPC1	30293	3	BLCA	0.743003	0.00403368	1
cg19882915	4.17428e-08	9.999e-05	GRHL2	53609	1	BLCA	2.89009	0.0144589	1
cg01441127	2.34282e-08	0.00079992	STX6	20445	2	BLCA	0.676858	0.000172948	1
cg02449975	1.13901e-05	9.999e-05	TMCO1	166845	6	BLCA	0.587628	0.000898612	1
cg02449975	8.64705e-08	0.00059994	POGK	1237443	12	BLCA	0.868326	5.99202e-05	1
cg06087564	1.39144e-07	0.00019998	CMC1	2005191	11	BLCA	0.738319	9.5414e-08	1
cg06087564	6.4302e-07	0.00029997	CNOT10	2438381	15	BLCA	0.524151	1.87695e-09	1
cg08163163	2.5461e-08	0.00069993	ARHGEF19	118589	8	BLCA	1.16545	0.0193438	0.860695
cg15332359	2.5461e-08	9.999e-05	POU5F1B	2209913	13	BLCA	0.981545	0.0392106	1
cg25156528	2.5461e-08	0.00089991	SNRPA1	470098	9	BLCA	1.23655	1.26593e-06	1
cg27333271	2.5461e-08	9.999e-05	SETD5-AS1	2169839	12	BLCA	0.707892	1.98089e-05	1
cg01761552	2.76643e-08	0.00029997	CMIP	8940	1	BLCA	0.64723	0.000975475	1
cg07041428	3.3825e-05	9.999e-05	MAEA	453833	15	BLCA	0.17556	0.0495889	1
cg07041428	0.000168395	0.00079992	CTBP1	520110	19	BLCA	0.237443	0.00342007	1
cg07161848	2.76643e-08	0.00069993	SEMA4G	605706	17	BLCA	0.335971	0.113562	1
cg15086825	2.76643e-08	0.00089991	1T9	165175	14	BLCA	0.932922	2.73688e-08	1
cg25834692	2.76643e-08	9.999e-05	CMTM6	3008988	17	BLCA	0.668511	0.000271956	1
cg09259534	2.88965e-08	0.00039996	SLC30A10	1619530	7	BLCA	1.0861	1.05651e-05	0.299835
cg13096433	3.00393e-08	9.999e-05	GRHL2	428155	6	BLCA	2.89009	0.0144589	1
cg00226822	3.00519e-08	0.00039996	PCGF3	429999	16	BLCA	0.490296	0.000124591	1
cg03006953	3.00519e-08	9.999e-05	COMTD1	846428	4	BLCA	1.53718	0.00167813	1
cg03006953	1.24566e-06	0.00019998	EIF5AL1	3430157	20	BLCA	0.716305	0.000261814	1
cg08667600	4.42055e-07	0.00059994	CMTM6	2920520	16	BLCA	0.668511	0.000271956	1
cg09152949	3.00519e-08	0.00049995	WDR45B	241085	8	BLCA	0.474097	0.000166155	0.0657433
cg20803931	3.00519e-08	0.00079992	DHRS3	159092	3	BLCA	-0.500282	0.902842	1
cg22381282	3.00519e-08	0.00039996	MGAT1	10165	1	BLCA	0.500714	0.000957285	1
cg22381282	1.50513e-07	0.00089991	ZFP62	68403	4	BLCA	0.329311	0.00130872	1
cg24699871	3.00519e-08	0.00089991	RPP21	189714	15	BLCA	0.548897	2.87586e-05	1
cg02711975	3.26387e-08	0.00029997	ACP1	1079252	8	BLCA	0.661367	1.40844e-09	1
cg02711975	5.20328e-05	0.0009999	RPS7	2278730	15	BLCA	0.113296	0.229051	1
cg09169356	3.36811e-06	0.00039996	IDI2-AS1	1254804	8	BLCA	0.737133	0.0146795	1
cg09169356	3.26387e-08	0.00019998	LARP4B	1391679	10	BLCA	0.608393	4.85567e-07	1
cg15035217	3.26387e-08	0.00079992	ACTR3B	5778199	20	BLCA	0.552493	0.00293048	1
cg23394510	3.26387e-08	0.00049995	GLTP	2699	1	BLCA	0.403619	0.150979	1
cg23394510	1.00115e-06	9.999e-05	TCHP	22485	2	BLCA	0.236879	0.0370246	1
cg03598297	3.54406e-08	9.999e-05	BHLHE40	3663	1	BLCA	-0.92932	0.993196	1
cg12352399	4.91645e-08	9.999e-05	CMC1	2593349	16	BLCA	0.738319	9.5414e-08	1
cg24838345	3.54406e-08	9.999e-05	MTSS1	3376	1	BLCA	0.748931	0.00190747	1
cg17384323	3.57888e-08	0.00059994	ANXA10	156030	3	BLCA	-1.70943	0.916121	1
cg01250454	3.84748e-08	0.00029997	S100A11	3046	1	BLCA	1.39167	0.00256259	1
cg02288684	4.44144e-06	0.00089991	RPUSD1	54875	5	BLCA	0.946519	1.16892e-06	1
cg16685586	3.84748e-08	9.999e-05	TCEB3	124169	5	BLCA	0.293548	0.000709562	1
cg18768347	3.84748e-08	9.999e-05	BHLHE40	3751	1	BLCA	-0.92932	0.993196	1
cg22924015	0.000758898	0.00079992	UPF2	1390584	7	BLCA	0.127508	0.168907	1
cg22924015	3.84748e-08	9.999e-05	DHTKD1	1423622	8	BLCA	0.880254	2.0548e-05	1
cg22924015	4.75697e-06	0.00039996	CDC123	1550649	10	BLCA	0.655807	7.64607e-06	1
cg22924015	9.34084e-06	0.00039996	NUDT5	1550831	11	BLCA	1.31568	3.66097e-05	1
cg02547035	2.22202e-07	0.00089991	CMIP	35598	1	BLCA	0.64723	0.000975475	1
cg02547035	3.61041e-06	0.00019998	MPHOSPH6	639275	13	BLCA	0.472115	0.0103867	1
cg14686437	4.17428e-08	9.999e-05	GRHL2	3168	1	BLCA	2.89009	0.0144589	1
cg01864069	3.26307e-07	0.00019998	WDR20	418157	10	BLCA	-0.0486602	0.710641	1
cg01864069	0.000210875	0.00029997	EIF5	776145	16	BLCA	0.0716544	0.340649	1
cg01864069	4.176e-08	0.00069993	MARK3	827353	18	BLCA	0.337976	4.3553e-07	1
cg22663660	3.36811e-06	0.00029997	LIPC	8561	1	BLCA	0.200289	0.340585	7.14918e-06
cg22663660	4.176e-08	9.999e-05	ADAM10	181065	3	BLCA	0.785035	0.00191129	1
cg22663660	4.42871e-06	0.00019998	HSP90AB4P	252569	4	BLCA	0.800976	0.00137116	1
cg23756265	4.176e-08	9.999e-05	ARHGAP32	977039	7	BLCA	0.816894	0.0163938	0.999921
cg24784466	1.50868e-06	0.00059994	KRT40	28520	3	BLCA	0.553288	0.0252973	0.896011
cg24784466	4.25047e-08	0.00029997	KRT12	91269	12	BLCA	1.24082	0.000834115	1
cg07213414	4.5316e-08	0.00039996	USP31	6979	1	BLCA	0.340752	0.160292	1
cg12763430	4.5316e-08	0.00029997	LARP4B	1315927	10	BLCA	0.608393	4.85567e-07	1
cg23693548	4.5316e-08	9.999e-05	CYB5R1	131939	7	BLCA	0.0589662	0.39817	1
cg11267390	4.91645e-08	0.00029997	PFKL	76029	4	BLCA	0.359208	0.0107078	1
cg21162528	4.91645e-08	9.999e-05	PUS1	958182	12	BLCA	1.06577	4.98748e-06	1
cg01349621	5.33284e-08	0.00029997	GID8	403499	20	BLCA	0.633082	0.00114824	1
cg04427990	5.33284e-08	0.00019998	HAS3	110008	1	BLCA	0.38162	0.340759	1
cg05640294	5.33284e-08	0.00089991	HNRNPL	353509	19	BLCA	0.581261	4.66524e-06	1
cg07028950	5.33284e-08	0.00059994	ZNF696	71046	5	BLCA	0.70447	6.5162e-05	1
cg13473184	5.33284e-08	0.00059994	ZBTB7B	70301	9	BLCA	0.190072	0.245419	1
cg14861497	5.33284e-08	0.00089991	KLF5	5965	1	BLCA	1.04745	0.10481	1
cg19205031	5.33284e-08	0.00029997	METAP1	200579	3	BLCA	-0.262466	0.98298	1
cg22678398	5.33284e-08	9.999e-05	RAP2B	4184	1	BLCA	-0.115165	0.629699	1
cg22678398	4.76598e-05	9.999e-05	LOC201651	1395969	12	BLCA	0.31496	0.274327	0.998014
cg22965082	5.33284e-08	0.00029997	C19orf48	138743	16	BLCA	1.66326	5.22189e-07	1
cg02120621	5.78327e-08	0.00039996	LRRC1	41832	1	BLCA	0.918502	0.00820964	1
cg02120621	7.36659e-08	0.00079992	KLHL31	87194	2	BLCA	0.398007	0.204914	1
cg02372820	5.78327e-08	0.00039996	SLC39A11	740476	2	BLCA	1.36223	0.00164795	1
cg05431532	5.78327e-08	0.00039996	LARP4B	326759	8	BLCA	0.608393	4.85567e-07	1
cg24047187	3.02297e-07	0.00019998	COX5B	1148218	20	BLCA	0.192538	0.104463	1
cg25557227	5.78327e-08	9.999e-05	MAST4	3011	1	BLCA	-0.462	0.991215	1
cg25557227	7.03343e-05	0.00089991	MRPS36	2209780	16	BLCA	-0.195199	0.988263	1
cg00318322	4.7666e-07	0.00079992	PARD6A	13970	3	BLCA	-0.16668	0.750575	1
cg00318322	6.27042e-08	0.00029997	GFOD2	44450	6	BLCA	0.367796	0.0106485	1
cg18866597	6.27042e-08	9.999e-05	SDC4	3741	1	BLCA	0.190032	0.198695	1
cg18866597	0.00168618	0.00079992	EPPIN	202742	16	BLCA	0.139621	0.142679	0.652719
cg19147912	6.27042e-08	0.00019998	RAI1	11598	1	BLCA	-0.00781465	0.520207	0.192803
cg22048405	6.27042e-08	0.00059994	HDAC1	431514	19	BLCA	0.408102	0.00819754	1
cg24463066	3.36811e-06	0.00059994	NIPAL1	358932	7	BLCA	1.41963	0.0616446	1
cg03313075	3.52149e-07	9.999e-05	COG3	610912	11	BLCA	-0.0761282	0.779858	1
cg03313075	6.43779e-08	0.00059994	SPERT	848328	14	BLCA	1.26962	0.0335666	0.993084
cg23091777	6.70281e-08	9.999e-05	C11orf53	28046	3	BLCA	0.570872	0.231271	0.999999
cg03084838	6.79716e-08	0.00049995	FAM195A	59482	14	BLCA	0.324646	0.0089761	1
cg05525798	9.34084e-06	0.00039996	ZNF750	50737	2	BLCA	1.31871	0.129848	0.380914
cg05525798	6.79716e-08	0.0009999	1RF	330652	10	BLCA	0.44839	0.00521522	1
cg16555188	6.79716e-08	9.999e-05	2014-03-06	514863	8	BLCA	1	1	1
cg16676676	6.79716e-08	0.0009999	HIST3H2A	86572	5	BLCA	2.24511	2.33555e-06	1
cg18849847	6.79716e-08	0.0009999	ACTR3B	5573874	20	BLCA	0.552493	0.00293048	1
cg24039962	6.79716e-08	9.999e-05	SUCO	5042	1	BLCA	0.307197	0.0371702	1
cg01952226	7.36366e-08	0.00029997	GRHL2	2713	1	BLCA	2.89009	0.0144589	1
cg01952226	1.90263e-07	0.00059994	ZNF706	289421	3	BLCA	0.663085	1.036e-05	1
cg01952226	4.09875e-07	0.00049995	YWHAZ	541758	5	BLCA	0.508885	0.00159187	1
cg01952226	4.60563e-05	0.00039996	SPAG1	1336818	14	BLCA	0.630561	0.0111413	1
cg01952226	1.79617e-05	0.00089991	POLR2K	1344542	15	BLCA	0.446796	0.00010316	1
cg01952226	7.03343e-05	0.00019998	AZIN1	1369014	16	BLCA	-0.0150502	0.552953	1
cg03047059	7.36659e-08	0.00029997	NEK2	1275861	17	BLCA	3.89581	3.77942e-05	1
cg03047059	1.90263e-07	0.00029997	DTL	1641031	19	BLCA	2.94104	3.08634e-05	1
cg03047059	7.98203e-08	0.00019998	INTS7	1641114	20	BLCA	0.694444	0.00011143	1
cg03783391	7.36659e-08	0.00029997	RPP38	1230767	19	BLCA	0.61519	0.0032034	1
cg08939847	7.36659e-08	0.0009999	MCC	24946	1	BLCA	-1.19732	0.999998	1
cg08939847	2.95865e-06	0.00049995	TSSK1B	115168	2	BLCA	-0.0156261	0.533269	1
cg09328046	4.07324e-05	9.999e-05	MAEA	196138	4	BLCA	0.17556	0.0495889	1
cg09328046	1.24566e-06	0.00039996	LETM1	335744	13	BLCA	0.66779	0.000280944	0.994741
cg19936318	7.36659e-08	0.00059994	D1JC11	266312	2	BLCA	0.401268	1.34443e-05	1
cg20667964	4.44144e-06	0.00039996	ADCK2	819950	17	BLCA	0.496862	0.00941985	1
cg10083258	1.29868e-05	0.00019998	VPS33B	1796897	10	BLCA	0.169717	0.0590051	1
cg06001997	7.98203e-08	0.0009999	ZSWIM1	154573	11	BLCA	0.597761	0.00174966	1
cg08266027	0.000384864	0.00089991	NKAP	335079	15	BLCA	0.198131	0.00242706	0.214482
cg10085138	0.000310133	0.00059994	C7orf31	771904	9	BLCA	-0.289125	0.927282	1
cg13690407	7.98203e-08	0.00039996	HPCA	121079	5	BLCA	0.140532	0.322195	1
cg16616370	7.98203e-08	0.00019998	CCDC41	1844021	18	BLCA	0.902258	2.5833e-09	1
cg24035035	7.98203e-08	0.00049995	PAXIP1	3285489	20	BLCA	0.568217	4.7311e-11	1
cg25912023	7.98203e-08	9.999e-05	TBC1D8	34055	1	BLCA	-0.113341	0.685027	1
cg27171837	4.42055e-07	9.999e-05	ARF1	240134	13	BLCA	0.402795	7.37491e-07	1
cg00297741	8.64705e-08	0.00049995	LARP4B	267176	8	BLCA	0.608393	4.85567e-07	1
cg00324748	8.64705e-08	0.00079992	C10orf11	2962804	17	BLCA	0.15905	0.330028	1
cg05844572	0.000405999	0.00059994	OGFOD3	76249	7	BLCA	0.228333	0.019819	1
cg08311885	8.64705e-08	0.00029997	RPP38	893771	9	BLCA	0.61519	0.0032034	1
cg09675824	2.05635e-07	0.00039996	YTHDF1	144184	8	BLCA	0.558781	4.32282e-05	1
cg09675824	8.64705e-08	0.00019998	MRGBP	267979	18	BLCA	1.15412	4.65998e-07	1
cg16736630	8.64705e-08	9.999e-05	FAM41C	32186	3	BLCA	0.531596	0.0025018	0.619086
cg16736630	0.000177646	0.00019998	TTLL10	329290	16	BLCA	-0.498473	0.94784	1
cg23515921	2.21025e-06	0.00019998	ZNF750	50741	2	BLCA	1.31871	0.129848	0.380914
cg16719865	8.40658e-05	0.00089991	USP40	3807	1	BLCA	-0.0885228	0.710919	1
cg16719865	5.20449e-06	0.00039996	UGT1A4	232959	12	BLCA	0.218102	0.252725	1
cg09388920	9.36549e-08	0.00019998	FABP5	1320037	10	BLCA	0.715049	0.154466	1
cg09579989	9.36549e-08	0.0009999	GLTP	367144	15	BLCA	0.403619	0.150979	1
cg14434293	9.36549e-08	0.00069993	LARP4B	664405	8	BLCA	0.608393	4.85567e-07	1
cg16556605	9.36549e-08	0.00079992	MGAT1	11039	1	BLCA	0.500714	0.000957285	1
cg16556605	0.000457261	0.00039996	SCGB3A1	200520	8	BLCA	0.187969	0.383799	0.789807
cg25581222	7.64584e-06	9.999e-05	CSNK1G1	53682	1	BLCA	0.161995	0.0899116	1
cg25996586	0.00151697	0.00079992	GOLPH3	612245	5	BLCA	0.0845898	0.128116	1
cg25996586	1.91533e-05	0.00049995	C5orf22	1240917	12	BLCA	0.486673	2.24205e-07	1
cg25996586	4.44144e-06	9.999e-05	DROSHA	1254388	14	BLCA	0.438243	8.16888e-08	1
cg25996586	6.24662e-06	0.00029997	RAD1	2129059	18	BLCA	0.475384	1.56634e-07	1
cg25996586	9.36549e-08	0.00019998	BRIX1	2129148	19	BLCA	0.903937	1.22313e-06	1
cg14585513	1.01257e-07	9.999e-05	HIST1H3G	17551	5	BLCA	2.41597	5.68206e-10	0.155594
cg14585513	0.000141943	0.00089991	HIST1H4H	31666	9	BLCA	1.0888	0.000102151	1
cg04811540	2.59284e-07	9.999e-05	PSMG3	257725	10	BLCA	1.44294	3.31208e-06	1
cg04811540	1.01415e-07	0.00049995	GET4	435711	17	BLCA	0.772455	9.42425e-07	1
cg19142141	1.01415e-07	0.0009999	SREBF1	114733	5	BLCA	0.980861	0.000196904	1
cg21692726	1.01415e-07	9.999e-05	LIMK2	411098	12	BLCA	0.912039	0.0020547	1
cg23693245	1.01415e-07	0.0009999	AZI1	170626	7	BLCA	1.09639	1.28313e-07	1
cg25893560	1.01415e-07	9.999e-05	ARHGAP32	158240	6	BLCA	0.816894	0.0163938	0.999921
cg00779167	1.09794e-07	0.00039996	CELSR2	39639	3	BLCA	0.257011	0.174838	1
cg04724406	1.09794e-07	0.00089991	LARP4B	781215	8	BLCA	0.608393	4.85567e-07	1
cg09539496	1.09794e-07	0.00019998	XPO7	1612746	11	BLCA	0.106102	0.081443	1
cg09611620	1.09794e-07	0.00019998	FRMD4B	1953799	12	BLCA	-0.362231	0.848501	0.0277728
cg12399484	1.09794e-07	0.00039996	TSEN2	506117	9	BLCA	0.302279	0.00796039	1
cg17562584	8.17529e-06	0.00019998	TCTN2	237994	5	BLCA	0.584258	0.00132064	1
cg23375877	1.09794e-07	0.00029997	SYNGR2	172359	6	BLCA	1.16829	0.000336252	1
cg00793562	1.18841e-07	0.00019998	APRT	235746	9	BLCA	0.816472	0.00169253	1
cg01226742	5.9684e-07	0.00019998	BRF2	7507	1	BLCA	0.44399	0.0107689	1
cg01226742	1.18841e-07	9.999e-05	EIF4EBP1	188096	10	BLCA	1.64177	2.26475e-09	1
cg01226742	5.20328e-05	0.00019998	LSM1	334324	14	BLCA	0.289546	0.00120717	1
cg06092178	6.24662e-06	0.0009999	RBM15B	719843	12	BLCA	0.0411007	0.371594	1
cg08325343	1.18841e-07	0.00029997	POLE	231710	5	BLCA	1.0456	1.22312e-09	1
cg08325343	1.54695e-06	0.00019998	EP400NL	383808	11	BLCA	0.621562	4.6116e-06	1
cg08325343	6.4302e-07	0.00049995	ZNF26	576555	18	BLCA	0.582065	1.86688e-05	1
cg11834658	2.80364e-05	0.0009999	CDC42	767895	19	BLCA	0.137278	0.0701502	1
cg12868312	1.18841e-07	0.00019998	LTBR	1304145	18	BLCA	0.735494	1.54759e-08	0.0012497
cg16353318	1.18841e-07	0.00059994	CMIP	35206	1	BLCA	0.64723	0.000975475	1
cg16353318	2.05888e-06	0.00019998	MPHOSPH6	639667	13	BLCA	0.472115	0.0103867	1
cg16505233	1.00115e-06	9.999e-05	EDEM1	9276	1	BLCA	0.790785	0.000294007	1
cg16505233	1.18841e-07	9.999e-05	ARL8B	75380	2	BLCA	0.308658	0.00205497	1
cg19451021	5.13867e-07	0.00079992	ANKRD9	561903	15	BLCA	0.472962	0.0198873	1
cg26356309	1.18841e-07	0.00089991	LRRC1	2919677	17	BLCA	0.918502	0.00820964	1
cg01549977	0.000310133	9.999e-05	MPP5	1964153	15	BLCA	-0.198992	0.963115	1
cg01549977	1.07702e-06	9.999e-05	ATP6V1D	2082852	16	BLCA	-0.106311	0.861781	1
cg07257122	3.1414e-06	0.00089991	NOC4L	386640	9	BLCA	0.826652	1.2755e-06	1
cg07257122	1.28606e-07	0.00039996	PUS1	599573	19	BLCA	1.06577	4.98748e-06	1
cg12225949	3.52149e-07	9.999e-05	TCHP	52294	3	BLCA	0.236879	0.0370246	1
cg15143024	1.28606e-07	0.00019998	GATAD1	877122	9	BLCA	0.0749081	0.221278	1
cg18318941	9.4581e-05	0.00059994	PSMG2	785829	11	BLCA	0.180967	0.0098297	1
cg18318941	1.28606e-07	0.00039996	RALBP1	2397377	20	BLCA	0.433817	0.0120279	1
cg03032053	1.39144e-07	0.00059994	GET4	579119	18	BLCA	0.772455	9.42425e-07	1
cg09411682	1.39144e-07	0.00059994	ASUN	925281	9	BLCA	0.54288	4.90765e-06	1
cg10797319	1.39144e-07	0.00019998	JAG1	5328	1	BLCA	0.0318407	0.443681	1
cg20800117	1.39144e-07	0.00079992	D1JC11	546399	4	BLCA	0.401268	1.34443e-05	1
cg01891966	1.50513e-07	9.999e-05	HOXA9	2804	1	BLCA	-0.895645	0.99037	0.870974
cg01891966	8.91778e-05	0.00089991	HOXA11	22490	6	BLCA	-1.08942	0.999546	0.0151587
cg06633978	1.50513e-07	0.00069993	MLKL	619016	18	BLCA	0.306585	0.0534498	1
cg10797552	6.68338e-06	0.00059994	FAM49B	1569848	6	BLCA	0.990141	4.21444e-05	1
cg10797552	1.50513e-07	0.00089991	SQLE	3371430	14	BLCA	2.3486	2.92394e-05	1
cg14836555	1.50513e-07	0.00079992	TGM1	10974	2	BLCA	2.09192	0.0126594	1
cg14836555	4.44144e-06	0.00039996	LTB4R2	35965	7	BLCA	0.953268	0.016203	0.962586
cg22276227	0.000721164	0.00059994	ATPAF2	140254	10	BLCA	0.277796	0.032216	1
cg22276227	1.50513e-07	0.00049995	RAI1	397288	19	BLCA	-0.00781465	0.520207	0.192803
cg23875663	6.68338e-06	0.00029997	SNRPB2	588740	7	BLCA	0.622364	5.07448e-08	1
cg23875663	7.14918e-06	0.00019998	SNX5	643287	8	BLCA	0.428425	4.53543e-05	1
cg23875663	1.50513e-07	0.00019998	MGME1	650411	10	BLCA	1.15482	2.1512e-06	1
cg23875663	5.13867e-07	9.999e-05	ESF1	3533784	19	BLCA	0.35563	0.000632794	1
cg15210851	1.62167e-07	0.00029997	GPR87	797497	16	BLCA	2.57607	0.0223413	0.246582
cg25274263	1.62533e-07	9.999e-05	USH2A	1983005	14	BLCA	-0.0170299	0.523035	0.236344
cg00566164	1.77985e-06	0.00039996	HIST3H2BB	86651	6	BLCA	1.499	1.39073e-07	1
cg01617018	1.62777e-07	0.00049995	TBX6	12926	4	BLCA	0.350124	0.242907	1
cg01617018	1.47949e-05	9.999e-05	TAOK2	124461	17	BLCA	0.182915	0.0221064	1
cg06829584	5.9684e-07	0.00079992	PLAU	11378	1	BLCA	1.81364	4.65798e-05	1
cg06829584	1.62777e-07	0.00049995	C10orf55	23051	2	BLCA	0.87711	0.0252916	1
cg06829584	8.91038e-05	0.00019998	SYNPO2L	243650	12	BLCA	0.646808	0.04859	1
cg06829584	8.03106e-07	0.00029997	ADK	251459	14	BLCA	0.654443	0.00429298	1
cg10187713	1.62777e-07	0.00019998	TMEM189	575351	10	BLCA	0.6914	0.000110197	1
cg10426658	1.62777e-07	9.999e-05	XRCC3	849419	18	BLCA	1.53699	8.76743e-06	1
cg11203211	1.62777e-07	0.00049995	TOP1MT	106053	6	BLCA	0.659186	0.00266968	0.0317663
cg11748909	1.62777e-07	9.999e-05	ZCCHC3	102937	6	BLCA	0.168215	0.0742733	1
cg12620035	5.52886e-05	0.00079992	WBSCR27	9241	2	BLCA	0.506876	0.0822828	1
cg20859933	1.62777e-07	0.00029997	ARHGAP32	1125962	13	BLCA	0.816894	0.0163938	0.999921
cg05228110	3.61041e-06	0.00039996	CDC34	21214	3	BLCA	0.414381	0.000746033	1
cg05228110	1.76003e-07	0.00029997	POLRMT	80619	8	BLCA	0.417759	1.50844e-05	1
cg07341788	1.76003e-07	0.00079992	GET4	709744	6	BLCA	0.772455	9.42425e-07	1
cg10233830	1.76003e-07	0.00059994	RNFT2	2474682	16	BLCA	2.13018	9.54925e-06	1
cg12809766	1.76003e-07	9.999e-05	TSSC1	2011589	11	BLCA	0.867402	0.000363829	1
cg12809766	4.60563e-05	0.00089991	TRAPPC12	2071590	12	BLCA	-0.231151	0.999344	0.0629851
cg14311481	5.5386e-07	9.999e-05	SART3	15238	2	BLCA	0.281502	0.000517817	1
cg19714332	1.76003e-07	9.999e-05	NDFIP2	3638	1	BLCA	0.55624	0.0640507	1
cg24406240	1.76003e-07	0.00059994	RAB38	244884	2	BLCA	0.88337	0.071659	0.99985
cg25312122	1.76003e-07	9.999e-05	PEX19	70208	5	BLCA	-0.0502309	0.690423	1
cg25369757	6.4302e-07	0.00039996	NGLY1	1890916	10	BLCA	0.342727	0.00628974	1
cg25369757	4.36688e-07	9.999e-05	LINC00691	3577708	16	BLCA	0.701115	0.000118549	1
cg26076793	5.83718e-06	0.00089991	NSUN2	169536	5	BLCA	0.679979	4.91142e-07	1
cg26076793	2.92934e-06	0.00019998	PAPD7	262652	7	BLCA	0.368499	1.63964e-05	1
cg26076793	1.76003e-07	0.00029997	FASTKD3	1416217	12	BLCA	0.939511	3.85956e-07	1
cg01178854	1.79617e-05	0.00019998	PMVK	4259	1	BLCA	0.0159469	0.451644	1
cg03759001	0.000119424	0.00039996	SUPV3L1	460040	9	BLCA	0.205943	0.00693099	1
cg06234863	0.000557128	0.0009999	DYNLL2	420794	6	BLCA	-0.510719	0.999945	1
cg06234863	1.90263e-07	0.00019998	AKAP1	566032	12	BLCA	-0.535761	0.998381	1
cg13951488	1.07702e-06	0.00039996	MGC72080	652782	13	BLCA	0.921231	6.29597e-08	1
cg14758812	1.90263e-07	9.999e-05	DPCD	257270	6	BLCA	0.547452	3.56741e-05	1
cg19341849	0.000199405	0.0009999	CTBP1	261633	9	BLCA	0.237443	0.00342007	1
cg20071329	1.90263e-07	0.00049995	LEMD2	114564	2	BLCA	0.702392	1.70734e-06	1
cg24677192	1.90263e-07	0.00049995	SYNGR2	265642	9	BLCA	1.16829	0.000336252	1
cg02007217	2.05635e-07	9.999e-05	GPR39	2101	1	BLCA	1.04191	0.0708512	1
cg09921371	2.05635e-07	9.999e-05	TSSC1	1653371	11	BLCA	0.867402	0.000363829	1
cg11419030	1.00115e-06	0.00059994	PDCD6	216612	5	BLCA	0.742039	0.000306642	1
cg11419030	2.05635e-07	0.00029997	TRIP13	837845	15	BLCA	2.915	1.25377e-05	1
cg13784312	2.05635e-07	9.999e-05	DDX31	936722	18	BLCA	0.618294	3.44616e-08	1
cg15976416	2.05635e-07	0.00069993	DVL1	2652	1	BLCA	0.36295	0.000416888	1
cg27351239	2.05635e-07	0.00029997	ADCY10P1	1276479	19	BLCA	0.967427	0.0255668	1
cg02423000	2.22202e-07	0.00049995	CEP72	10836	1	BLCA	1.34868	5.984e-07	1
cg02527881	2.22202e-07	0.00079992	PTPN23	485835	17	BLCA	0.335797	6.69128e-05	1
cg03810479	2.22202e-07	0.00019998	MID1IP1	3180	1	BLCA	-0.507557	0.973331	0.0594087
cg04366880	2.22202e-07	0.0009999	FGFBP3	237577	5	BLCA	-0.113911	0.797552	1
cg06155303	2.22202e-07	9.999e-05	TAF12	491212	10	BLCA	0.408593	4.23232e-05	1
cg08773226	2.22202e-07	0.00019998	MAP7	1726614	16	BLCA	1.20036	0.0397459	1
cg13099374	2.22202e-07	0.0009999	POGK	562280	14	BLCA	0.868326	5.99202e-05	1
cg13412283	2.22202e-07	0.00079992	GET4	826306	6	BLCA	0.772455	9.42425e-07	1
cg01395690	6.4302e-07	0.00059994	AKT1S1	97685	10	BLCA	0.468277	6.90602e-05	1
cg02551007	2.40053e-07	0.00089991	GET4	689763	6	BLCA	0.772455	9.42425e-07	1
cg03880890	2.80364e-05	0.00059994	CYB5B	19252	1	BLCA	0.26257	0.032566	1
cg10914292	2.40053e-07	0.00089991	MARVELD2	964728	10	BLCA	1.49643	0.0309894	0.066727
cg13667911	2.40053e-07	0.00059994	NSDHL	65418	2	BLCA	0.719439	0.000999943	0.867837
cg13667911	1.13901e-05	0.00079992	FAM58A	799701	20	BLCA	0.62855	1.26535e-07	0.997681
cg15444478	2.40053e-07	9.999e-05	AACS	4904999	18	BLCA	0.679438	0.000212591	1
cg16258657	2.40053e-07	0.00039996	CMTM6	3205860	17	BLCA	0.668511	0.000271956	1
cg19755314	2.40053e-07	0.00089991	GET4	748366	6	BLCA	0.772455	9.42425e-07	1
cg21454161	3.79957e-07	0.00069993	KIAA1468	2487467	16	BLCA	-0.0128452	0.523709	1
cg24358395	2.40053e-07	0.00029997	PGRMC2	10370275	19	BLCA	-0.0654657	0.743777	1
cg24760717	2.40053e-07	0.00019998	SLC19A1	466684	13	BLCA	2.14373	9.99489e-07	1
cg12221970	2.44145e-07	9.999e-05	WNT3A	1309890	20	BLCA	0.157582	0.398439	0.826086
cg00576086	3.36811e-06	0.00019998	MRPL36	530889	14	BLCA	0.808987	3.18302e-06	1
cg00576086	2.59284e-07	0.00059994	CEP72	656660	18	BLCA	1.34868	5.984e-07	1
cg02055988	2.54559e-06	0.00059994	PRR14L	441574	16	BLCA	0.479576	0.0012057	1
cg05642546	2.59284e-07	0.00059994	ANLN	869494	8	BLCA	2.68225	0.000397372	1
cg06530725	2.59284e-07	0.00059994	ACOT11	632286	17	BLCA	-0.278822	0.835903	1
cg08313382	2.59284e-07	9.999e-05	PAPD7	76728	1	BLCA	0.368499	1.63964e-05	1
cg08313382	0.000210875	0.00039996	MED10	444190	6	BLCA	0.586349	5.99057e-05	1
cg08313382	4.09875e-07	0.00029997	FASTKD3	1045452	10	BLCA	0.939511	3.85956e-07	1
cg17588094	2.59284e-07	0.00019998	PVT1	51508	2	BLCA	1.05219	2.66749e-05	1
cg23083049	2.59284e-07	0.00079992	ARHGAP32	2405583	18	BLCA	0.816894	0.0163938	0.999921
cg27629782	3.1414e-06	9.999e-05	STT3A	389012	11	BLCA	0.482763	0.000263536	1
cg27629782	2.59284e-07	0.00019998	CHEK1	421304	13	BLCA	1.70814	7.4987e-07	0.544146
cg01221209	2.79995e-07	9.999e-05	PP7080	81805	3	BLCA	0.596716	0.000566746	1
cg01221209	7.46578e-05	0.00049995	CCDC127	336588	12	BLCA	0.290891	0.0217693	1
cg07805146	2.79995e-07	9.999e-05	NDUFV2	926550	11	BLCA	0.21589	0.0162359	1
cg09103187	2.79995e-07	0.00019998	C6orf132	96794	5	BLCA	0.527496	0.187318	1
cg10690829	1.24566e-06	0.00049995	PP7080	31990	2	BLCA	0.596716	0.000566746	1
cg10690829	2.79995e-07	0.00059994	CEP72	107333	6	BLCA	1.34868	5.984e-07	1
cg10690829	3.82939e-05	0.00049995	BRD9	378450	14	BLCA	0.29416	0.000799237	1
cg11207799	4.7666e-07	0.00029997	DFFB	2005537	16	BLCA	0.630338	0.00170166	1
cg14533753	2.79995e-07	0.00059994	CEP72	114832	6	BLCA	1.34868	5.984e-07	1
cg14533753	3.86934e-06	0.00089991	PDCD6	225835	8	BLCA	0.742039	0.000306642	1
cg16429735	0.00018852	0.00089991	CLPTM1L	73025	4	BLCA	0.698241	7.31993e-07	1
cg16429735	4.33172e-05	0.00049995	BRD9	376009	12	BLCA	0.29416	0.000799237	1
cg16429735	1.54695e-06	0.00019998	MRPL36	531006	14	BLCA	0.808987	3.18302e-06	1
cg16429735	0.000327432	0.00059994	NDUFS6	532546	15	BLCA	0.49677	0.00143281	1
cg16429735	2.79995e-07	0.00059994	CEP72	656543	18	BLCA	1.34868	5.984e-07	1
cg19509829	2.79995e-07	9.999e-05	ATP2A2	4576	1	BLCA	-0.22461	0.959549	1
cg20262683	2.79995e-07	9.999e-05	MGC72080	656233	13	BLCA	0.921231	6.29597e-08	1
cg00550955	4.09875e-07	0.0009999	PI4KAP2	140876	8	BLCA	1.06693	2.03453e-05	1
cg04840203	3.02297e-07	9.999e-05	KIF4B	1853887	13	BLCA	1.49292	0.000126603	0.705274
cg05029983	2.54559e-06	0.00059994	LETM1	210279	9	BLCA	0.66779	0.000280944	0.994741
cg06786600	3.02297e-07	0.00069993	MSL1	379561	20	BLCA	0.232151	0.0119645	1
cg09899496	3.02297e-07	0.00019998	PVT1	1183082	6	BLCA	1.05219	2.66749e-05	1
cg14947846	3.02297e-07	9.999e-05	POLR2D	611874	5	BLCA	0.572406	3.36814e-08	1
cg15044181	3.02297e-07	0.00039996	MAP3K4	954673	17	BLCA	-0.40145	0.999876	1
cg16392561	3.02297e-07	9.999e-05	EP400NL	50397	4	BLCA	0.621562	4.6116e-06	1
cg18390683	0.00107832	0.00039996	SCRN3	241464	5	BLCA	-0.100626	0.85391	1
cg18390683	3.02297e-07	9.999e-05	ATP5G3	1027398	12	BLCA	0.0406436	0.374843	1
cg19703240	3.02297e-07	9.999e-05	SPDYE6	484060	4	BLCA	1.03821	0.000147273	1
cg22188603	3.02297e-07	0.00039996	PCDH1	985824	11	BLCA	0.42575	0.135151	1
cg23987198	3.02297e-07	0.00019998	UTP14A	194588	6	BLCA	0.283385	5.68645e-06	0.00304857
cg24965293	3.02297e-07	0.00029997	BZW2	2442103	19	BLCA	0.274794	0.0177103	1
cg26322781	1.07702e-06	9.999e-05	COQ5	137874	8	BLCA	0.33755	0.000414719	1
cg26322781	1.15839e-06	9.999e-05	TRIAP1	220623	12	BLCA	0.683169	7.3611e-06	1
cg01642786	3.26307e-07	0.00049995	SRSF9	87238	7	BLCA	0.751816	0.000349951	1
cg07865418	3.26307e-07	0.00029997	FASTKD3	1456874	13	BLCA	0.939511	3.85956e-07	1
cg08103072	3.26307e-07	0.00049995	CDCA4	601121	14	BLCA	1.68096	1.34703e-06	1
cg08113628	3.26307e-07	9.999e-05	RGS16	2677	1	BLCA	-0.0310362	0.530163	1
cg09234698	6.92626e-07	0.00039996	NPHP4	594004	1	BLCA	0.819844	3.62644e-07	1
cg19586709	3.26307e-07	0.00019998	NOC4L	425315	11	BLCA	0.826652	1.2755e-06	1
cg20558091	3.26307e-07	0.00019998	ENTHD2	82995	5	BLCA	0.990964	2.45252e-05	1
cg24471576	3.26307e-07	9.999e-05	ADK	1182486	10	BLCA	0.654443	0.00429298	1
cg24523685	3.26307e-07	0.00029997	SETD4	1369745	14	BLCA	0.321661	0.00380777	1
cg25628461	1.91533e-05	0.00059994	GAK	179537	7	BLCA	0.317776	0.025934	1
cg01576142	5.9684e-07	0.00019998	TC2N	5588	1	BLCA	0.815839	0.0686083	0.974061
cg01576142	3.49658e-07	0.00029997	CATSPERB	98846	3	BLCA	1.28156	0.00843384	1
cg14149492	6.03354e-05	0.00019998	TEDDM1	2129715	20	BLCA	-0.00948257	0.517234	1
cg02735530	5.52886e-05	0.00019998	THOC7	2609372	13	BLCA	-0.0467574	0.683753	1
cg02735530	0.000106323	0.0009999	TMF1	2642513	14	BLCA	0.00875758	0.463369	1
cg02735530	7.46578e-05	0.00029997	UBA3	2670553	16	BLCA	0.00489555	0.47203	1
cg03337256	3.52149e-07	0.00059994	MRPS25	2073	1	BLCA	0.271597	0.00472476	1
cg03548062	3.52149e-07	0.00059994	YY1	453148	17	BLCA	0.49462	3.36061e-07	1
cg04898035	5.45343e-06	0.00029997	1T1	387346	8	BLCA	0.408915	0.0355756	0.0481314
cg04898035	3.52149e-07	0.0009999	SH2D4A	1530456	16	BLCA	0.496656	0.17567	1
cg07531549	3.52149e-07	0.00029997	PLEC	2351	1	BLCA	-0.186262	0.901193	0.19355
cg07569264	3.52149e-07	0.00039996	APRT	141695	6	BLCA	0.816472	0.00169253	1
cg10272520	3.52149e-07	0.00019998	FAM160A1	1152192	8	BLCA	0.698288	0.0968599	1
cg17117243	3.52149e-07	0.00039996	SMPD2	420565	6	BLCA	0.681325	0.014892	1
cg17345994	3.52149e-07	0.00089991	C11orf31	58725	3	BLCA	0.744679	0.000431076	1
cg25427625	3.52149e-07	0.00019998	PSMG3	17441	2	BLCA	1.44294	3.31208e-06	1
cg26446294	4.75697e-06	0.00039996	MZT2B	380306	7	BLCA	0.373707	0.0040064	1
cg26531076	0.000650832	0.00079992	PIBF1	387146	3	BLCA	-0.105172	0.783959	1
cg01235083	3.79957e-07	0.00049995	PPAPDC1B	441609	12	BLCA	0.728282	0.000403415	1
cg01850245	8.03503e-07	0.00019998	HIST1H2BL	206614	2	BLCA	1.13747	9.66714e-06	0.725337
cg01850245	3.60936e-06	0.0009999	HIST1H3H	206882	3	BLCA	2.20524	1.94367e-07	0.0268426
cg01850245	3.7249e-05	0.00039996	HIST1H2AK	237022	10	BLCA	0.759235	0.00089319	1
cg01850245	3.13768e-06	0.00059994	HIST1H2BN	237345	11	BLCA	1.41068	3.87758e-07	1
cg01850245	4.97886e-06	9.999e-05	HIST1H2AL	264012	12	BLCA	0.93788	3.38644e-05	1
cg01850245	8.20034e-05	0.00089991	HIST1H2AH	454185	16	BLCA	0.950081	1.59204e-08	1
cg01850245	1.68407e-05	0.00049995	HIST1H2BK	454456	17	BLCA	1.70282	1.24979e-08	1
cg01850245	0.000112739	0.00069993	HIST1H4I	462005	18	BLCA	1.20366	3.5024e-07	0.00720609
cg01850245	5.12098e-07	9.999e-05	HIST1H2AG	468276	19	BLCA	1.95648	1.05024e-07	1
cg01850245	3.79957e-07	9.999e-05	HIST1H2BJ	468518	20	BLCA	2.28909	2.00019e-09	1
cg05218510	1.29868e-05	0.00019998	ITPRIPL2	2050	1	BLCA	-0.156016	0.823007	1
cg08380973	6.4302e-07	0.00039996	TSSC1	1669118	11	BLCA	0.867402	0.000363829	1
cg08611689	4.7666e-07	0.00029997	UVSSA	145331	2	BLCA	-0.0133114	0.532091	1
cg12324353	7.92305e-05	0.00039996	CLPTM1L	72777	4	BLCA	0.698241	7.31993e-07	1
cg12324353	2.98528e-05	0.00049995	BRD9	376257	12	BLCA	0.29416	0.000799237	1
cg12324353	3.79957e-07	9.999e-05	MRPL36	530758	14	BLCA	0.808987	3.18302e-06	1
cg12324353	4.89586e-05	9.999e-05	NDUFS6	532298	15	BLCA	0.49677	0.00143281	1
cg14251964	3.79957e-07	0.0009999	SH2D4A	774581	8	BLCA	0.496656	0.17567	1
cg15244778	6.92626e-07	0.0009999	ORAOV1	441527	9	BLCA	0.592771	3.56528e-06	1
cg17052212	3.79957e-07	9.999e-05	ANO6	32740	1	BLCA	-0.799311	0.999103	1
cg17052212	3.86934e-06	0.00019998	PLEKHA8P1	43935	2	BLCA	0.0894996	0.277211	1
cg17276513	3.79957e-07	0.00029997	GTPBP4	553315	7	BLCA	0.626448	2.04544e-05	1
cg27569887	3.79957e-07	0.00049995	CMTM6	2498506	14	BLCA	0.668511	0.000271956	1
cg24277788	5.9684e-07	9.999e-05	ACSL1	2104	1	BLCA	0.0734469	0.341732	1
cg24277788	3.9795e-07	9.999e-05	SLED1	4636	2	BLCA	0.537955	0.0231004	1
cg04134096	4.0844e-07	0.00049995	GPR87	608874	12	BLCA	2.57607	0.0223413	0.246582
cg05352972	4.09731e-07	0.00019998	C15orf56	1378305	15	BLCA	0.646801	0.0293992	0.0726596
cg00922796	4.09875e-07	0.00029997	TSSC1	1480308	7	BLCA	0.867402	0.000363829	1
cg00922796	9.98139e-06	0.0009999	R1SEH1	1762742	13	BLCA	0.414486	0.00125696	1
cg02096172	4.09875e-07	0.00059994	RPP40	1889891	19	BLCA	0.778685	0.000236601	1
cg02973354	4.09875e-07	0.00069993	COX16	509777	11	BLCA	0.54875	0.000722003	1
cg07261186	4.09875e-07	9.999e-05	ZMIZ1	4831	1	BLCA	-0.388851	0.997434	1
cg11962007	4.09875e-07	0.00019998	RNF149	2255	1	BLCA	0.751649	0.00392723	1
cg12962167	4.09875e-07	9.999e-05	SFMBT1	46219	1	BLCA	0.392358	0.00212017	1
cg20652954	0.000106323	0.00079992	ARFGAP1	187871	12	BLCA	0.751636	2.04164e-09	0.47955
cg25624009	4.09875e-07	0.00069993	PUS1	790236	9	BLCA	1.06577	4.98748e-06	1
cg27110177	1.57864e-05	0.0009999	AKT1	977398	17	BLCA	0.0810156	0.252688	1
cg01454538	5.13867e-07	0.00029997	TSSC1	1632279	10	BLCA	0.867402	0.000363829	1
cg04191306	4.42055e-07	0.00029997	XRCC3	673150	18	BLCA	1.53699	8.76743e-06	1
cg08365609	4.42055e-07	0.00019998	CEBPG	137919	7	BLCA	0.404295	0.000446857	1
cg09476306	4.42055e-07	0.00019998	UBE2L3	164377	7	BLCA	0.376604	8.60772e-05	1
cg11990296	3.86934e-06	0.00079992	ZNF414	72726	3	BLCA	0.148694	0.0584666	1
cg11990296	4.42055e-07	0.0009999	ZNF317	599280	20	BLCA	0.21042	0.00355615	1
cg16162122	3.61041e-06	0.0009999	GMEB2	145985	9	BLCA	0.32818	0.000893033	1
cg16162122	4.42055e-07	0.00089991	YTHDF1	242731	18	BLCA	0.558781	4.32282e-05	1
cg25556008	8.40658e-05	0.00089991	ZNF555	316048	17	BLCA	0.0939796	0.310005	1
cg26370886	4.42055e-07	9.999e-05	RPL18	115994	14	BLCA	0.117981	0.242876	1
cg03947749	0.00380853	0.00029997	ARFRP1	8937	3	BLCA	0.171943	0.013367	1
cg03947749	4.7666e-07	9.999e-05	RTEL1	40404	5	BLCA	0.622603	7.88621e-06	1
cg03947749	6.24662e-06	0.00039996	TPD52L2	166508	15	BLCA	0.444728	2.64103e-05	1
cg03947749	0.000126529	0.00089991	D1JC5	196382	17	BLCA	0.150542	0.0700209	1
cg04178131	4.7666e-07	0.0009999	FZD6	1446988	9	BLCA	0.575636	0.00152104	1
cg10100556	4.7666e-07	0.00039996	CDK10	95188	8	BLCA	0.613936	0.0011927	1
cg16876527	6.4302e-07	0.00019998	NOC4L	253258	4	BLCA	0.826652	1.2755e-06	1
cg16876527	4.7666e-07	0.00069993	PUS1	466191	14	BLCA	1.06577	4.98748e-06	1
cg17617491	3.82939e-05	0.00039996	SLC39A3	132347	4	BLCA	0.51135	0.000406366	1
cg17617491	0.000345626	0.00069993	SGTA	175627	6	BLCA	0.253131	0.000118985	1
cg17617491	1.29868e-05	0.00089991	SPPL2B	268048	13	BLCA	0.499915	1.5011e-05	1
cg17617491	5.45343e-06	0.00039996	LSM7	279111	14	BLCA	0.874224	0.000440031	1
cg18456331	4.7666e-07	0.00059994	COMTD1	192547	3	BLCA	1.53718	0.00167813	1
cg18456331	9.0645e-05	0.00029997	DUSP13	319347	6	BLCA	0.285303	0.276987	0.000428206
cg23393615	1.07702e-06	9.999e-05	CHFR	425386	12	BLCA	0.517605	0.000349964	1
cg23393615	4.7666e-07	0.00069993	PUS1	612792	19	BLCA	1.06577	4.98748e-06	1
cg08682535	2.6325e-05	0.00029997	PLEKHF2	883446	16	BLCA	0.449628	0.0153404	1
cg02092785	5.13867e-07	0.00029997	SIRT5	561762	4	BLCA	0.0604956	0.328965	1
cg02092785	9.34084e-06	9.999e-05	NOL7	602560	5	BLCA	0.385211	6.03272e-05	1
cg03821121	5.13867e-07	0.00049995	MICALCL	160158	3	BLCA	1.24346	0.0125215	0.985397
cg04857792	5.13867e-07	0.00049995	UPK1B	2303	1	BLCA	1.05808	0.211956	0.135353
cg05751310	5.13867e-07	0.00059994	APRT	85395	5	BLCA	0.816472	0.00169253	1
cg11417612	5.13867e-07	0.00019998	BTBD11	67369	1	BLCA	1.11408	0.098032	0.958821
cg14675241	5.50076e-07	9.999e-05	C11orf53	27667	3	BLCA	0.570872	0.231271	0.999999
cg08589212	1.15839e-06	9.999e-05	COG3	48584	1	BLCA	-0.0761282	0.779858	1
cg03577837	5.53501e-07	0.00019998	IL36G	165482	6	BLCA	1.8809	0.000124597	1
cg08108655	2.73102e-06	0.00049995	MRPS34	334332	20	BLCA	0.785786	6.85878e-05	1
cg08268388	5.5386e-07	0.00019998	XPO7	1796269	12	BLCA	0.106102	0.081443	1
cg15341866	5.5386e-07	0.00069993	YY1	452992	17	BLCA	0.49462	3.36061e-07	1
cg20043649	5.5386e-07	0.00029997	PIGF	692987	13	BLCA	0.768445	0.0193373	1
cg20846728	5.5386e-07	0.00039996	TSSC1	1480260	7	BLCA	0.867402	0.000363829	1
cg08247297	5.74767e-07	0.00039996	SPATC1L	686831	16	BLCA	0.476237	0.0446117	0.532404
cg06442240	5.9684e-07	9.999e-05	ITPRIPL2	3973	1	BLCA	-0.156016	0.823007	1
cg07483266	5.9684e-07	0.00059994	APRT	74148	5	BLCA	0.816472	0.00169253	1
cg09765297	5.9684e-07	0.00049995	HSBP1	812177	2	BLCA	0.464006	0.00154746	1
cg10841138	5.9684e-07	0.0009999	PUS1	1454530	13	BLCA	1.06577	4.98748e-06	1
cg26109401	3.61041e-06	0.00069993	R1SEH1	712501	6	BLCA	0.414486	0.00125696	1
cg26472802	5.9684e-07	0.00019998	TRPM2	56326	6	BLCA	1.4534	1.92759e-05	0.170144
cg03678558	1.54695e-06	0.00089991	GTPBP4	681223	7	BLCA	0.626448	2.04544e-05	1
cg04161859	2.17654e-05	0.00029997	ASCC1	558624	10	BLCA	0.0814687	0.189909	0.635867
cg04161859	6.4302e-07	0.00039996	DDIT4	629019	11	BLCA	0.510853	0.0637925	1
cg05010113	9.4581e-05	0.00019998	IDI1	904305	4	BLCA	0.179889	0.118632	1
cg05026014	6.4302e-07	0.00019998	LETM1	91915	6	BLCA	0.66779	0.000280944	0.994741
cg12193817	6.4302e-07	0.00069993	YY1	493578	18	BLCA	0.49462	3.36061e-07	1
cg12790424	6.4302e-07	0.00059994	WDHD1	1599995	18	BLCA	1.82553	5.06166e-07	1
cg14327759	5.83718e-06	0.00019998	MFSD8	4417826	17	BLCA	0.108402	0.13588	1
cg15601371	9.30424e-07	0.00029997	SUN1	276255	4	BLCA	0.400126	0.00224416	1
cg23101551	6.4302e-07	0.00049995	CNOT2	1235069	18	BLCA	0.346614	1.58886e-06	1
cg23427406	0.000586879	0.00049995	NCK2	1404139	14	BLCA	-0.0211173	0.602314	1
cg23427406	6.4302e-07	9.999e-05	CCDC138	1530874	16	BLCA	1.19155	0.00115691	1
cg24504349	6.4302e-07	0.00059994	CC12	1770743	19	BLCA	3.00656	4.97403e-05	1
cg25679431	6.4302e-07	0.00069993	CMTM6	355394	6	BLCA	0.668511	0.000271956	1
cg26401796	6.4302e-07	0.00079992	LTBR	910174	15	BLCA	0.735494	1.54759e-08	0.0012497
cg14068176	6.81162e-07	0.00019998	FAM221B	4372	2	BLCA	-0.134306	0.684567	1
cg09110502	0.000126529	0.00069993	UBAC2	643374	7	BLCA	0.613117	0.000519239	1
cg02470179	1.00115e-06	0.00079992	CMC1	3297351	17	BLCA	0.738319	9.5414e-08	1
cg07884673	6.92626e-07	9.999e-05	SFMBT1	46167	1	BLCA	0.392358	0.00212017	1
cg13516508	6.92626e-07	9.999e-05	TRIM13	514858	13	BLCA	-0.181313	0.871163	1
cg13516508	2.04198e-05	0.00049995	KCNRG	533105	14	BLCA	-0.00585538	0.516974	1
cg15444167	1.79617e-05	0.00029997	TCTN2	946825	13	BLCA	0.584258	0.00132064	1
cg20391058	2.05888e-06	9.999e-05	TRAPPC12	1087994	6	BLCA	-0.231151	0.999344	0.0629851
cg00421223	4.07324e-05	0.00079992	FAM173B	322320	3	BLCA	0.110283	0.138134	1
cg00421223	7.45902e-07	0.00039996	2014-03-06	426134	8	BLCA	1	1	1
cg00421223	8.64516e-07	0.00059994	FASTKD3	2058542	13	BLCA	0.939511	3.85956e-07	1
cg00421223	4.14597e-06	0.00019998	PAPD7	3181591	16	BLCA	0.368499	1.63964e-05	1
cg01550915	1.66208e-06	0.00069993	PGP	93556	7	BLCA	0.994467	5.01497e-10	1
cg01550915	0.000126529	0.00049995	LOC652276	295005	20	BLCA	0.259312	0.112512	1
cg04590790	7.45902e-07	0.00049995	FASTKD3	97592	3	BLCA	0.939511	3.85956e-07	1
cg04590790	9.98139e-06	0.0009999	NSUN2	1137216	7	BLCA	0.679979	4.91142e-07	1
cg08462122	3.86934e-06	0.00089991	SLBP	553246	18	BLCA	0.836204	1.37322e-09	1
cg13837747	7.45902e-07	9.999e-05	LRP11	1006803	12	BLCA	0.676595	0.00712615	1
cg16047292	7.45902e-07	9.999e-05	MCM7	256794	14	BLCA	1.10687	5.01726e-08	1
cg16446738	7.45902e-07	0.00019998	TMOD3	944893	19	BLCA	0.422973	0.0182563	1
cg16446738	1.91747e-06	0.00059994	LEO1	1087026	20	BLCA	0.278505	0.0427264	1
cg24276395	1.15839e-06	0.00049995	ABCF3	483971	15	BLCA	0.667289	0.000379294	1
cg25632577	7.45902e-07	0.00019998	PVT1	758375	5	BLCA	1.05219	2.66749e-05	1
cg27487860	1.15839e-06	0.00089991	PSMG3	1427656	19	BLCA	1.44294	3.31208e-06	1
cg02716317	8.03106e-07	0.00069993	EIF3B	1054823	10	BLCA	0.58639	2.42958e-08	1
cg02716317	0.000293687	9.999e-05	RNF216P1	1543181	16	BLCA	0.392437	0.00317039	1
cg04102894	8.03106e-07	0.00069993	PSMG3	609418	18	BLCA	1.44294	3.31208e-06	1
cg06170283	8.03106e-07	0.00079992	APRT	366888	11	BLCA	0.816472	0.00169253	1
cg07493834	8.03106e-07	0.0009999	SF3B14	2185041	17	BLCA	0.522328	4.18977e-05	1
cg08266177	1.78415e-06	0.00069993	FAM181A	38430	3	BLCA	0.461923	0.146985	0.0576812
cg09248613	3.59939e-05	0.00029997	DIEXF	859927	10	BLCA	0.4269	0.00211103	1
cg10035270	8.03106e-07	0.00039996	CTU2	374203	13	BLCA	0.59191	1.0609e-06	1
cg15547140	8.03106e-07	9.999e-05	TAF1C	126253	5	BLCA	0.461345	0.000529669	1
cg21181498	8.03106e-07	0.00049995	TSSC1	1731191	11	BLCA	0.867402	0.000363829	1
cg23299254	0.000210875	0.00079992	EPPK1	61522	4	BLCA	-1.31817	0.999736	1
cg23386212	8.03106e-07	0.00029997	M1T1	839903	9	BLCA	0.233129	0.00399827	1
cg01540172	1.38629e-05	0.00069993	UBE2I	266388	16	BLCA	0.311847	0.00334562	1
cg04324821	8.64516e-07	0.00029997	IL1R2	1211114	15	BLCA	0.972509	0.0236915	1
cg04559605	1.54695e-06	0.00059994	KEAP1	9726	1	BLCA	0.106236	0.197296	0.925276
cg11099600	8.91778e-05	0.00079992	CHCHD4	392082	9	BLCA	0.309051	0.0124907	1
cg11099600	8.64516e-07	0.00039996	METTL6	910587	19	BLCA	0.711097	5.88898e-11	1
cg13305444	8.64516e-07	0.00039996	E1H	2648	1	BLCA	-0.630596	0.975578	1
cg15929363	8.64516e-07	0.00079992	PSMG3	257916	10	BLCA	1.44294	3.31208e-06	1
cg16382077	8.64516e-07	0.00079992	PSMG3	1438085	19	BLCA	1.44294	3.31208e-06	1
cg18640098	8.64516e-07	0.00029997	CCT5	361621	6	BLCA	1.08236	1.593e-08	1
cg02276807	9.30424e-07	0.0009999	POLE	195533	5	BLCA	1.0456	1.22312e-09	1
cg05747849	9.30424e-07	0.00069993	ZNF26	587236	18	BLCA	0.582065	1.86688e-05	1
cg06987132	9.30424e-07	0.00019998	DDX51	257572	5	BLCA	0.186237	0.0225702	1
cg09994435	9.30424e-07	0.00019998	UCKL1-AS1	179958	14	BLCA	0.744939	0.00310684	1
cg14793844	9.30424e-07	0.00049995	RNF149	1408297	20	BLCA	0.751649	0.00392723	1
cg20723935	1.29868e-05	0.00079992	PPFIA1	96555	3	BLCA	0.532887	1.16475e-06	1
cg20764212	9.30424e-07	0.00019998	BLOC1S4	386806	9	BLCA	0.586125	0.00269788	1
cg22618556	9.30424e-07	0.00019998	NOC4L	67041	2	BLCA	0.826652	1.2755e-06	1
cg22618556	5.45343e-06	0.00029997	CHFR	758204	19	BLCA	0.517605	0.000349964	1
cg23711059	9.30424e-07	0.00069993	GTPBP5	244347	5	BLCA	0.660185	2.05031e-07	1
cg24193588	1.43949e-06	0.00049995	RNF149	188432	6	BLCA	0.751649	0.00392723	1
cg01310330	1.00115e-06	0.00079992	PSMG3	177525	4	BLCA	1.44294	3.31208e-06	1
cg02376426	1.00115e-06	0.00039996	DHTKD1	285427	5	BLCA	0.880254	2.0548e-05	1
cg03178541	1.00115e-06	0.0009999	APRT	85455	5	BLCA	0.816472	0.00169253	1
cg03433030	1.15839e-06	0.00019998	EP400NL	58290	4	BLCA	0.621562	4.6116e-06	1
cg03433030	1.21636e-05	0.00079992	CHFR	793257	19	BLCA	0.517605	0.000349964	1
cg03481855	1.00115e-06	0.00029997	FAM49B	1862706	7	BLCA	0.990141	4.21444e-05	1
cg03481855	3.82939e-05	0.00029997	KIAA0196	2985231	13	BLCA	0.158475	0.0440185	1
cg03662347	1.00115e-06	0.0009999	APRT	274579	13	BLCA	0.816472	0.00169253	1
cg04682969	2.21025e-06	0.0009999	ITFG2	1169889	14	BLCA	0.0546179	0.318648	1
cg06887224	5.09384e-06	0.00089991	NSUN2	765563	7	BLCA	0.679979	4.91142e-07	1
cg06887224	1.00115e-06	0.00029997	CCT5	2851244	19	BLCA	1.08236	1.593e-08	1
cg08161205	4.89586e-05	0.00049995	METTL18	96773	3	BLCA	0.65587	2.92376e-05	1
cg08471972	2.4713e-05	0.00059994	KCNRG	1254984	18	BLCA	-0.00585538	0.516974	1
cg08471972	1.00115e-06	9.999e-05	TRIM13	1273231	19	BLCA	-0.181313	0.871163	1
cg23692500	1.00115e-06	0.00089991	YY1	453056	17	BLCA	0.49462	3.36061e-07	1
cg25498731	1.00115e-06	0.00059994	UBXN4	1512120	9	BLCA	0.302057	0.0141593	1
cg26591162	2.80364e-05	0.00019998	D1JA3	234551	8	BLCA	0.286887	0.000735613	1
cg26591162	1.00115e-06	9.999e-05	NMRAL1	283277	9	BLCA	0.413357	0.00859486	1
cg26591162	0.000119424	0.00019998	HMOX2	283464	10	BLCA	0.313039	0.0152633	1
cg09641325	1.07004e-06	0.00049995	AKR1B15	76051	3	BLCA	1.29007	0.0272409	1
cg04718102	5.8736e-05	0.00079992	EARS2	635624	13	BLCA	0.509474	2.25919e-05	1
cg04718102	1.07702e-06	0.00019998	PALB2	726139	17	BLCA	1.02078	3.45867e-06	1
cg05018835	1.91747e-06	9.999e-05	NRDE2	539845	8	BLCA	-0.195759	0.980944	1
cg10065739	8.91778e-05	0.00089991	NMRAL1	266381	9	BLCA	0.413357	0.00859486	1
cg19307180	1.07702e-06	9.999e-05	MTRF1	965857	10	BLCA	0.19093	0.0935043	1
cg19555988	1.07702e-06	0.00039996	C14orf2	166904	4	BLCA	0.412121	0.00120615	1
cg19555988	1.13901e-05	0.00089991	APOPT1	525508	11	BLCA	0.283622	0.00354165	1
cg25574849	1.07702e-06	0.00049995	MPZL2	134573	9	BLCA	0.67238	0.121289	1
cg27149284	1.07702e-06	0.00089991	PIAS4	186465	13	BLCA	0.326341	0.0002052	1
cg26336701	7.92305e-05	0.00049995	DUSP16	189716	5	BLCA	-0.176635	0.740314	1
cg26336701	1.15802e-06	0.00019998	BCL2L14	252446	6	BLCA	0.120684	0.441459	0.991175
cg26336701	1.13901e-05	0.00049995	ETV6	462321	12	BLCA	0.0405917	0.395291	1
cg00190355	1.15839e-06	0.00069993	PDCD6	225902	8	BLCA	0.742039	0.000306642	1
cg00865541	1.15839e-06	9.999e-05	1RS	990756	13	BLCA	0.0768901	0.145524	1
cg00865541	3.3825e-05	9.999e-05	TXNL1	1961431	19	BLCA	0.0669329	0.249835	1
cg02987387	8.17529e-06	0.00069993	PSMD8	108424	6	BLCA	0.701283	2.32832e-05	1
cg09647867	1.15839e-06	0.00049995	PP7080	15446	1	BLCA	0.596716	0.000566746	1
cg11863854	1.15839e-06	0.00049995	NGLY1	3640449	20	BLCA	0.342727	0.00628974	1
cg12179884	1.15839e-06	0.00039996	LETM1	208028	9	BLCA	0.66779	0.000280944	0.994741
cg19249874	1.15839e-06	9.999e-05	ZNRF2	1428385	14	BLCA	0.48369	0.00540377	1
cg23916878	6.62476e-05	0.00089991	MRPS18A	355637	14	BLCA	0.202293	0.115478	1
cg23916878	6.68338e-06	0.00019998	MAD2L1BP	407609	16	BLCA	0.423466	0.013649	1
cg26070865	1.15839e-06	0.00049995	PP7080	486060	13	BLCA	0.596716	0.000566746	1
cg23704055	1.19102e-06	0.00029997	LOC157381	429080	6	BLCA	1.50637	0.00210041	0.0811875
cg06250720	1.68407e-05	0.00019998	NET1	105402	3	BLCA	0.102531	0.357188	1
cg17115419	7.64584e-06	0.00019998	NET1	105379	3	BLCA	0.102531	0.357188	1
cg01969403	1.37271e-05	0.00079992	C2orf50	1207215	8	BLCA	0.731757	0.00388393	1
cg01969403	1.24566e-06	0.00059994	MYCN	3600287	14	BLCA	1.40667	0.0142979	0.630301
cg02235843	0.000199405	0.00059994	GORAB	384726	7	BLCA	0.787976	2.6503e-08	1
cg02235843	1.24566e-06	0.00079992	PRRC2C	556111	10	BLCA	0.658684	1.0405e-06	1
cg07788437	1.24566e-06	0.00049995	TCF3	147623	9	BLCA	1.03802	1.14813e-06	1
cg19106893	3.61041e-06	0.00019998	ELP6	130000	5	BLCA	0.114565	0.157815	1
cg03006588	7.46578e-05	0.00019998	CUL4A	122162	6	BLCA	0.203782	0.00815833	1
cg03006588	1.47949e-05	9.999e-05	ATP11A	244332	8	BLCA	0.727364	0.000668933	1
cg03006588	1.33921e-06	9.999e-05	TFDP1	498079	14	BLCA	0.888135	8.75155e-07	1
cg03825234	4.75697e-06	0.00089991	RPUSD1	375510	20	BLCA	0.946519	1.16892e-06	1
cg07139503	1.33921e-06	0.00079992	C3orf14	1617145	13	BLCA	0.0164712	0.478213	0.00434219
cg09853702	0.00013141	0.00019998	COL2A1	704165	12	BLCA	1.61469	6.12665e-10	0.517689
cg09853702	0.000405999	0.00079992	SCAF11	1279326	17	BLCA	0.116217	0.0558237	1
cg14939821	1.33921e-06	0.00089991	GLRX3	2987408	18	BLCA	0.54671	3.63526e-05	1
cg17218270	0.000235688	0.00079992	WHSC1L1	388315	17	BLCA	0.02939	0.377242	1
cg20064848	1.33921e-06	0.00079992	PIGM	36093	4	BLCA	0.581412	0.000203805	1
cg03782800	1.43949e-06	0.00019998	EP400NL	49767	4	BLCA	0.621562	4.6116e-06	1
cg08756898	2.37225e-06	0.00089991	POLR2D	612351	5	BLCA	0.572406	3.36814e-08	1
cg11002119	1.43949e-06	0.00049995	DHTKD1	973145	8	BLCA	0.880254	2.0548e-05	1
cg15020206	1.43949e-06	0.00029997	NSUN2	3478672	19	BLCA	0.679979	4.91142e-07	1
cg15175242	1.43949e-06	0.00039996	FAM49B	2180576	17	BLCA	0.990141	4.21444e-05	1
cg19322228	7.46578e-05	0.0009999	ADIPOR1	2178	1	BLCA	0.295583	0.051301	1
cg19322228	4.60563e-05	0.00039996	TMEM183A	51227	4	BLCA	0.205075	0.0122671	1
cg21913528	1.43949e-06	0.00019998	IVNS1ABP	2616	1	BLCA	0.493707	0.00520428	1
cg26026567	1.43949e-06	0.00059994	RER1	55987	3	BLCA	0.320073	0.00136594	1
cg07530947	1.54695e-06	9.999e-05	COG3	2716	1	BLCA	-0.0761282	0.779858	1
cg00297843	4.44144e-06	0.0009999	LETM1	73567	5	BLCA	0.66779	0.000280944	0.994741
cg04330881	2.4713e-05	0.0009999	FZD5	20967	1	BLCA	1.09547	0.00118355	1
cg05707211	2.05888e-06	0.00019998	ERLIN2	264092	2	BLCA	-0.0102551	0.535709	1
cg05707211	1.57864e-05	9.999e-05	PROSC	290096	4	BLCA	-0.17748	0.94248	1
cg05707211	1.54695e-06	0.00019998	BRF2	377426	6	BLCA	0.44399	0.0107689	1
cg05707211	1.57864e-05	9.999e-05	ASH2L	633006	11	BLCA	-0.136075	0.948367	1
cg06051159	1.54695e-06	9.999e-05	UBE2I	163780	10	BLCA	0.311847	0.00334562	1
cg06219586	1.06636e-05	0.00049995	AXIN1	8254	1	BLCA	0.328167	7.79084e-05	1
cg06219586	1.54695e-06	0.00039996	SOLH	166924	14	BLCA	0.810434	0.000285392	1
cg09588888	1.54695e-06	0.00029997	NSUN2	1318037	8	BLCA	0.679979	4.91142e-07	1
cg09588888	4.89586e-05	9.999e-05	NDUFS6	3502067	17	BLCA	0.49677	0.00143281	1
cg09588888	1.57864e-05	0.00039996	MRPL36	3503607	18	BLCA	0.808987	3.18302e-06	1
cg10978544	0.00092874	0.00079992	ZRSR2	468725	14	BLCA	-0.274427	0.973757	1
cg11956908	1.54695e-06	0.00069993	MYCN	3386044	14	BLCA	1.40667	0.0142979	0.630301
cg11958234	4.75697e-06	0.00049995	ZNF697	1963561	19	BLCA	0.978005	3.86833e-07	1
cg22749855	1.54695e-06	0.00069993	BIRC5	143674	5	BLCA	4.03927	5.14228e-05	1
cg26998481	1.54695e-06	0.00029997	VPS52	108430	9	BLCA	-0.142717	0.941839	1
cg00871207	0.000541967	0.00029997	KCNK10	286993	6	BLCA	-0.209511	0.68236	0.166427
cg00871207	4.89586e-05	0.00049995	NRDE2	1698636	15	BLCA	-0.195759	0.980944	1
cg04064032	1.66208e-06	0.00049995	ZDHHC6	639569	6	BLCA	0.379662	0.000339692	1
cg05299774	1.79617e-05	9.999e-05	TRAPPC12	2145019	12	BLCA	-0.231151	0.999344	0.0629851
cg05299774	0.000112695	0.00029997	ADI1	2283091	13	BLCA	-0.276403	0.998844	1
cg06040872	1.66208e-06	0.00039996	PIGW	496631	20	BLCA	1.15966	4.25453e-05	1
cg09326084	1.66208e-06	0.00089991	GTPBP4	658254	7	BLCA	0.626448	2.04544e-05	1
cg13534954	1.66208e-06	0.00079992	ANKMY1	1394303	20	BLCA	-0.226954	0.898253	0.00882451
cg02260710	1.7854e-06	9.999e-05	COX4I1	102588	5	BLCA	-0.188352	0.925385	1
cg02260710	7.46578e-05	0.00049995	MTHFSD	857769	12	BLCA	0.207231	0.044308	1
cg09571972	1.7854e-06	0.00059994	FOXC1	493640	2	BLCA	-0.270878	0.788224	1
cg25844590	1.7854e-06	0.00059994	CYB5R2	72565	2	BLCA	1.17576	0.00350877	0.0424998
cg01669161	0.000501766	9.999e-05	ZFAND2A	432409	11	BLCA	0.338701	0.00375222	1
cg01669161	8.17529e-06	0.00089991	NUDT1	649591	14	BLCA	1.3977	2.01238e-07	1
cg02340223	1.57864e-05	0.00059994	POP4	841669	7	BLCA	0.664061	2.08551e-08	1
cg07197092	1.91747e-06	0.00089991	SEMA4F	4126695	16	BLCA	1.1161	1.61437e-05	1
cg14541582	1.91747e-06	0.00079992	PP7080	128394	4	BLCA	0.596716	0.000566746	1
cg21740232	4.60563e-05	0.00089991	RPS7	1041329	8	BLCA	0.113296	0.229051	1
cg23368458	1.91747e-06	9.999e-05	APOPT1	871153	20	BLCA	0.283622	0.00354165	1
cg24184689	2.4713e-05	0.00069993	ARID3B	110276	4	BLCA	0.762635	0.000395232	1
cg26869512	1.99599e-06	0.00039996	GPR78	192193	5	BLCA	2.16986	0.000732237	0.861405
cg03685475	2.05888e-06	0.00049995	SLC25A17	381928	16	BLCA	0.720373	0.000372624	1
cg04065885	2.05888e-06	9.999e-05	CDC123	856077	10	BLCA	0.655807	7.64607e-06	1
cg06366374	0.000126529	0.00069993	SSR1	769881	6	BLCA	0.38557	0.0015535	1
cg14684937	2.54559e-06	0.00079992	FARP2	12990	1	BLCA	-0.681455	0.997963	1
cg16563187	2.54559e-06	0.00019998	COX4I1	102566	5	BLCA	-0.188352	0.925385	1
cg16563187	4.14597e-06	9.999e-05	MTHFSD	857747	12	BLCA	0.207231	0.044308	1
cg18202928	2.05888e-06	0.00059994	2014-03-06	5339006	17	BLCA	1	1	1
cg22689016	4.07324e-05	0.00049995	BRD9	377392	14	BLCA	0.29416	0.000799237	1
cg01878963	2.21025e-06	0.00029997	MOV10	1069147	18	BLCA	0.923158	0.000261615	1
cg04455869	2.21025e-06	0.00049995	CCT5	2586428	19	BLCA	1.08236	1.593e-08	1
cg07505478	2.21025e-06	0.00019998	TUFM	335588	13	BLCA	0.494343	0.00197116	1
cg07857444	2.21025e-06	9.999e-05	TRAPPC12	1769294	12	BLCA	-0.231151	0.999344	0.0629851
cg09057763	5.8736e-05	0.00029997	PMFBP1	999644	3	BLCA	0.916633	0.0195413	1
cg11586448	2.21025e-06	0.00039996	ABCB9	45786	3	BLCA	1.1856	8.15703e-07	1
cg13004635	2.21025e-06	0.00069993	PDCD6	226688	8	BLCA	0.742039	0.000306642	1
cg19477361	5.52886e-05	0.00039996	SLC39A3	132170	4	BLCA	0.51135	0.000406366	1
cg19477361	0.000210875	0.00049995	SGTA	175450	6	BLCA	0.253131	0.000118985	1
cg19477361	3.36811e-06	0.00089991	TIMM13	180027	8	BLCA	0.766266	0.000313605	1
cg19477361	2.21025e-06	0.00019998	LSM7	279288	14	BLCA	0.874224	0.000440031	1
cg26096042	2.21025e-06	0.00049995	CINP	1126851	19	BLCA	0.340415	0.00147319	1
cg00169019	2.37225e-06	9.999e-05	NELFE	129573	16	BLCA	0.390375	5.62393e-05	1
cg02598773	7.46578e-05	0.0009999	EP400	331710	9	BLCA	0.0987631	0.131376	1
cg12211091	2.37225e-06	0.00069993	TIMM13	85123	3	BLCA	0.766266	0.000313605	1
cg12211091	3.86934e-06	0.00029997	LSM7	184384	6	BLCA	0.874224	0.000440031	1
cg19698340	0.000557128	0.00079992	TOM1L2	29065	1	BLCA	-0.88453	0.999992	1
cg22853542	2.37225e-06	0.00079992	PVT1	5933	1	BLCA	1.05219	2.66749e-05	1
cg22912485	2.37225e-06	9.999e-05	CHCHD7	772565	5	BLCA	0.12605	0.128789	1
cg24632646	2.37225e-06	0.00079992	PP7080	33262	2	BLCA	0.596716	0.000566746	1
cg24632646	8.40658e-05	0.00049995	CCDC127	288045	10	BLCA	0.290891	0.0217693	1
cg24632646	0.000310078	0.0009999	PLEKHG4B	365969	13	BLCA	2.42664	0.000105096	1
cg24632646	1.91533e-05	0.00029997	BRD9	377178	14	BLCA	0.29416	0.000799237	1
cg26186200	2.37225e-06	0.00049995	POLB	253393	6	BLCA	0.793312	0.00445449	1
cg27268104	2.37225e-06	0.00049995	MDM2	190958	2	BLCA	0.267621	0.13995	1
cg06996254	2.54559e-06	0.0009999	AMIGO2	45942	2	BLCA	0.741392	0.0118843	1
cg08580591	3.36811e-06	9.999e-05	CDC123	893710	10	BLCA	0.655807	7.64607e-06	1
cg08580591	2.54559e-06	0.00029997	NUDT5	893892	11	BLCA	1.31568	3.66097e-05	1
cg11334728	4.75697e-06	0.00029997	CHFR	756516	19	BLCA	0.517605	0.000349964	1
cg12662388	2.54559e-06	0.00079992	BLOC1S4	519075	12	BLCA	0.586125	0.00269788	1
cg17758048	0.000201417	0.00089991	DUSP13	2483912	18	BLCA	0.285303	0.276987	0.000428206
cg22846876	7.14918e-06	0.00059994	PSMD8	94096	6	BLCA	0.701283	2.32832e-05	1
cg01766699	2.73102e-06	0.00019998	SF3B1	1697091	10	BLCA	0.126361	0.0874876	1
cg02534072	2.73102e-06	0.0009999	MAP4K4	181113	4	BLCA	0.349274	0.0216843	1
cg13803245	9.34084e-06	9.999e-05	NDUFA9	697238	12	BLCA	0.319241	0.000504844	1
cg13803245	5.09384e-06	0.00079992	FOXM1	1074703	18	BLCA	3.52006	1.12151e-05	1
cg14342235	2.73102e-06	0.00039996	FAM83B	1519778	16	BLCA	2.47772	0.00810331	1
cg18193127	3.61041e-06	0.00059994	DDX51	1172305	17	BLCA	0.186237	0.0225702	1
cg20123374	2.73102e-06	0.00029997	ZNF185	19997	1	BLCA	0.506747	0.201979	1
cg09282388	2.92934e-06	9.999e-05	APOPT1	605934	15	BLCA	0.283622	0.00354165	1
cg10932868	2.92934e-06	0.00089991	TOLLIP	401980	14	BLCA	-0.459062	0.986233	1
cg14116052	1.06636e-05	0.00079992	PAPD7	850352	5	BLCA	0.368499	1.63964e-05	1
cg14116052	2.92934e-06	0.00049995	CCT5	2653827	19	BLCA	1.08236	1.593e-08	1
cg22337920	0.000501766	0.00039996	NOM1	1564252	10	BLCA	0.117076	0.0390956	1
cg23375598	2.92934e-06	0.00029997	SIVA1	557092	13	BLCA	0.33164	0.00185995	1
cg23375598	3.1414e-06	9.999e-05	APOPT1	633077	17	BLCA	0.283622	0.00354165	1
cg23663533	2.92934e-06	0.00059994	FAM104A	3099778	17	BLCA	0.507508	0.000247267	1
cg24983900	2.92934e-06	0.00089991	DHTKD1	1018987	15	BLCA	0.880254	2.0548e-05	1
cg26561797	2.92934e-06	0.00079992	MRPL21	233459	5	BLCA	0.452691	0.000527993	1
cg09018299	2.31948e-05	0.00059994	TNRC6A	7289	1	BLCA	-0.0405984	0.638144	1
cg09018299	3.59939e-05	0.00039996	RBBP6	182540	3	BLCA	-0.152559	0.932861	1
cg06062378	2.04198e-05	0.00089991	STARD4	1538768	14	BLCA	0.290242	0.165318	0.508846
cg06062378	3.13211e-06	0.00089991	TICAM2	2551173	19	BLCA	-0.445753	0.961654	0.947265
cg01881428	3.1414e-06	0.00029997	VPS52	108333	9	BLCA	-0.142717	0.941839	1
cg05652719	3.1414e-06	0.0009999	TNFSF10	6182414	18	BLCA	0.216951	0.312649	1
cg08555594	3.1414e-06	9.999e-05	FHDC1	352399	5	BLCA	0.929243	0.0193562	1
cg10453337	3.1414e-06	0.00049995	CCT5	2748267	19	BLCA	1.08236	1.593e-08	1
cg12012319	0.00092874	0.00079992	GCC1	550125	3	BLCA	0.181137	0.0979852	1
cg14491362	9.4581e-05	0.00089991	RAD51B	999847	12	BLCA	0.224736	0.0575068	1
cg15099397	3.1414e-06	0.00029997	CARKD	506229	5	BLCA	-0.0545137	0.744615	1
cg15099397	4.33172e-05	0.00049995	ING1	603505	7	BLCA	0.160835	0.0713624	1
cg15099397	6.23853e-05	0.00069993	ARHGEF7	1006046	10	BLCA	0.206924	0.0092347	1
cg15099397	7.03343e-05	0.00029997	ARGLU1	3541062	18	BLCA	0.296003	0.105535	1
cg18155888	3.1414e-06	0.0009999	RER1	56622	3	BLCA	0.320073	0.00136594	1
cg03498175	9.98139e-06	0.00019998	ACSL1	2372	1	BLCA	0.0734469	0.341732	1
cg03498175	3.31296e-06	0.00029997	SLED1	4368	2	BLCA	0.537955	0.0231004	1
cg02292533	3.36811e-06	9.999e-05	CDC123	893874	10	BLCA	0.655807	7.64607e-06	1
cg03015585	0.00045146	0.00049995	BIK	16567	2	BLCA	1.27029	0.0755032	1
cg04543516	5.8736e-05	0.00059994	XRN2	226734	4	BLCA	0.175202	0.0385985	1
cg04543516	3.36811e-06	0.00029997	CRNKL1	1552402	15	BLCA	0.263298	0.00151681	0.96099
cg04860291	3.36811e-06	9.999e-05	TKT	3386	1	BLCA	0.31373	0.0918439	1
cg07742017	3.36811e-06	0.00069993	FAM104A	3067521	16	BLCA	0.507508	0.000247267	1
cg10294363	3.36811e-06	9.999e-05	SCNN1A	4197	1	BLCA	0.52184	0.275071	0.520634
cg14825905	3.36811e-06	0.00039996	PPIF	113203	2	BLCA	0.891191	0.000246401	1
cg18401376	3.36811e-06	0.00069993	FANCE	279005	7	BLCA	0.744215	0.000143788	1
cg18876728	2.17654e-05	0.00079992	BPNT1	1706095	9	BLCA	0.443476	0.0105394	1
cg18876728	8.17529e-06	9.999e-05	RAB3GAP2	1888747	13	BLCA	0.189032	0.0281839	1
cg19526267	3.36811e-06	0.00029997	WDR36	2219101	9	BLCA	0.291292	0.00800334	1
cg20706711	2.04198e-05	0.00049995	MRPL36	593310	15	BLCA	0.808987	3.18302e-06	1
cg23572455	1.91533e-05	0.00089991	FUNDC1	2212220	19	BLCA	0.380673	0.0323149	1
cg23728359	3.36811e-06	0.00059994	RAC1	123977	3	BLCA	0.316864	0.00456698	1
cg25903143	3.36811e-06	0.00089991	MRPL21	249162	6	BLCA	0.452691	0.000527993	1
cg02816525	3.61041e-06	0.00029997	ADAM10	18143	1	BLCA	0.785035	0.00191129	1
cg05719818	3.61041e-06	9.999e-05	GRPEL1	1036472	15	BLCA	0.26986	0.0214724	1
cg07290920	6.24662e-06	0.00079992	LCORL	2373383	7	BLCA	0.0998675	0.264586	1
cg07290920	3.61041e-06	9.999e-05	DHX15	4138954	17	BLCA	0.178216	0.0229655	1
cg10632507	3.61041e-06	0.00049995	EP400NL	251437	7	BLCA	0.621562	4.6116e-06	1
cg16744911	0.000618092	0.00089991	CWF19L1	81536	5	BLCA	0.248937	0.00378747	1
cg17646855	1.57864e-05	0.00019998	UBE3C	1253893	8	BLCA	0.0269094	0.416398	1
cg25592206	3.61041e-06	9.999e-05	CDKN2C	3705	1	BLCA	0.0328068	0.45772	1
cg25592206	0.000345626	0.00029997	FOXD2	3537658	20	BLCA	1.35425	0.00303006	1
cg02808773	2.6325e-05	0.00059994	RPS7	2693894	15	BLCA	0.113296	0.229051	1
cg03477240	0.000345626	0.00039996	MBOAT1	371108	3	BLCA	-0.0801702	0.664012	1
cg17177006	3.86934e-06	9.999e-05	EDEM1	2375	1	BLCA	0.790785	0.000294007	1
cg17177006	5.8736e-05	0.00039996	ARL8B	68479	2	BLCA	0.308658	0.00205497	1
cg20121012	2.4713e-05	0.00039996	NDUFA12	1881438	16	BLCA	0.13153	0.120118	1
cg20321319	3.86934e-06	0.00019998	RAB2A	341161	2	BLCA	0.192	0.0883554	1
cg26647771	5.83718e-06	0.00029997	C5orf22	1222641	11	BLCA	0.486673	2.24205e-07	1
cg26647771	1.68407e-05	0.00049995	RAD1	2147335	18	BLCA	0.475384	1.56634e-07	1
cg26875852	8.73957e-06	0.0009999	NSUN2	949524	8	BLCA	0.679979	4.91142e-07	1
cg26875852	2.6325e-05	0.00049995	MRPL36	3872120	19	BLCA	0.808987	3.18302e-06	1
cg03340408	4.14597e-06	0.00019998	RNPEP	295457	11	BLCA	0.647978	0.00255553	1
cg05716075	6.68338e-06	0.00029997	MVD	247424	6	BLCA	0.662783	0.00052776	1
cg03135964	4.44144e-06	0.00059994	DDX51	68281	3	BLCA	0.186237	0.0225702	1
cg03135964	6.62476e-05	0.0009999	EP400	136915	5	BLCA	0.0987631	0.131376	1
cg03676624	4.33172e-05	0.00089991	PAK1	128577	4	BLCA	-0.263499	0.981968	1
cg03676624	8.40658e-05	9.999e-05	KCTD21	585977	16	BLCA	-0.0628341	0.640955	1
cg03676624	4.44144e-06	0.0009999	TSKU	819400	19	BLCA	-0.226027	0.73743	1
cg04435320	4.44144e-06	0.00049995	PRRG4	231539	7	BLCA	1.17851	0.0455101	1
cg07429192	4.44144e-06	0.00069993	CCT5	331470	4	BLCA	1.08236	1.593e-08	1
cg07627445	1.21636e-05	0.00049995	GAK	103457	7	BLCA	0.317776	0.025934	1
cg07627445	0.00022296	0.0009999	MAEA	254039	13	BLCA	0.17556	0.0495889	1
cg16867817	4.44144e-06	0.00039996	TMEM60	4629955	16	BLCA	0.794129	0.000596084	1
cg23349726	4.75697e-06	0.00079992	UBXN2A	2829857	13	BLCA	0.215537	0.00712092	1
cg01933477	2.04198e-05	0.00049995	MRPL36	423564	3	BLCA	0.808987	3.18302e-06	1
cg01933477	4.70969e-06	0.00029997	TERT	928358	11	BLCA	2.96612	1.0634e-07	1
cg03078767	4.7299e-06	0.00039996	C11orf53	28034	3	BLCA	0.570872	0.231271	0.999999
cg07999988	5.83718e-06	0.00019998	RNPEP	326266	12	BLCA	0.647978	0.00255553	1
cg12193943	4.75697e-06	0.00019998	ADIPOR2	85599	3	BLCA	0.407403	0.000770343	1
cg15796818	4.07324e-05	0.00089991	TRAPPC12	1736248	12	BLCA	-0.231151	0.999344	0.0629851
cg18188916	4.75697e-06	0.00089991	GPD2	736026	6	BLCA	0.68553	0.00373465	1
cg21181015	4.75697e-06	9.999e-05	ADAT2	105210	1	BLCA	0.723032	0.00102612	1
cg21245207	4.75697e-06	0.00079992	RXRA	371537	8	BLCA	-0.349095	0.943297	1
cg25939350	7.03343e-05	0.00089991	BRD9	376330	12	BLCA	0.29416	0.000799237	1
cg25939350	8.17529e-06	0.00019998	MRPL36	530685	14	BLCA	0.808987	3.18302e-06	1
cg26655764	4.75697e-06	0.00039996	CHMP1A	55482	6	BLCA	0.434123	0.000662461	0.999789
cg17346500	9.13331e-06	0.00039996	LRRC31	1777936	14	BLCA	0.290193	0.113584	1.47949e-05
cg01385533	5.09384e-06	0.00029997	RPS7	2140255	15	BLCA	0.113296	0.229051	1
cg04288108	0.000557128	0.0009999	ANO1	1206643	20	BLCA	1.40395	0.00143242	1
cg05290144	5.09384e-06	0.00019998	ST14	235094	4	BLCA	2.31736	0.00460729	1
cg05290144	0.00151697	0.00029997	APLP2	285565	5	BLCA	0.104631	0.170336	1
cg10289744	5.09384e-06	9.999e-05	ARL8B	4892744	13	BLCA	0.308658	0.00205497	1
cg17336354	5.09384e-06	0.00019998	PDCD6IP	428774	1	BLCA	0.21909	0.00818335	1
cg27429106	5.09384e-06	0.00069993	TXNDC9	437143	4	BLCA	0.512891	2.49491e-05	1
cg01417037	5.45343e-06	0.00029997	PAPD7	2470042	16	BLCA	0.368499	1.63964e-05	1
cg02410480	5.45343e-06	0.00059994	DDX51	191049	4	BLCA	0.186237	0.0225702	1
cg05760765	4.33172e-05	0.00059994	EIF2B1	1124774	15	BLCA	0.178353	0.0011018	1
cg09961427	5.45343e-06	0.00039996	MKI67IP	4962989	14	BLCA	0.430587	0.00198764	1
cg10225951	5.45343e-06	0.00049995	CHMP1A	65505	6	BLCA	0.434123	0.000662461	0.999789
cg10225951	0.000112695	0.00049995	VPS9D1	138332	11	BLCA	0.322252	0.0225183	1
cg12231298	5.45343e-06	9.999e-05	PHRF1	55658	8	BLCA	0.0426201	0.308552	1
cg12231298	0.00183545	0.0009999	TALDO1	84706	9	BLCA	0.203307	0.207079	1
cg21950182	3.17802e-05	0.00079992	RPS7	3039468	15	BLCA	0.113296	0.229051	1
cg23091549	1.57864e-05	0.00049995	PIGC	968280	16	BLCA	0.509323	3.82181e-07	1
cg24021846	5.45343e-06	0.00029997	ARMC10	841200	11	BLCA	0.19383	0.000115893	1
cg02304614	5.83718e-06	0.00059994	VPS52	108316	9	BLCA	-0.142717	0.941839	1
cg05979619	2.4713e-05	0.00089991	LOC151009	1562463	20	BLCA	0.0276874	0.472614	1
cg06058576	0.000263013	0.00079992	PLEKHG4B	366098	13	BLCA	2.42664	0.000105096	1
cg06277472	5.83718e-06	0.00029997	POP4	839454	7	BLCA	0.664061	2.08551e-08	1
cg06609496	0.00191362	0.0009999	IRX4	708453	20	BLCA	1.29982	0.00470612	0.012897
cg07703081	5.83718e-06	0.00059994	VPS52	108226	9	BLCA	-0.142717	0.941839	1
cg09539824	5.83718e-06	9.999e-05	AGPAT5	2600588	9	BLCA	0.472551	0.000391762	1
cg09539824	5.52886e-05	0.00029997	FBXO25	3579703	19	BLCA	-0.503778	0.999947	1
cg09883745	6.68338e-06	0.00059994	RPL14	412272	4	BLCA	-0.11236	0.764505	1
cg09883745	1.21636e-05	0.00049995	RPSA	638323	11	BLCA	0.162849	0.114721	1
cg14064193	0.000451535	0.00039996	NOM1	1517077	10	BLCA	0.117076	0.0390956	1
cg18620300	5.83718e-06	0.00069993	2014-03-06	5403249	17	BLCA	1	1	1
cg23788820	6.07968e-06	9.999e-05	PABPC1P2	3232380	19	BLCA	0.305439	0.0784692	1
cg00281273	6.24662e-06	0.00029997	LPCAT1	9564	1	BLCA	1.10551	2.33318e-07	1
cg00281273	0.000557128	0.00049995	NKD2	505342	13	BLCA	0.376699	0.223573	1
cg02772266	1.06636e-05	9.999e-05	NDUFA9	697482	12	BLCA	0.319241	0.000504844	1
cg06265811	6.24662e-06	9.999e-05	KCTD21	2736	1	BLCA	-0.0628341	0.640955	1
cg08446539	0.000210875	0.00079992	C2CD5	2844112	19	BLCA	-0.0972834	0.904712	1
cg11371382	0.000327432	0.00069993	MITD1	894138	13	BLCA	0.369079	6.89133e-05	1
cg13893358	1.13901e-05	0.00029997	GRPEL1	1037457	15	BLCA	0.26986	0.0214724	1
cg13893358	6.24662e-06	0.00059994	CCDC96	1062529	17	BLCA	0.259194	0.0807718	1
cg16679007	6.24662e-06	0.00089991	2014-03-06	5197555	17	BLCA	1	1	1
cg18515872	6.24662e-06	0.00039996	MED6	1876076	18	BLCA	0.389473	6.51293e-08	1
cg23867673	4.07324e-05	0.00049995	ASCC1	559111	10	BLCA	0.0814687	0.189909	0.635867
cg25308440	6.24662e-06	0.00049995	CACTIN	389477	20	BLCA	0.370251	0.000452447	1
cg19566906	6.35864e-06	0.00029997	1A11	275935	3	BLCA	0.892977	8.45299e-06	1
cg10656016	6.46053e-06	0.00039996	TMPRSS7	310258	7	BLCA	0.208866	0.286457	1
cg10656016	3.82939e-05	0.00089991	C3orf52	356975	8	BLCA	0.39866	0.212302	1
cg00037763	0.000405999	0.00019998	EPG5	1214783	5	BLCA	-0.110663	0.863609	1
cg00037763	6.68338e-06	9.999e-05	HAUS1	1402534	8	BLCA	0.486483	0.000566132	1
cg00037763	0.000384864	0.00019998	C18orf25	1472224	10	BLCA	-0.116116	0.921874	1
cg00866054	6.68338e-06	0.00089991	PFDN6	115093	13	BLCA	0.895052	5.83082e-07	1
cg05514909	1.06636e-05	0.00089991	ANKLE2	288421	8	BLCA	0.677658	5.7051e-08	1
cg08418670	1.91533e-05	0.00039996	SH3GL1	25997	1	BLCA	0.373944	0.00175273	1
cg10257895	0.000106323	0.00029997	TRAPPC10	74775	3	BLCA	0.381757	2.90737e-05	1
cg13762464	6.68338e-06	0.00039996	MED6	1152204	9	BLCA	0.389473	6.51293e-08	1
cg17373345	2.98528e-05	0.00029997	PDE7A	192218	4	BLCA	1.06226	0.00069854	1
cg17647565	6.68338e-06	0.0009999	UCHL3	2572317	15	BLCA	0.615161	0.000771322	1
cg19530700	6.68338e-06	0.00069993	TDP1	1592328	12	BLCA	0.922637	0.000167063	1
cg19918488	6.68338e-06	0.00059994	CDC123	988284	10	BLCA	0.655807	7.64607e-06	1
cg20077028	6.68338e-06	0.00069993	SCN8A	40925	2	BLCA	1.88507	0.000146986	0.467596
cg23628117	2.6325e-05	0.00079992	PEX1	80518	4	BLCA	-0.0706749	0.808315	1
cg11727592	0.000134029	0.0009999	COG3	866585	11	BLCA	-0.0761282	0.779858	1
cg11727592	0.000501766	9.999e-05	MED4	1752317	16	BLCA	-0.0191917	0.605014	1
cg00103299	7.03343e-05	0.00079992	VPS33B	1796413	10	BLCA	0.169717	0.0590051	1
cg05755899	7.14918e-06	0.00039996	ZNF750	3791	1	BLCA	1.31871	0.129848	0.380914
cg14617020	7.14918e-06	0.00089991	MTPAP	368794	4	BLCA	0.289116	2.67895e-05	1
cg15956490	7.14918e-06	9.999e-05	SFMBT1	46516	1	BLCA	0.392358	0.00212017	1
cg19882132	7.14918e-06	0.00059994	C14orf80	209504	3	BLCA	1.16168	0.000241757	1
cg19882132	0.000235688	0.00079992	JAG2	532787	12	BLCA	0.436275	0.0916561	0.995843
cg24723883	7.14918e-06	0.00049995	LSM7	279880	14	BLCA	0.874224	0.000440031	1
cg24810735	7.14918e-06	9.999e-05	EBAG9	2110381	13	BLCA	0.0568933	0.245145	1
cg21127079	7.63751e-06	0.0009999	C11orf53	28118	3	BLCA	0.570872	0.231271	0.999999
cg01785906	7.64584e-06	0.00049995	SKIV2L	139077	17	BLCA	0.325063	0.00299346	1
cg03215050	7.64584e-06	0.00039996	NCAPD3	3425964	18	BLCA	1.04908	7.15789e-06	1
cg10165518	7.64584e-06	0.00049995	TUFM	346988	13	BLCA	0.494343	0.00197116	1
cg11475323	0.000106323	0.00019998	WDR70	882903	6	BLCA	0.152972	0.0107813	1
cg13511885	7.64584e-06	0.0009999	H1FX-AS1	440373	16	BLCA	0.301154	0.0636077	1
cg14327505	8.17529e-06	0.00079992	TDP1	359451	6	BLCA	0.922637	0.000167063	1
cg15398255	9.98139e-06	0.00089991	USP15	541832	5	BLCA	-0.0752454	0.784003	1
cg15398255	7.64584e-06	0.00019998	TMEM5	977682	8	BLCA	0.0253825	0.360077	1
cg17066058	7.64584e-06	0.00019998	PDCD6IP	1004331	18	BLCA	0.21909	0.00818335	1
cg19779965	7.64584e-06	0.00019998	ZNF131	2013534	11	BLCA	0.290832	0.00108854	1
cg21500247	0.000501766	0.00079992	RIPK1	1333815	17	BLCA	-0.334952	0.999663	0.310202
cg22509027	1.68407e-05	0.00059994	CATSPERG	163061	10	BLCA	0.38193	0.108508	1
cg24738806	7.64584e-06	0.00059994	NONO	621592	17	BLCA	0.384513	6.33722e-06	0.185539
cg00148223	8.09812e-06	0.00059994	TERT	324825	9	BLCA	2.96612	1.0634e-07	1
cg04462662	8.17529e-06	0.00039996	ZDHHC7	25367	1	BLCA	-0.18672	0.967504	1
cg05697873	8.17529e-06	0.00029997	KIN	2507321	16	BLCA	0.284652	0.00324756	1
cg09959684	8.35854e-06	0.00029997	CALML5	90858	3	BLCA	2.60107	0.0149892	1
cg14635303	2.04198e-05	0.00059994	RPS7	2572739	15	BLCA	0.113296	0.229051	1
cg15650745	8.17529e-06	0.00019998	DHX15	260856	1	BLCA	0.178216	0.0229655	1
cg20124376	9.98139e-06	0.00059994	LSM7	193725	7	BLCA	0.874224	0.000440031	1
cg21291385	8.17529e-06	9.999e-05	MRPS6	2391	1	BLCA	0.128507	0.149599	1
cg23609749	8.17529e-06	0.00019998	CHCHD1	273815	9	BLCA	0.686514	2.58062e-05	1
cg23609749	0.000178192	0.00069993	SEC24C	311492	11	BLCA	0.170123	0.0177782	1
cg03098782	8.73722e-06	0.0009999	BARX2	821979	11	BLCA	2.42331	0.0176251	1
cg01821226	2.6325e-05	0.00049995	TRAPPC12	1640436	11	BLCA	-0.231151	0.999344	0.0629851
cg02808931	8.73957e-06	0.00039996	MVD	220664	6	BLCA	0.662783	0.00052776	1
cg06431514	8.73957e-06	0.00019998	USP6NL	275197	2	BLCA	0.753998	2.54811e-05	1
cg09356916	8.73957e-06	0.00019998	DHX15	744348	2	BLCA	0.178216	0.0229655	1
cg23010900	1.91533e-05	0.00079992	ZNF572	992502	18	BLCA	0.608486	0.0121836	0.668633
cg01772439	9.34084e-06	0.0009999	CSNK1A1	81094	2	BLCA	-0.356671	0.999334	1
cg03252770	1.13901e-05	0.0009999	MND1	88552	2	BLCA	2.04823	0.000161332	1
cg03252770	3.51819e-05	0.00029997	FGA	1157542	16	BLCA	0.367323	0.111471	0.785518
cg20856545	9.34084e-06	9.999e-05	CDC16	83064	2	BLCA	0.11306	0.0629579	1
cg21515956	9.34084e-06	0.00069993	APOPT1	579032	12	BLCA	0.283622	0.00354165	1
cg22050792	9.34084e-06	0.00089991	TXNDC9	526569	5	BLCA	0.512891	2.49491e-05	1
cg14448919	9.8339e-06	0.00059994	TERT	847698	20	BLCA	2.96612	1.0634e-07	1
cg03824768	9.98139e-06	0.0009999	NSUN2	1301267	8	BLCA	0.679979	4.91142e-07	1
cg04621944	4.60563e-05	0.00029997	ICMT	1215595	8	BLCA	0.40441	0.00172013	1
cg04621944	0.000159104	0.0009999	LRRC47	1367379	16	BLCA	-0.128116	0.933189	1
cg20080983	5.52886e-05	0.00049995	HSCB	292227	11	BLCA	-0.142155	0.909543	1
cg21324402	9.98139e-06	9.999e-05	HSPA1A	3516	2	BLCA	-0.631721	0.950033	0.880075
cg25426742	9.98139e-06	0.00039996	SF3B1	179113	8	BLCA	0.126361	0.0874876	1
cg25815682	9.98139e-06	0.00019998	DPY19L3	1985404	13	BLCA	0.22169	0.151462	1
cg27498434	9.98139e-06	0.0009999	GTF2E2	40623	2	BLCA	0.324504	0.00220412	1
cg01719405	3.3825e-05	0.00069993	MTHFD1	2453500	20	BLCA	0.50901	3.68455e-06	1
cg07216647	1.06636e-05	0.00059994	CDC123	915661	10	BLCA	0.655807	7.64607e-06	1
cg10836912	1.91533e-05	9.999e-05	NFRKB	4761484	18	BLCA	0.041747	0.313286	1
cg19516754	0.00175058	0.00089991	RANBP9	3253273	19	BLCA	-0.03107	0.601146	1
cg21107889	1.06636e-05	0.0009999	MOCOS	1035251	5	BLCA	1.001	0.0141879	1
cg08311797	1.68238e-05	0.00019998	HIST1H2AG	96285	6	BLCA	1.95648	1.05024e-07	1
cg23917009	7.03343e-05	0.00069993	KIAA1429	1247446	15	BLCA	0.104253	0.174018	1
cg27135989	1.13901e-05	0.00039996	RAB2A	341126	2	BLCA	0.192	0.0883554	1
cg00149684	1.21636e-05	9.999e-05	EF11	2973	1	BLCA	1.4993	0.00378406	1
cg00790071	0.000150178	0.00089991	RFX8	640241	12	BLCA	0.880729	0.000191292	0.976622
cg04792910	1.21636e-05	0.00069993	MAP2K1	27031	3	BLCA	0.472717	2.62003e-05	1
cg04792910	3.3825e-05	0.00089991	VWA9	748551	18	BLCA	0.410526	0.0102746	1
cg06768939	1.21636e-05	0.00029997	BAIAP2	15499	1	BLCA	-0.142204	0.682754	0.00415551
cg15735620	1.21636e-05	0.00029997	HEY1	3078534	16	BLCA	0.390142	0.0460754	1
cg25553522	1.21636e-05	0.00079992	GRSF1	316443	14	BLCA	0.154027	0.0171554	1
cg27565382	1.21636e-05	9.999e-05	SFMBT1	46346	1	BLCA	0.392358	0.00212017	1
cg00864821	1.29868e-05	9.999e-05	RBM17	1400435	11	BLCA	0.458336	1.60659e-08	1
cg00864821	4.07324e-05	0.00029997	GDI2	1701049	16	BLCA	0.271389	0.00048679	1
cg00867889	1.29868e-05	0.00039996	PHF20L1	731017	8	BLCA	0.186081	0.0264043	1
cg04617606	1.29868e-05	0.00029997	WWC1	51166	1	BLCA	2.6908	0.00852729	1
cg08011008	1.29868e-05	0.00089991	SEMA3C	59957	1	BLCA	-0.274075	0.796153	0.0250585
cg14060535	1.29868e-05	0.0009999	FLJ45340	469579	10	BLCA	0.134135	0.2091	1
cg07311419	1.38629e-05	0.00029997	KCTD14	1463227	9	BLCA	0.614094	0.0791529	0.380914
cg07621239	1.38629e-05	0.00049995	RPS7	2024565	15	BLCA	0.113296	0.229051	1
cg09507215	1.38629e-05	0.00029997	ARHGEF7	1413849	17	BLCA	0.206924	0.0092347	1
cg10983206	1.79617e-05	0.00039996	USP6NL	4009872	20	BLCA	0.753998	2.54811e-05	1
cg17892069	1.38629e-05	0.00049995	AUTS2	169631	1	BLCA	-0.699841	0.999972	1
cg20810675	1.38629e-05	0.00059994	GALNT7	2485715	12	BLCA	0.348079	0.0413577	1
cg22997262	1.38629e-05	0.00059994	HPS4	1357395	19	BLCA	0.39665	0.00182099	0.0259386
cg05385331	3.30482e-05	0.00039996	GUCA2B	661036	7	BLCA	0.400579	0.0108347	1
cg08426597	0.000557128	0.00069993	NDUFS6	205631	2	BLCA	0.49677	0.00143281	1
cg08426597	1.46634e-05	0.0009999	TERT	711965	9	BLCA	2.96612	1.0634e-07	1
cg00262159	1.47949e-05	0.00029997	GRPEL1	1038406	15	BLCA	0.26986	0.0214724	1
cg02078710	1.47949e-05	0.00079992	PSMA3	354570	7	BLCA	0.546939	0.000309166	1
cg10672136	1.47949e-05	0.00049995	RPS7	2115113	15	BLCA	0.113296	0.229051	1
cg20537521	1.47949e-05	0.00049995	KRT80	41099	1	BLCA	2.2704	0.0421967	1
cg21134090	1.47949e-05	0.00029997	PHRF1	120527	12	BLCA	0.0426201	0.308552	1
cg25355599	6.23853e-05	0.00089991	TMEM39A	1726904	8	BLCA	0.635344	1.54673e-05	1
cg03640215	1.57864e-05	0.00079992	TUFM	286524	10	BLCA	0.494343	0.00197116	1
cg04442017	1.57864e-05	0.00029997	GRPEL1	1039610	15	BLCA	0.26986	0.0214724	1
cg08323777	1.79617e-05	0.00049995	MRPL36	174902	3	BLCA	0.808987	3.18302e-06	1
cg08323777	1.57864e-05	0.00019998	CLPTM1L	629856	8	BLCA	0.698241	7.31993e-07	1
cg19712573	1.57864e-05	0.00049995	NCAPD3	153220	4	BLCA	1.04908	7.15789e-06	1
cg16136916	1.63855e-05	9.999e-05	PABPC1P2	348556	1	BLCA	0.305439	0.0784692	1
cg00331283	1.68407e-05	0.00069993	ST14	3857135	19	BLCA	2.31736	0.00460729	1
cg00331283	0.000685166	0.00019998	APLP2	3977355	20	BLCA	0.104631	0.170336	1
cg05548393	1.68407e-05	9.999e-05	EBAG9	7634453	20	BLCA	0.0568933	0.245145	1
cg19667847	1.68407e-05	0.00069993	DOT1L	142504	14	BLCA	0.650234	0.000523195	1
cg20475114	1.68407e-05	0.00049995	MRPL36	582875	15	BLCA	0.808987	3.18302e-06	1
cg04456754	1.79617e-05	0.00019998	SLC22A23	1002875	12	BLCA	0.921625	0.00264819	1
cg06885757	1.79617e-05	0.00049995	LOC100130557	931647	16	BLCA	0.640481	0.00115388	1
cg07007122	1.79617e-05	0.0009999	NBN	1725920	8	BLCA	0.283686	0.00293089	1
cg07617237	1.79617e-05	0.00019998	HSPA1A	3455	2	BLCA	-0.631721	0.950033	0.880075
cg08180884	2.17654e-05	0.00089991	POP4	841984	7	BLCA	0.664061	2.08551e-08	1
cg10301879	0.000405999	0.00079992	SMIM13	677413	7	BLCA	0.304014	0.0459654	1
cg13221924	1.79617e-05	0.00029997	DHX33	1122699	20	BLCA	0.565241	0.00405097	1
cg13951272	1.79617e-05	0.00029997	DDX31	501111	9	BLCA	0.618294	3.44616e-08	1
cg14004197	1.79617e-05	0.00069993	ZMYND19	268706	18	BLCA	1.07506	1.52985e-05	1
cg24327522	1.79617e-05	0.00029997	BAIAP2	142367	4	BLCA	-0.142204	0.682754	0.00415551
cg26166854	0.000119424	0.00089991	SNRNP48	975984	10	BLCA	0.210329	0.0046042	1
cg06228828	1.91533e-05	9.999e-05	DLEU1	3365	2	BLCA	0.37192	0.0312203	1
cg13771471	0.000327432	0.0009999	IDI1	402950	4	BLCA	0.179889	0.118632	1
cg15481472	1.91533e-05	9.999e-05	DYNLT1	159860	4	BLCA	0.171942	0.057293	1
cg25338818	1.91533e-05	0.0009999	NDUFV2	1314639	12	BLCA	0.21589	0.0162359	1
cg13204673	2.78777e-05	0.00049995	AGR3	23828	1	BLCA	-2.3596	0.984954	0.000106323
cg06870266	2.04198e-05	0.00029997	MTRF1	1354865	13	BLCA	0.19093	0.0935043	1
cg09736361	2.04198e-05	0.00059994	ATG4B	225553	9	BLCA	0.0873704	0.176508	1
cg25401612	2.04198e-05	0.00049995	PYROXD1	1581091	13	BLCA	-0.339728	0.998566	1
cg00730694	2.17654e-05	0.00029997	CHRAC1	2376676	5	BLCA	0.206452	0.00188194	1
cg05092362	3.82939e-05	0.00089991	RPS7	1041529	8	BLCA	0.113296	0.229051	1
cg10584914	2.17654e-05	0.00019998	ATP11A	184386	7	BLCA	0.727364	0.000668933	1
cg14013053	0.000100291	0.00029997	MITD1	817578	12	BLCA	0.369079	6.89133e-05	1
cg18792031	2.17654e-05	0.00029997	KIAA1429	964840	10	BLCA	0.104253	0.174018	1
cg20912896	2.17654e-05	0.00049995	TMEM44	3494824	19	BLCA	1.09542	3.11849e-05	1
cg02618000	2.31948e-05	0.0009999	AP1G1	33188	2	BLCA	0.354529	0.00043406	1
cg07128846	2.31948e-05	0.00029997	TMEM39A	2706385	15	BLCA	0.635344	1.54673e-05	1
cg07299736	2.31948e-05	0.00059994	PHF20L1	1675000	10	BLCA	0.186081	0.0264043	1
cg09266144	2.31948e-05	9.999e-05	PSEN1	527551	6	BLCA	0.308563	0.00144054	1
cg16171771	2.31948e-05	0.00079992	PDCD6IP	317619	1	BLCA	0.21909	0.00818335	1
cg19012958	2.31948e-05	0.00039996	ABCB8	246057	13	BLCA	0.645843	1.27627e-05	1
cg23108232	2.31948e-05	0.00059994	JKAMP	322677	4	BLCA	0.240655	0.0328555	1
cg14817490	0.000902497	0.00079992	SLC6A19	808789	18	BLCA	0.301392	5.67785e-08	1
cg03221073	4.89586e-05	0.00019998	EDEM3	1433513	14	BLCA	0.41046	0.00123087	1
cg05383531	3.59939e-05	0.00039996	USP4	6517	1	BLCA	-0.268806	0.999849	1
cg09417547	2.4713e-05	0.00069993	HIGD1A	443408	9	BLCA	-0.0056279	0.522468	1
cg00625351	2.6325e-05	9.999e-05	GLB1	909435	7	BLCA	0.55796	0.000657155	1
cg00625351	0.000384864	0.00029997	TMPPE	909815	8	BLCA	0.246063	0.038258	1
cg01233664	2.6325e-05	0.00049995	HIBCH	427694	8	BLCA	-0.506438	0.995103	1
cg09291474	2.6325e-05	0.00049995	TRIP4	543137	17	BLCA	0.115746	0.108654	1
cg11060604	2.6325e-05	0.00059994	AKR1B1	3571422	19	BLCA	0.841513	0.000285817	1
cg22280771	2.6325e-05	0.00019998	FHDC1	352781	5	BLCA	0.929243	0.0193562	1
cg02251754	2.80364e-05	0.00049995	SESN2	13663	3	BLCA	0.277499	0.035528	1
cg07537530	0.000141943	0.00069993	ALG5	841182	10	BLCA	0.210564	0.0548619	1
cg16126900	2.80364e-05	0.00019998	ADO	1591127	7	BLCA	0.206283	0.0139589	1
cg25371314	2.80364e-05	9.999e-05	AGPAT5	5816970	15	BLCA	0.472551	0.000391762	1
cg26631454	2.80364e-05	0.00079992	TFDP1	173333	6	BLCA	0.888135	8.75155e-07	1
cg26631454	8.91778e-05	0.00019998	CUL4A	174623	7	BLCA	0.203782	0.00815833	1
cg09679746	2.98528e-05	0.00059994	CKLF	4625809	16	BLCA	0.875359	3.38461e-06	1
cg09679746	3.17802e-05	0.00059994	CMTM1	4639637	17	BLCA	1.16808	8.44287e-05	1
cg17001194	2.98528e-05	0.00039996	PAFAH1B2	798790	8	BLCA	0.18114	0.13408	1
cg22612590	0.000405999	0.00069993	UPF3A	859085	20	BLCA	0.149095	0.108346	1
cg09657185	0.000798443	0.0009999	NUDT3	356502	8	BLCA	0.12648	0.0185273	1
cg10473842	4.07324e-05	0.00029997	CLPTM1L	1170393	11	BLCA	0.698241	7.31993e-07	1
cg10862567	3.17802e-05	0.00079992	ZNF750	52761	3	BLCA	1.31871	0.129848	0.380914
cg16292136	0.00278497	0.0009999	MED4	779391	14	BLCA	-0.0191917	0.605014	1
cg24062389	3.17802e-05	0.00049995	EFNB2	3708940	14	BLCA	0.425434	0.0537435	1
cg10674575	3.30482e-05	0.00049995	FLJ36000	487803	9	BLCA	0.303655	6.62769e-05	1
cg01524923	3.3825e-05	0.00069993	ATRN	277120	13	BLCA	0.49694	0.00229035	1
cg01638311	3.3825e-05	0.00079992	CST6	107640	5	BLCA	3.79111	1.87692e-05	1
cg02083214	3.3825e-05	0.00029997	AGPAT5	5694200	15	BLCA	0.472551	0.000391762	1
cg13187990	3.3825e-05	0.00029997	AGPAT5	5142102	15	BLCA	0.472551	0.000391762	1
cg26150922	6.23853e-05	0.00079992	LYG1	1015853	15	BLCA	0.79523	0.0016278	1
cg26913850	3.3825e-05	0.00019998	CLPTM1L	1748709	11	BLCA	0.698241	7.31993e-07	1
cg08969274	3.59939e-05	9.999e-05	METTL23	1125897	19	BLCA	0.319064	0.00800677	1
cg16793173	0.000528777	0.00059994	SH3RF1	19039	1	BLCA	-0.384951	0.993145	1
cg20998127	0.000150294	0.00029997	NOM1	2104378	10	BLCA	0.117076	0.0390956	1
cg22825871	4.07324e-05	0.00059994	ATF6B	42253	3	BLCA	0.428262	0.0182863	1
cg24207616	3.59939e-05	0.00019998	PURB	206336	9	BLCA	-0.188793	0.963893	1
cg06221712	3.6411e-05	0.0009999	ZG16	620137	20	BLCA	0.437853	9.33027e-08	1
cg05750926	3.78035e-05	0.00019998	VSIG8	53893	5	BLCA	0.590122	0.0886464	0.502949
cg01154353	3.82939e-05	0.00049995	COG3	1085121	15	BLCA	-0.0761282	0.779858	1
cg02100381	7.03343e-05	0.00089991	ARHGEF7	741912	10	BLCA	0.206924	0.0092347	1
cg02100381	0.00018852	0.00079992	ARGLU1	3805196	19	BLCA	0.296003	0.105535	1
cg03315940	4.19106e-05	0.00049995	HIST1H2AG	468349	19	BLCA	1.95648	1.05024e-07	1
cg03529261	3.82939e-05	0.00059994	CASP3	360143	4	BLCA	0.5225	0.00325723	1
cg05632631	3.82939e-05	0.00039996	RBBP6	449399	8	BLCA	-0.152559	0.932861	1
cg07676920	3.82939e-05	0.00049995	ATG7	1133604	16	BLCA	0.370379	0.000890997	1
cg08376020	3.82939e-05	0.00049995	GRPEL1	1084516	15	BLCA	0.26986	0.0214724	1
cg08823975	3.82939e-05	0.00049995	ACSL1	2295	1	BLCA	0.0734469	0.341732	1
cg08823975	4.8577e-05	0.00089991	SLED1	4445	2	BLCA	0.537955	0.0231004	1
cg18693141	3.82939e-05	0.00059994	EIF2B1	1124653	15	BLCA	0.178353	0.0011018	1
cg21745595	3.82939e-05	0.00079992	ATP5G1	91338	6	BLCA	0.335201	0.0140035	1
cg02452500	3.9405e-05	0.00039996	RASSF10	130956	1	BLCA	0.843736	0.121109	1
cg04664465	4.07324e-05	0.00079992	C5orf22	483765	3	BLCA	0.486673	2.24205e-07	1
cg10463626	7.03343e-05	0.00069993	ATF6B	31720	2	BLCA	0.428262	0.0182863	1
cg18593303	0.000721164	0.00059994	RANBP9	3034896	19	BLCA	-0.03107	0.601146	1
cg09829888	4.12391e-05	0.00029997	SYT10	834585	8	BLCA	0.214504	0.329455	0.00333444
cg02660643	4.33172e-05	9.999e-05	FOXL1	879471	9	BLCA	-0.11986	0.566161	0.497051
cg04545556	0.00018852	0.00019998	LMTK2	519878	9	BLCA	-0.221328	0.894836	1
cg04770020	4.33172e-05	0.00089991	RPS7	2078531	15	BLCA	0.113296	0.229051	1
cg05262777	4.33172e-05	0.00019998	C11orf45	343346	5	BLCA	0.776035	0.0133138	1
cg06122825	0.000798443	0.00069993	ZC3H11A	275986	9	BLCA	0.0886163	0.125984	1
cg09116580	4.33172e-05	0.00039996	CLPTM1L	878729	10	BLCA	0.698241	7.31993e-07	1
cg13026772	4.33172e-05	0.00039996	EI24	340765	9	BLCA	0.27447	0.00131342	1
cg26335577	4.33172e-05	0.00089991	CHST2	1471100	3	BLCA	-0.464079	0.887	1
cg06429194	0.000119424	0.0009999	NFRKB	1664505	11	BLCA	0.041747	0.313286	1
cg08965655	0.00159148	0.00069993	GLOD4	25405	2	BLCA	0.051326	0.24627	1
cg08965655	4.60563e-05	9.999e-05	RNMTL1	25463	3	BLCA	0.0627922	0.255242	1
cg08965655	0.000249091	0.00049995	INPP5K	709204	17	BLCA	-0.215543	0.966378	1
cg11547104	4.60563e-05	0.00059994	GRPEL1	523692	7	BLCA	0.26986	0.0214724	1
cg12858370	0.000134029	0.00029997	NDUFS6	3512395	17	BLCA	0.49677	0.00143281	1
cg17817521	4.60563e-05	0.00019998	FBXO25	2700893	9	BLCA	-0.503778	0.999947	1
cg17817521	0.000126529	0.00079992	MCPH1	3177633	11	BLCA	-0.29737	0.999767	1
cg26748598	4.60563e-05	9.999e-05	ZDHHC20	2057832	16	BLCA	0.165745	0.288678	1
cg16609432	4.89586e-05	0.00019998	LSM14A	399240	5	BLCA	0.147801	0.0476957	1
cg00816609	5.20328e-05	0.00049995	CHCHD4	486899	7	BLCA	0.309051	0.0124907	1
cg14148981	5.20328e-05	0.00059994	PSMC6	465707	9	BLCA	0.252248	7.13794e-05	1
cg15815726	5.20328e-05	0.00019998	RREB1	20848	1	BLCA	0.191073	0.0898348	1
cg22900057	5.20328e-05	0.00089991	BNIP3	685860	18	BLCA	0.240877	0.132755	0.129026
cg25582189	5.20328e-05	0.00059994	LPCAT1	24898	1	BLCA	1.10551	2.33318e-07	1
cg00834923	7.03343e-05	0.00049995	MTHFSD	1194355	19	BLCA	0.207231	0.044308	1
cg05317600	5.52886e-05	0.00059994	RNF219	1377455	4	BLCA	0.39731	0.000662225	1
cg10092516	5.52886e-05	0.00089991	OPN3	1500663	8	BLCA	1.18986	0.00118943	1
cg13557402	5.52886e-05	0.00039996	CLPTM1L	329547	10	BLCA	0.698241	7.31993e-07	1
cg14921932	8.91778e-05	0.00049995	TRAM1	1684559	9	BLCA	0.566393	0.000158777	1
cg19477706	0.000100291	0.00059994	CLPTM1L	1341911	11	BLCA	0.698241	7.31993e-07	1
cg19477706	8.40658e-05	0.00019998	MED10	3691724	17	BLCA	0.586349	5.99057e-05	1
cg27339290	5.52886e-05	0.00049995	AKR1E2	3671682	17	BLCA	-0.0972034	0.649299	0.969274
cg08515442	5.8736e-05	0.00089991	TCTE3	1373412	16	BLCA	0.692501	0.000178351	1
cg14604700	0.000168395	0.00089991	LRRC37A6P	2117810	19	BLCA	0.748198	0.00845094	0.561683
cg19614748	7.92305e-05	0.00069993	TYW5	174586	1	BLCA	0.396449	0.000292898	1
cg21756587	5.8736e-05	0.00039996	CLPTM1L	1522360	11	BLCA	0.698241	7.31993e-07	1
cg23090529	0.000528777	0.0009999	CDKN2C	6490	1	BLCA	0.0328068	0.45772	1
cg23090529	5.8736e-05	0.00019998	FOXD2	3540443	20	BLCA	1.35425	0.00303006	1
cg24229707	5.8736e-05	0.00059994	CIRBP-AS1	128906	14	BLCA	0.742945	0.00467567	1
cg25054777	5.8736e-05	0.0009999	NDFIP2	298840	2	BLCA	0.55624	0.0640507	1
cg09859659	6.04665e-05	0.00059994	LOC731779	170538	4	BLCA	0.433657	0.0664267	1
cg25223500	6.05215e-05	0.00089991	AMH	37676	6	BLCA	1.78624	5.30909e-08	1
cg00768179	6.23853e-05	9.999e-05	ERRFI1	2500	1	BLCA	-1.11087	0.995309	1
cg06062998	0.000199405	0.00079992	MRPL22	156243	5	BLCA	0.305098	0.00188138	1
cg10995426	6.23853e-05	0.00089991	EP400	503445	16	BLCA	0.0987631	0.131376	1
cg13716585	6.23853e-05	0.00089991	MRPL52	381282	5	BLCA	0.613713	1.76087e-05	1
cg20631997	6.23853e-05	0.00079992	WDR46	104958	12	BLCA	0.456824	0.000580213	1
cg21670003	0.00022296	0.00079992	TPCN2	45334	1	BLCA	0.0521093	0.358304	1
cg26194251	6.23853e-05	0.00089991	NUDT15	2209194	19	BLCA	0.587989	0.000280645	1
cg27378216	6.23853e-05	0.00039996	HAUS1	1403126	8	BLCA	0.486483	0.000566132	1
cg00281100	0.00118998	0.00049995	MINPP1	773843	16	BLCA	0.613272	0.000984694	0.993364
cg00281100	0.000112695	0.0009999	LOC728190	939118	19	BLCA	0.201055	0.0246557	1
cg02464901	6.62476e-05	0.00029997	ORMDL1	1796833	16	BLCA	0.499321	0.000314736	1
cg11087723	6.62476e-05	0.00049995	SMIM15	3563395	20	BLCA	0.209688	0.111483	1
cg17744883	6.62476e-05	0.00039996	CLPTM1L	934383	10	BLCA	0.698241	7.31993e-07	1
cg25687360	6.62476e-05	9.999e-05	C6orf70	111579	5	BLCA	0.130403	0.129513	1
cg03535253	0.00178711	0.00089991	ITPK1-AS1	172773	9	BLCA	0.0560394	0.367172	1
cg08112737	7.03343e-05	0.00069993	NOA1	665774	13	BLCA	0.050585	0.281772	1
cg10785153	7.03343e-05	9.999e-05	MED4	657481	5	BLCA	-0.0191917	0.605014	1
cg07192961	7.06074e-05	9.999e-05	LINC00235	95060	17	BLCA	0.0557085	0.355801	1
cg19549902	7.27583e-05	0.00049995	STRA8	769804	13	BLCA	0.243552	3.84388e-05	1
cg04257903	7.46578e-05	0.00049995	MTHFSD	50005	4	BLCA	0.207231	0.044308	1
cg04757168	0.000178148	0.0009999	TCTE1	1175974	10	BLCA	-0.543962	0.996347	1
cg11697440	7.46578e-05	0.00079992	IFFO2	2639	1	BLCA	-0.734221	0.987706	1
cg25511335	7.46578e-05	9.999e-05	STAM	2669461	18	BLCA	0.144168	0.0629816	1
cg20995928	0.000721164	0.00079992	WARS2	546567	11	BLCA	0.115657	0.15019	1
cg03498091	7.92305e-05	9.999e-05	KHNYN	3500279	18	BLCA	-0.00337149	0.511904	1
cg08421910	0.000451535	0.00079992	SMIM13	677573	7	BLCA	0.304014	0.0459654	1
cg10035555	0.000126529	0.00019998	DERL2	410421	20	BLCA	0.386537	0.000717015	1
cg14365300	0.000299405	0.00019998	LMX1B	123996	2	BLCA	1.07218	0.0055548	0.274663
cg19602446	7.92305e-05	0.00059994	SMIM15	137551	2	BLCA	0.209688	0.111483	1
cg25556051	8.30858e-05	0.0009999	SLED1	414012	8	BLCA	0.537955	0.0231004	1
cg14008506	8.40658e-05	9.999e-05	RNMTL1	61882	3	BLCA	0.0627922	0.255242	1
cg15684661	8.40658e-05	0.00019998	KIAA0947	3627792	18	BLCA	0.0297627	0.414623	1
cg05477217	8.51179e-05	0.00029997	GOLGA8G	2388621	16	BLCA	0.476446	4.11865e-05	1
cg00420911	8.91778e-05	0.00049995	CLPTM1L	860987	10	BLCA	0.698241	7.31993e-07	1
cg13362028	8.91778e-05	0.00079992	ASAP2	3657860	20	BLCA	0.494705	0.000253349	1
cg15961219	8.91778e-05	0.0009999	PSMC6	772187	6	BLCA	0.252248	7.13794e-05	1
cg16362173	8.91778e-05	0.00029997	METTL21D	208812	6	BLCA	0.155842	0.0964336	1
cg23790387	8.91778e-05	0.0009999	NDUFA10	442778	18	BLCA	-0.277799	0.989063	1
cg05337637	9.4581e-05	0.00069993	TUBB4B	24522	7	BLCA	0.356599	0.0593144	1
cg05337637	0.00242801	0.00059994	A1PC2	28130	8	BLCA	0.0175809	0.424064	1
cg05337637	9.4581e-05	0.00019998	SS11	28133	9	BLCA	0.474605	0.00150608	1
cg06816156	9.4581e-05	0.00049995	CLPTM1L	825033	10	BLCA	0.698241	7.31993e-07	1
cg12762527	9.4581e-05	0.00039996	SLK	2994	1	BLCA	-0.428914	0.994888	1
cg15074974	9.4581e-05	0.00079992	CXorf38	1487936	13	BLCA	0.591837	0.00792098	0.999413
cg19178091	9.4581e-05	9.999e-05	RNMTL1	18731	2	BLCA	0.0627922	0.255242	1
cg16309325	9.83389e-05	0.00049995	OR5P3	416514	11	BLCA	0.00986348	0.480087	1
cg00788660	0.00113289	0.0009999	IAH1	1190091	8	BLCA	0.248583	0.00177272	1
cg14062643	0.000100291	0.00069993	PTRH1	199153	14	BLCA	0.560826	1.52415e-05	0.0726596
cg18187200	0.000199405	0.00029997	SCAF11	1094035	16	BLCA	0.116217	0.0558237	1
cg18875975	0.000100291	0.00059994	CLPTM1L	862173	10	BLCA	0.698241	7.31993e-07	1
cg07716222	0.000105051	0.00039996	GOLGA8G	2781952	17	BLCA	0.476446	4.11865e-05	1
cg02867735	0.0103404	0.0009999	DAD1	82758	1	BLCA	0.23325	0.0092254	1
cg08490192	0.000263202	0.00069993	TMEM42	411524	9	BLCA	0.359864	0.0107523	1
cg08560734	0.000106323	0.00049995	NHP2	348986	8	BLCA	0.298745	0.046881	1
cg14469928	0.000106323	0.00059994	ERCC3	2314850	5	BLCA	0.159717	0.010555	1
cg14932133	0.000310133	0.00079992	TSN	773873	10	BLCA	0.137935	0.0772863	1
cg14932133	0.000141943	0.00079992	ERCC3	6309221	20	BLCA	0.159717	0.010555	1
cg17357548	0.000106323	0.0009999	GALK2	967385	15	BLCA	0.19702	0.0594802	1
cg01176720	0.000112695	0.00039996	PARD3	23205	1	BLCA	-0.492568	0.999891	1
cg01832757	0.000112695	0.00059994	DYNLT1	482089	7	BLCA	0.171942	0.057293	1
cg05853782	0.000112695	0.00059994	CLPTM1L	860784	10	BLCA	0.698241	7.31993e-07	1
cg06815003	0.000126529	0.00039996	XRN1	1680464	10	BLCA	0.166285	0.0665674	1
cg10615765	0.000112695	0.00059994	ANXA2R	48789	1	BLCA	-0.105828	0.710458	0.00144566
cg10615765	0.000178192	0.00019998	CCL28	405572	8	BLCA	0.602706	0.0374018	0.488673
cg11507591	0.000112695	0.00089991	AGPAT5	5595985	15	BLCA	0.472551	0.000391762	1
cg14827391	0.000112695	9.999e-05	RNMTL1	65773	3	BLCA	0.0627922	0.255242	1
cg21222703	0.000112695	0.00039996	STX18	706555	13	BLCA	0.280565	0.00134179	1
cg02314201	0.000119424	0.00059994	ZNF511	278647	9	BLCA	0.123192	0.0728733	1
cg25363091	0.000134029	0.00049995	TRNT1	1621732	5	BLCA	0.425666	2.95382e-07	1
cg20129314	0.000119786	0.00039996	GOLGA8G	439703	3	BLCA	0.476446	4.11865e-05	1
cg08302433	0.000126529	0.00059994	ZNF511	263980	9	BLCA	0.123192	0.0728733	1
cg17596577	0.000310133	0.00059994	MITD1	877631	13	BLCA	0.369079	6.89133e-05	1
cg27648216	0.000126529	0.00059994	PKDREJ	198880	9	BLCA	-0.673887	0.996626	1
cg27648216	0.000384864	0.00049995	TTC38	203522	10	BLCA	-0.108783	0.886898	1
cg24650915	0.000133765	0.00039996	SLC23A1	419361	10	BLCA	0.788121	0.012634	0.599815
cg14053101	0.000134029	0.00029997	STAM	139177	3	BLCA	0.144168	0.0629816	1
cg21140898	0.000134029	0.00039996	CDKN2C	6675	1	BLCA	0.0328068	0.45772	1
cg21140898	0.000557128	0.00029997	FOXD2	3540628	20	BLCA	1.35425	0.00303006	1
cg08799809	0.000141943	0.00059994	GPN3	561509	13	BLCA	0.138448	0.0579059	1
cg13702185	0.000364755	0.00069993	LRPAP1	95644	4	BLCA	0.0441791	0.366552	1
cg18009380	0.000141943	0.00059994	TIMM8B	135912	7	BLCA	0.413415	0.00497509	1
cg23600311	0.000557128	0.0009999	AFAP1-AS1	108957	1	BLCA	0.416658	0.290579	1
cg24889829	0.000141943	0.0009999	AGPAT5	4789530	15	BLCA	0.472551	0.000391762	1
cg00476900	0.000721164	0.00069993	NCOA3	1403995	16	BLCA	0.356204	0.0161983	1
cg13016411	0.00211296	0.0009999	EPG5	850022	5	BLCA	-0.110663	0.863609	1
cg13016411	0.000150294	0.00019998	C18orf25	1107463	9	BLCA	-0.116116	0.921874	1
cg17080637	0.000557128	9.999e-05	SLC12A7	81551	3	BLCA	0.483167	0.0221096	1
cg08193293	0.000263202	0.00019998	APLP2	527174	6	BLCA	0.104631	0.170336	1
cg09230250	0.000159104	0.00059994	TIMM8B	719328	11	BLCA	0.413415	0.00497509	1
cg09230250	0.00242801	0.00029997	C11orf57	731882	12	BLCA	0.142517	0.0804896	1
cg09230250	0.00348622	0.00089991	PIH1D2	731955	13	BLCA	0.321265	0.0362165	1
cg16747928	0.000249091	0.00059994	PSMG4	1111297	13	BLCA	0.511468	2.10728e-05	1
cg23371476	0.000159104	0.00029997	FHL2	107103	4	BLCA	-0.413949	0.912123	0.907117
cg25625127	0.000159104	0.00059994	SNHG4	632389	14	BLCA	1.25179	0.00219207	1
cg00602655	0.000168395	0.0009999	CUL2	600299	5	BLCA	0.244774	0.0461195	1
cg01836438	0.000168395	0.00019998	INPP5K	190728	12	BLCA	-0.215543	0.966378	1
cg10338785	0.000168395	0.00049995	FDXACB1	577277	12	BLCA	0.325057	0.133357	1
cg24673801	0.000168395	0.00089991	CSNK1G3	3416342	18	BLCA	-0.138796	0.948811	1
cg26206894	0.000168395	0.0009999	ZNF511	513958	14	BLCA	0.123192	0.0728733	1
cg01607932	0.000178192	0.00079992	ARL8B	136332	2	BLCA	0.308658	0.00205497	1
cg01607932	0.000199405	0.00089991	EDEM1	201733	4	BLCA	0.790785	0.000294007	1
cg03187444	0.000235688	0.00059994	C22orf28	618068	6	BLCA	0.1257	0.0734205	1
cg22183373	0.000178192	0.00059994	A1PC4	572070	8	BLCA	-0.249232	0.995756	1
cg23606421	0.0039795	0.00079992	MRPL41	115687	6	BLCA	0.430562	0.00363845	1
cg00225902	0.000186473	0.00019998	C3orf49	2639080	14	BLCA	-0.296241	0.954429	1
cg01210307	0.00018852	0.00069993	GLB1	2661086	18	BLCA	0.55796	0.000657155	1
cg06682039	0.00018852	0.00079992	PDCD2	357694	8	BLCA	0.301288	0.00515106	1
cg17527195	0.000476037	9.999e-05	MED4	734232	12	BLCA	-0.0191917	0.605014	1
cg19812283	0.00018852	0.00089991	RPL26L1	634634	12	BLCA	0.616759	0.00019755	1
cg24995674	0.00018852	0.00079992	ARGLU1	3906990	20	BLCA	0.296003	0.105535	1
cg00640825	0.000199368	0.00059994	USP43	482445	11	BLCA	2.45396	0.00626553	0.875616
cg00640825	0.000618092	0.00049995	SCO1	514002	12	BLCA	0.240509	0.0200468	1
cg11747279	0.000199405	0.00049995	TMEM11	21275	1	BLCA	0.648896	0.000131886	1
cg18567882	0.000210875	0.00059994	C11orf45	1956460	15	BLCA	0.776035	0.0133138	1
cg22720431	0.000210875	0.00039996	CCDC168	3932969	19	BLCA	0.566647	0.0121167	1
cg16463452	0.00022296	0.00079992	POMP	37891	1	BLCA	0.399307	0.00037405	1
cg24680415	0.00022296	0.00059994	CDC42EP4	948481	8	BLCA	-0.498877	0.975121	1
cg08300252	0.000235688	0.0009999	C6orf70	458989	6	BLCA	0.130403	0.129513	1
cg08761073	0.000405999	0.00019998	RAI14	378343	7	BLCA	0.549883	0.00532971	1
cg21497480	0.000249091	0.00039996	LEPROTL1	169102	3	BLCA	-0.0677923	0.792562	1
cg09503566	0.000249091	0.00069993	MED28	1708783	17	BLCA	0.0867138	0.139038	1
cg10876767	0.0010019	0.00029997	LOC650293	1313943	20	BLCA	0.0863628	0.000121393	1
cg16593628	0.000249091	0.00079992	A1PC4	673685	7	BLCA	-0.249232	0.995756	1
cg11370814	0.000734039	0.00029997	GAL3ST2	211177	5	BLCA	0.256831	0.178147	0.0268426
cg15154339	0.000278055	0.00069993	CDC16	695700	18	BLCA	0.11306	0.0629579	1
cg19462210	0.000278055	0.00049995	MRPL23	58231	3	BLCA	0.286203	0.0497852	1
cg25308322	0.000278055	0.00089991	GPR180	8985812	18	BLCA	0.612522	0.000306925	1
cg25812043	0.000283424	0.00089991	C9orf173	255724	15	BLCA	0.451437	0.0091078	0.342161
cg02960500	0.000528777	0.00019998	APLP2	1460458	8	BLCA	0.104631	0.170336	1
cg04322298	0.0049417	0.00059994	PMS1	12911	3	BLCA	0.0995931	0.191972	1
cg13863525	0.000293687	0.00079992	MRPL18	143832	4	BLCA	0.169213	0.0278337	1
cg03991300	0.000306788	0.00019998	LINC00235	94875	17	BLCA	0.0557085	0.355801	1
cg01659184	0.000310133	0.00049995	LACE1	511494	5	BLCA	-0.0663313	0.720197	1
cg03453374	0.000310133	0.00079992	CDC5L	1645262	14	BLCA	0.0068552	0.461394	1
cg07362130	0.000310133	9.999e-05	TBC1D22B	1085995	15	BLCA	0.192061	0.0369843	1
cg20371142	0.000798443	0.00089991	FLRT3	2976907	16	BLCA	-0.45284	0.885082	1
cg01806427	0.000327432	0.0009999	CSNK1G3	856701	2	BLCA	-0.138796	0.948811	1
cg13431678	0.000345626	0.00049995	SS11	45967	13	BLCA	0.474605	0.00150608	1
cg24837219	0.000345626	0.0009999	ACPP	736480	13	BLCA	1.03376	0.0722107	1
cg15067687	0.00192524	0.00089991	FAM71F1	690813	17	BLCA	0.453334	3.62333e-07	1
cg15634474	0.000405999	0.00079992	TRPA1	1224022	13	BLCA	-1.38228	0.88629	0.364133
cg17033086	0.000405999	0.00079992	MRPL23	31027	2	BLCA	0.286203	0.0497852	1
cg07285213	0.0008329	0.00069993	SLC6A19	90628	4	BLCA	0.301392	5.67785e-08	1
cg16287740	0.000428206	0.00059994	AHCYL2	269808	14	BLCA	-0.240451	0.840229	1
cg18014983	0.00178022	0.0009999	OR2H2	62698	4	BLCA	0.0581576	0.352514	0.999978
cg22624391	0.000428206	0.00079992	MRPL23	31044	2	BLCA	0.286203	0.0497852	1
cg04715572	0.000451535	0.00089991	MRPL23	65288	3	BLCA	0.286203	0.0497852	1
cg25553466	0.000839878	0.00069993	STK32C	95757	3	BLCA	0.97346	1.9926e-06	1
cg15818008	0.000476037	0.00019998	PTS	29081	2	BLCA	0.189847	0.0534753	1
cg03815683	0.008859	0.0009999	LOC283867	3500221	11	BLCA	0.694349	0.00245983	1
cg13756014	0.000501766	0.0009999	RAPH1	50994	1	BLCA	-0.23043	0.929201	1
cg24168930	0.000501766	0.00079992	BCR	179322	4	BLCA	0.362346	0.0144332	1
cg01330456	0.000528777	0.0009999	TBCA	923865	11	BLCA	0.186907	0.015249	1
cg17918796	0.000798443	0.00049995	RALGPS2	229398	5	BLCA	0.531634	0.0375388	1
cg18275620	0.000586879	0.00029997	CDK19	373294	7	BLCA	-0.104834	0.831338	1
cg18760502	0.000586879	0.00049995	RNMTL1	48362	3	BLCA	0.0627922	0.255242	1
cg17123334	0.000685093	9.999e-05	OTOP1	367052	7	BLCA	0.131751	0.0218651	0.858111
cg03114899	0.00318862	0.00089991	PHTF2	3706497	13	BLCA	0.0107616	0.470677	1
cg12782294	0.000721164	0.0009999	RPL22L1	906720	9	BLCA	0.519677	0.0218325	1
cg02116255	0.000790312	0.00059994	PRKACG	1403710	12	BLCA	-0.0644394	0.718193	1
cg24726965	0.00131214	0.00069993	PELI1	719227	8	BLCA	-0.211122	0.803607	1
cg04552480	0.00131214	0.00069993	BFAR	2517129	16	BLCA	0.192659	0.0216644	1
cg00705661	0.00151805	0.00089991	ITPK1-AS1	172811	9	BLCA	0.0560394	0.367172	1
cg03429569	0.00109216	0.00069993	CHR11	1349088	20	BLCA	2.343	4.41695e-09	1
cg10935615	0.00118998	0.00059994	NECAP1	376138	13	BLCA	0.112759	0.187693	1
cg25752087	0.00159148	0.00089991	MAP2K4	549938	4	BLCA	-0.214665	0.990967	1
cg26645827	0.00134645	0.00029997	GPR128	5803	1	BLCA	0.203038	0.381229	1
cg09717516	0.00142741	0.00079992	IRX4	66599	1	BLCA	1.29982	0.00470612	0.012897
cg13356709	0.00144566	0.00039996	RAI14	651097	10	BLCA	0.549883	0.00532971	1
cg21880392	0.00151697	0.00079992	PPP1R1C	848601	7	BLCA	0.803262	0.0173271	1
cg22277936	0.00144566	0.0009999	CMPK2	3300394	14	BLCA	1.12873	0.000280998	1
cg03472130	0.0157011	0.00029997	LINC00593	1589808	18	BLCA	0.0936426	2.88057e-05	0.455854
cg03102386	0.00175058	0.00079992	SRPR	2607560	19	BLCA	0.101047	0.0925854	1
cg26096845	0.00175058	0.0009999	PCID2	1063554	17	BLCA	0.121883	0.0393569	1
cg14545253	0.00183545	0.00049995	ZNF451	60547	3	BLCA	-0.123568	0.834243	1
cg23257289	0.00453438	0.00039996	SRGAP1	1747988	9	BLCA	0.171685	0.0846408	1
cg14421668	0.00318862	0.00049995	ADPRHL1	414172	11	BLCA	0.0972864	0.327578	1
cg16265932	0.0407615	0.00089991	TECTB	1582528	15	BLCA	0.0108508	0.0463925	0.61344
cg14058239	4.12666e-44	9.999e-05	SLC39A6	3128	1	BRCA	1.01522	3.46603e-12	1
cg14058239	6.54079e-41	9.999e-05	ELP2	3608	2	BRCA	0.295417	3.20023e-06	1
cg04723436	3.99053e-38	0.00059994	GATA3-AS1	110336	1	BRCA	1.49465	2.4864e-09	1
cg04723436	2.58724e-43	0.00069993	GATA3	111556	2	BRCA	1.55049	4.37805e-13	1
cg13720048	2.95715e-43	9.999e-05	ATP8B1	4255	1	BRCA	0.70523	2.17617e-14	1
cg13720048	6.91739e-09	0.00019998	FECH	212101	3	BRCA	0.0474051	0.0737522	1
cg13720048	2.17911e-24	9.999e-05	RAB27B	2970362	20	BRCA	0.535095	0.00564789	1
cg11986861	1.12127e-17	9.999e-05	ZNRF3	4443	1	BRCA	-0.350114	1	1
cg11986861	3.0918e-43	9.999e-05	XBP1	87638	2	BRCA	0.98516	1.86223e-09	1
cg11986861	4.99241e-07	0.00049995	HSCB	146155	4	BRCA	-0.187664	0.999673	1
cg11986861	1.67323e-08	0.00059994	TTC28-AS1	895282	17	BRCA	-0.13612	0.985082	1
cg25343204	4.5074e-43	9.999e-05	AGR2	3426	1	BRCA	1.84463	8.09096e-07	0.694069
cg08070476	1.02474e-42	9.999e-05	TSPAN13	94060	3	BRCA	1.27519	7.86821e-38	1
cg10647547	1.27827e-42	0.00049995	MLPH	1947260	17	BRCA	1.04259	2.31347e-08	1
cg10647547	5.56139e-15	0.00089991	PRLH	2027424	18	BRCA	0.148798	8.37012e-18	1
cg10647547	6.53559e-33	0.00069993	RAB17	2051976	19	BRCA	1.29627	2.85338e-07	0.538208
cg10647547	5.58476e-23	9.999e-05	LRRFIP1	2088431	20	BRCA	0.189552	4.18966e-06	1
cg14960007	1.33602e-42	9.999e-05	COX6C	3119	1	BRCA	1.91209	4.62194e-73	1
cg14960007	3.77375e-29	0.00039996	RGS22	151072	2	BRCA	-1.0234	0.999999	1
cg12633764	3.26994e-42	9.999e-05	MAPT-IT1	5606	1	BRCA	0.835273	7.2962e-07	1
cg12633764	4.31677e-35	9.999e-05	MAPT-AS1	5876	2	BRCA	0.483602	0.00411676	1
cg12633764	4.93651e-41	9.999e-05	MAPT	7007	3	BRCA	-0.148717	0.874665	1
cg12633764	2.58771e-17	9.999e-05	SPPL2C	56499	4	BRCA	0.346094	7.71822e-09	1
cg12633764	2.18944e-20	9.999e-05	STH	97859	6	BRCA	0.10604	0.0204769	1
cg12633764	7.93483e-13	9.999e-05	LRRC37A	393740	12	BRCA	-0.184209	0.995852	1
cg12633764	1.35829e-09	0.00039996	ARL17A	438383	14	BRCA	0.00871334	0.444985	0.286022
cg15040521	2.98121e-38	9.999e-05	ELP2	3402	1	BRCA	0.295417	3.20023e-06	1
cg15040521	4.19899e-42	9.999e-05	SLC39A6	3882	2	BRCA	1.01522	3.46603e-12	1
cg14986386	1.66577e-41	9.999e-05	CCDC125	2474	1	BRCA	0.560594	6.43628e-14	0.00447405
cg14986386	2.61647e-26	9.999e-05	TAF9	36498	2	BRCA	0.125374	7.82741e-05	1
cg14986386	6.22209e-24	0.00029997	RAD17	38978	3	BRCA	-0.0527783	0.938926	1
cg14986386	9.56235e-38	9.999e-05	MARVELD2	84793	4	BRCA	1.17466	1.62018e-09	0.761689
cg14986386	1.84521e-23	9.999e-05	CDK7	95522	5	BRCA	0.543016	4.81554e-24	1
cg14986386	1.18387e-19	0.00039996	SLC30A5	214391	9	BRCA	0.0969597	0.00519342	1
cg14986386	4.08371e-16	0.00019998	GTF2H2C	229886	10	BRCA	0.380793	1.11204e-07	1
cg14986386	5.6185e-29	0.00029997	GUSBP3	380126	12	BRCA	0.794875	5.80826e-14	1
cg14986386	2.9392e-17	0.00039996	SERF1A	694926	13	BRCA	0.19995	7.35677e-05	1
cg14986386	4.44546e-11	0.00079992	SMN2	719204	14	BRCA	0.250559	1.09235e-06	1
cg14986386	1.08704e-10	9.999e-05	SMN1	719204	15	BRCA	0.439382	0.000303314	1
cg25306932	1.56744e-36	9.999e-05	FAM63A	151402	16	BRCA	0.352901	1.60235e-11	1
cg25306932	1.73997e-41	9.999e-05	ANXA9	177757	18	BRCA	1.67006	7.93161e-22	0.914828
cg10984962	5.84023e-15	0.0009999	PRLH	2013014	18	BRCA	0.148798	8.37012e-18	1
cg10984962	1.01816e-32	0.00079992	RAB17	2037566	19	BRCA	1.29627	2.85338e-07	0.538208
cg10984962	3.69014e-19	0.00079992	LRRFIP1	2074021	20	BRCA	0.189552	4.18966e-06	1
cg04280772	1.99903e-15	0.00049995	COPS8	2621276	17	BRCA	0.265805	6.60562e-15	1
cg01823853	1.09837e-40	0.00089991	PRR15	1957282	16	BRCA	1.88421	7.88555e-20	1
cg20080983	3.3733e-18	0.00019998	CCDC117	261143	8	BRCA	0.494239	1.84136e-18	1
cg20080983	2.04658e-06	0.00069993	HSCB	292227	11	BRCA	-0.187664	0.999673	1
cg20080983	5.44872e-08	0.00079992	TTC28-AS1	1041354	18	BRCA	-0.13612	0.985082	1
cg15096958	7.18036e-36	9.999e-05	ZNF587	3600	1	BRCA	0.773404	8.28953e-14	1
cg15096958	1.72663e-40	9.999e-05	ZNF552	8418	3	BRCA	1.19715	1.09106e-13	1
cg15096958	4.38935e-19	0.00029997	ZNF586	53679	4	BRCA	0.180246	0.00356775	1
cg15096958	1.6814e-33	9.999e-05	ZNF814	65741	5	BRCA	0.512584	3.6377e-11	0.189591
cg15096958	1.73095e-21	0.00049995	ZNF776	76535	6	BRCA	0.118686	0.0417622	1
cg15096958	1.23652e-22	9.999e-05	ZNF606	180013	15	BRCA	0.312684	3.58673e-06	0.889902
cg15096958	7.52792e-11	0.00079992	ZSCAN1	210733	18	BRCA	0.641097	1.79161e-06	0.999969
cg23005227	2.28329e-40	9.999e-05	CISH	3835	1	BRCA	0.916068	4.35102e-13	1
cg23005227	4.66813e-10	9.999e-05	MAPKAPK3	3866	2	BRCA	0.333795	2.92646e-12	1
cg23005227	5.81581e-07	0.00019998	IQCF6	1167776	19	BRCA	0.0206884	0.143552	1
cg00225196	3.15036e-40	9.999e-05	ZNF703	3561	1	BRCA	1.16864	1.16371e-19	1
cg02546690	5.15499e-40	0.00029997	KCNJ11	423601	12	BRCA	1.1402	1.86462e-11	1
cg02546690	9.74843e-23	0.00049995	NUCB2	497546	17	BRCA	0.587253	4.25999e-14	1
cg05707211	1.20992e-39	0.00019998	ZNF703	223296	1	BRCA	1.16864	1.16371e-19	1
cg05707211	5.0745e-23	9.999e-05	ERLIN2	264092	2	BRCA	0.0750607	0.0832567	1
cg05707211	8.19369e-10	0.00029997	PROSC	290096	4	BRCA	-0.0337664	0.740198	1
cg05707211	3.38911e-09	0.00049995	BRF2	377426	6	BRCA	0.283376	6.42419e-07	1
cg05707211	1.49768e-25	9.999e-05	RAB11FIP1	400692	7	BRCA	0.705057	5.65353e-11	1
cg05707211	4.58448e-13	0.00029997	ASH2L	633006	11	BRCA	0.145146	0.000862273	1
cg22882121	2.65398e-39	0.00059994	SLC44A4	2538	1	BRCA	1.98116	1.06712e-12	0.994968
cg22882121	2.81723e-20	0.00039996	CFB	52356	10	BRCA	1.66274	5.69676e-24	1
cg22882121	2.01752e-22	9.999e-05	C4A	107585	19	BRCA	0.967329	2.17375e-06	1
cg02187712	3.64553e-39	0.00089991	SPDEF	11491	1	BRCA	1.74401	5.78896e-07	0.98184
cg20414015	1.11635e-19	0.00029997	SCOC	271326	2	BRCA	0.127438	0.00479944	1
cg20414015	2.47382e-12	0.00069993	MGST2	320190	3	BRCA	-0.281594	1	1
cg20414015	7.55858e-27	0.00039996	ELMOD2	538198	7	BRCA	0.375464	9.11095e-13	1
cg20414015	1.55704e-11	0.00069993	NDUFC1	683407	9	BRCA	0.176794	0.000105906	1
cg20414015	4.31702e-39	0.00039996	TBC1D9	770357	12	BRCA	0.378374	0.000187359	1
cg20414015	8.93695e-26	0.00059994	INPP4B	2319871	19	BRCA	-0.0363943	0.608318	1
cg26703758	4.50328e-39	0.00079992	KCNJ11	380882	10	BRCA	1.1402	1.86462e-11	1
cg26703758	1.25414e-25	9.999e-05	NUCB2	454827	14	BRCA	0.587253	4.25999e-14	1
cg11180129	1.43906e-32	9.999e-05	ALKBH1	26788	1	BRCA	0.156813	4.39244e-05	1
cg11180129	2.35399e-21	9.999e-05	SPTLC2	64456	3	BRCA	0.0908387	0.0675354	1
cg11180129	1.33474e-13	0.00029997	SNW1	79929	5	BRCA	-0.0019254	0.53184	1
cg11180129	3.78069e-22	0.00039996	NOXRED1	258167	10	BRCA	0.156764	0.0553813	1
cg11180129	4.79775e-39	0.00019998	SAMD15	303804	11	BRCA	0.930639	9.37285e-12	1
cg11180129	8.46664e-21	0.00019998	TMED8	304170	12	BRCA	0.201621	2.85727e-07	1
cg11180129	5.21912e-19	9.999e-05	GSTZ1	359860	13	BRCA	0.0589751	0.198008	1
cg11180129	1.0756e-17	0.00019998	POMT2	360341	14	BRCA	-0.0968771	0.992411	1
cg25305774	6.61039e-18	9.999e-05	KIAA1429	79733	2	BRCA	0.380887	2.09517e-14	1
cg25305774	8.50699e-13	0.00079992	DPY19L4	272245	6	BRCA	0.0192158	0.375485	1
cg25305774	2.39774e-31	9.999e-05	TP53INP1	501757	9	BRCA	0.818624	1.19065e-25	1
cg25305774	3.49551e-28	9.999e-05	NDUFAF6	510378	10	BRCA	1.21638	6.38834e-55	1
cg25305774	5.32347e-14	0.00059994	TMEM67	652804	12	BRCA	0.161978	0.0142857	1
cg25305774	6.58308e-39	9.999e-05	PLEKHF2	686091	13	BRCA	0.961461	1.39082e-24	1
cg25305774	1.16554e-14	9.999e-05	RBM12B	706632	14	BRCA	0.45797	6.87368e-12	1
cg25305774	4.82837e-14	0.00019998	C8orf37	821604	17	BRCA	0.170611	0.00837151	1
cg25305774	5.92488e-24	9.999e-05	TRIQK	1429955	18	BRCA	0.288012	9.79284e-08	1
cg19755714	5.09136e-12	0.0009999	MGST2	255979	2	BRCA	-0.281594	1	1
cg19755714	5.6743e-22	9.999e-05	SCOC	335537	3	BRCA	0.127438	0.00479944	1
cg19755714	8.05756e-29	0.00029997	CLGN	505912	6	BRCA	1.95	9.4048e-18	1
cg19755714	8.83419e-27	0.00039996	ELMOD2	602409	7	BRCA	0.375464	9.11095e-13	1
cg19755714	9.41529e-39	0.00039996	TBC1D9	834568	13	BRCA	0.378374	0.000187359	1
cg19755714	1.33761e-26	0.00049995	INPP4B	2384082	19	BRCA	-0.0363943	0.608318	1
cg16013309	1.37413e-38	9.999e-05	CXXC5	45456	1	BRCA	0.689425	5.41839e-14	1
cg16013309	3.80407e-23	0.00059994	SLC23A1	354935	11	BRCA	1.30753	2.04248e-21	0.999973
cg24096323	1.46306e-12	0.00039996	KIAA0247	50702	1	BRCA	0.06875	0.101726	1
cg24096323	1.87047e-11	0.00059994	CCDC177	91094	3	BRCA	0.42002	0.001346	1
cg24096323	1.32738e-33	9.999e-05	PLEKHD1	177541	5	BRCA	1.93737	6.85139e-21	1
cg24096323	1.62512e-38	9.999e-05	SLC39A9	263627	7	BRCA	0.302104	1.57992e-13	1
cg24096323	4.14136e-25	9.999e-05	EXD2	470529	11	BRCA	0.0460709	0.0965108	1
cg24096323	4.27279e-24	9.999e-05	COX16	697434	15	BRCA	0.264594	3.39312e-11	1
cg02009766	2.80012e-38	9.999e-05	TLE3	2891	1	BRCA	0.842517	4.04148e-29	1
cg02009766	2.53606e-21	9.999e-05	LINC00593	256658	2	BRCA	0.672893	2.17416e-22	1
cg02009766	3.34206e-38	9.999e-05	LOC145837	530172	3	BRCA	0.762735	0.000292536	7.52215e-12
cg02009766	5.60475e-36	0.00049995	CT62	1023606	13	BRCA	0.154718	0.257633	1
cg02009766	4.61976e-38	0.00069993	THSD4	1049555	14	BRCA	0.14798	0.217566	1
cg02009766	1.64099e-25	9.999e-05	NR2E3	1718661	17	BRCA	0.116757	0.152917	1
cg09402314	6.05626e-16	9.999e-05	CRAMP1L	3555	1	BRCA	-0.0289984	0.706379	0.70031
cg09402314	3.52305e-38	9.999e-05	HN1L	60080	3	BRCA	1.16562	4.37517e-47	0.000300272
cg23205034	1.5649e-15	9.999e-05	C8orf37	1834984	18	BRCA	0.170611	0.00837151	1
cg23205034	3.52305e-38	9.999e-05	PLEKHF2	1970497	19	BRCA	0.961461	1.39082e-24	1
cg23205034	2.07399e-24	0.00079992	NDUFAF6	2079232	20	BRCA	1.21638	6.38834e-55	1
cg18166959	1.53776e-32	0.00039996	CAPN9	3045	1	BRCA	2.57022	4.91906e-20	1
cg18166959	5.02108e-38	9.999e-05	COG2	101881	3	BRCA	0.657252	9.0366e-57	1
cg13182816	5.80851e-38	0.00039996	FSIP1	602936	4	BRCA	1.70991	1.45302e-14	1
cg13182816	4.88769e-14	0.00029997	SRP14	859286	9	BRCA	0.0180257	0.307902	1
cg07160602	7.61055e-38	0.00019998	IGF1R	4079	1	BRCA	0.187566	0.0402042	1
cg01570265	1.79902e-12	0.00039996	CCDC177	142832	4	BRCA	0.42002	0.001346	1
cg01570265	1.03893e-37	9.999e-05	SLC39A9	315365	7	BRCA	0.302104	1.57992e-13	1
cg01570265	2.2895e-24	9.999e-05	EXD2	522267	11	BRCA	0.0460709	0.0965108	1
cg01570265	7.74535e-22	9.999e-05	COX16	645696	14	BRCA	0.264594	3.39312e-11	1
cg01570265	5.24283e-16	0.00019998	TTC9	927752	20	BRCA	0.68671	1.67049e-06	1
cg14602087	1.8545e-37	0.00059994	ZNF703	3084	1	BRCA	1.16864	1.16371e-19	1
cg14602087	4.19073e-17	0.0009999	ERLIN2	37710	2	BRCA	0.0750607	0.0832567	1
cg14602087	2.00934e-08	0.00069993	PROSC	63714	4	BRCA	-0.0337664	0.740198	1
cg14602087	1.41353e-12	0.00029997	BRF2	151044	6	BRCA	0.283376	6.42419e-07	1
cg14602087	8.81717e-19	0.00019998	RAB11FIP1	174310	7	BRCA	0.705057	5.65353e-11	1
cg14602087	5.52931e-13	0.00029997	ASH2L	406624	11	BRCA	0.145146	0.000862273	1
cg15590426	2.27974e-37	9.999e-05	FAM174B	625483	3	BRCA	0.755477	3.40983e-09	1
cg26344982	3.04241e-37	9.999e-05	BHLHE40	3713	1	BRCA	0.510319	3.7569e-06	1
cg26344982	1.56728e-12	0.00049995	EDEM1	204519	4	BRCA	0.233363	9.70959e-07	1
cg26344982	3.65781e-13	0.00029997	EGOT	231536	5	BRCA	-0.606064	0.999642	1
cg01766957	3.10572e-37	9.999e-05	REEP1	115111	5	BRCA	0.573866	1.91121e-06	1
cg01766957	1.49718e-30	0.00019998	RNF103	392155	11	BRCA	0.248868	6.50132e-09	1
cg01360333	3.3036e-37	9.999e-05	PTPLAD1	3931	1	BRCA	0.660797	4.42708e-18	1
cg01360333	6.92198e-17	0.00059994	VWA9	76714	3	BRCA	0.329772	1.5529e-15	1
cg01360333	3.50104e-26	9.999e-05	RAB11A	335037	10	BRCA	0.268284	1.83125e-13	1
cg02220837	6.24583e-37	9.999e-05	BHLHE40	3675	1	BRCA	0.510319	3.7569e-06	1
cg02220837	3.33709e-15	0.00079992	ARL8B	139156	2	BRCA	0.248569	8.79896e-12	1
cg02220837	6.96473e-15	9.999e-05	EDEM1	204557	4	BRCA	0.233363	9.70959e-07	1
cg02220837	1.02195e-12	0.00029997	EGOT	231498	5	BRCA	-0.606064	0.999642	1
cg24757937	6.24583e-37	9.999e-05	SIX1	4596	1	BRCA	0.598915	0.00223688	0.999825
cg24757937	3.10567e-26	9.999e-05	SIX4	79293	2	BRCA	1.60587	1.75908e-35	1
cg24757937	9.50244e-05	0.00019998	SIX6	135619	4	BRCA	0.0817464	0.00359952	9.57831e-06
cg24757937	5.4191e-19	9.999e-05	C14orf39	158793	5	BRCA	-0.191168	0.944675	0.999894
cg14094521	8.84744e-37	9.999e-05	SCCPDH	18295	1	BRCA	0.676143	2.25883e-21	1
cg14094521	1.21009e-14	0.00019998	LOC149134	70232	2	BRCA	0.338767	0.000941546	1
cg14094521	2.76326e-22	0.00019998	SMYD3	198437	6	BRCA	1.14277	3.5237e-45	1
cg12726213	7.05852e-35	0.00029997	WWP1	13026	1	BRCA	0.469745	2.4626e-10	1
cg12726213	1.73948e-36	0.00019998	SLC7A13	125411	2	BRCA	1.06669	1.05711e-16	1
cg10081621	2.2615e-36	9.999e-05	FAM174B	1531261	5	BRCA	0.755477	3.40983e-09	1
cg15765380	2.55496e-36	9.999e-05	SIAH2	3540	1	BRCA	1.27682	9.58758e-47	1
cg15765380	2.12915e-20	9.999e-05	CLRN1-AS1	92548	3	BRCA	0.750162	1.47532e-26	1
cg15765380	1.05216e-12	0.00019998	CLRN1	181825	6	BRCA	0.22343	3.91789e-12	1
cg15765380	3.73403e-14	9.999e-05	MED12L	325728	8	BRCA	0.777766	2.86884e-10	1
cg08077807	3.99324e-36	9.999e-05	TMEM30B	252541	4	BRCA	0.475604	0.000350357	0.999995
cg08077807	1.59482e-20	0.00029997	M1T1	799612	9	BRCA	0.0336064	0.173213	1
cg08077807	6.47566e-09	0.00059994	PPP2R5E	1973882	18	BRCA	0.240763	1.09832e-07	1
cg08077807	3.76633e-09	0.00019998	WDR89	2107052	19	BRCA	0.104126	0.0131356	1
cg13751386	4.69586e-36	0.00029997	FBP1	453501	4	BRCA	0.71862	9.30213e-10	0.0569922
cg13751386	3.80101e-05	0.00029997	FAM22F	765106	7	BRCA	0.223834	0.0068187	1
cg17740401	1.1177e-15	0.00019998	CDK5RAP3	62396	3	BRCA	0.156582	0.0107026	1
cg17740401	1.21709e-22	0.00019998	PNPO	91936	7	BRCA	0.286184	1.20703e-07	1
cg08705382	6.23339e-36	0.00019998	COG2	456177	3	BRCA	0.657252	9.0366e-57	1
cg08705382	9.77449e-22	0.00049995	ARV1	792798	13	BRCA	0.626992	1.43273e-38	1
cg08705382	3.60746e-17	9.999e-05	GNPAT	1054894	19	BRCA	0.392709	2.4029e-18	1
cg18768347	7.18036e-36	9.999e-05	BHLHE40	3751	1	BRCA	0.510319	3.7569e-06	1
cg18768347	9.49285e-12	0.00059994	EDEM1	204481	4	BRCA	0.233363	9.70959e-07	1
cg18768347	7.29751e-13	0.00029997	EGOT	231574	5	BRCA	-0.606064	0.999642	1
cg00953256	7.32684e-36	9.999e-05	CCND1	13001	1	BRCA	0.687902	2.10319e-11	1
cg00953256	1.70217e-16	9.999e-05	ORAOV1	21289	2	BRCA	0.310752	3.09035e-10	1
cg00953256	1.11459e-13	9.999e-05	FADD	580393	8	BRCA	0.642548	1.53299e-20	1
cg00953256	3.47432e-12	0.00019998	PPFIA1	647930	10	BRCA	0.214003	7.27127e-07	1
cg00953256	1.2166e-07	0.00019998	IGHMBP2	769101	13	BRCA	0.0512549	0.168705	1
cg00953256	1.99266e-12	9.999e-05	CTTN	775736	14	BRCA	0.454285	1.37314e-18	1
cg00953256	9.54541e-34	0.00019998	MTL5	949886	18	BRCA	1.95905	3.21948e-21	1
cg19296305	1.17723e-15	0.00079992	AIMP1	1792375	18	BRCA	0.0820153	0.00865933	1
cg19296305	7.62875e-36	0.00039996	NPNT	2213442	19	BRCA	1.49495	3.43418e-25	1
cg19296305	3.3249e-29	0.00039996	GSTCD	2398069	20	BRCA	0.677823	1.00565e-19	1
cg19683417	1.47153e-22	0.00019998	CDK7	685488	6	BRCA	0.543016	4.81554e-24	1
cg19683417	7.49268e-35	0.00049995	MARVELD2	865805	10	BRCA	1.17466	1.62018e-09	0.761689
cg19683417	1.84786e-24	0.00069993	TRAPPC13	2924574	18	BRCA	0.136645	0.000182873	1
cg13531977	3.30257e-14	9.999e-05	IKBKAP	316811	7	BRCA	0.0912699	0.00393769	1
cg13531977	8.96511e-36	9.999e-05	C9orf152	956992	13	BRCA	0.613509	0.0190825	6.07282e-07
cg09804858	1.39626e-35	9.999e-05	TRERF1	21877	1	BRCA	0.787368	7.97658e-27	1
cg00874605	2.12938e-30	9.999e-05	PARN	154529	1	BRCA	0.627918	1.38525e-74	1
cg00874605	6.9029e-16	0.00019998	BFAR	157069	2	BRCA	0.176527	1.68034e-11	1
cg00874605	2.82945e-21	0.00019998	NOMO1	358044	6	BRCA	0.550836	1.05716e-28	1
cg00874605	1.51319e-35	9.999e-05	PDXDC1	499000	8	BRCA	0.861871	3.98371e-57	1
cg00874605	1.30426e-12	0.00019998	ERCC4	543714	9	BRCA	0.131994	0.00988841	1
cg00874605	5.84269e-26	9.999e-05	RRN3	610712	11	BRCA	0.328331	5.16045e-16	1
cg00874605	1.90623e-28	9.999e-05	GSPT1	2559078	18	BRCA	0.449296	4.74682e-31	1
cg00366037	1.81305e-35	9.999e-05	KAT6B	182679	4	BRCA	0.161883	0.00846907	1
cg00366037	8.14395e-14	0.00039996	AP3M1	870294	11	BRCA	0.0401629	0.137489	1
cg00366037	1.41793e-06	0.00089991	ZSWIM8	1221729	17	BRCA	-0.0913284	0.981376	1
cg13628444	3.00568e-06	0.0009999	POMT1	505498	8	BRCA	-0.0428182	0.841423	1
cg13628444	1.88732e-35	0.00019998	AK8	870409	18	BRCA	0.993379	4.0363e-17	0.654458
cg13209892	7.27555e-12	9.999e-05	SH2D4A	2828	1	BRCA	0.286648	0.000332467	1
cg13209892	1.19506e-14	0.00069993	PSD3	303119	3	BRCA	0.26678	0.00572481	1
cg13209892	1.92558e-35	0.00069993	1T1	1095138	10	BRCA	2.0966	3.3247e-22	0.449648
cg13209892	1.03393e-15	0.00079992	ASAH1	1231808	11	BRCA	-0.175194	0.977401	1
cg13209892	1.99903e-15	0.00049995	PCM1	1333573	12	BRCA	-0.293225	1	1
cg12177314	1.07262e-21	0.00049995	C1orf220	670221	6	BRCA	0.948105	6.93303e-15	1
cg12177314	1.96462e-35	0.00039996	RALGPS2	852590	8	BRCA	1.05735	9.70114e-16	1
cg12177314	1.39308e-15	0.00019998	FAM20B	1153364	10	BRCA	0.155032	0.000671983	1
cg12177314	2.8965e-22	9.999e-05	MRPS14	2849117	20	BRCA	0.323893	3.17547e-21	1
cg00452252	2.40086e-35	0.00019998	COG7	237117	4	BRCA	0.49946	2.60428e-24	1
cg00452252	7.62639e-33	9.999e-05	EARS2	334768	6	BRCA	0.617765	4.50788e-24	1
cg00452252	4.60197e-26	0.00019998	UBFD1	341467	7	BRCA	0.597085	6.00432e-41	1
cg00452252	5.03213e-24	9.999e-05	POLR3E	913141	19	BRCA	0.348326	4.79775e-11	1
cg00638845	3.64349e-14	0.00079992	IL20RA	178316	3	BRCA	-1.37475	1	0.00144134
cg00638845	2.70749e-35	9.999e-05	PEX7	400912	7	BRCA	0.231231	1.11391e-05	1
cg00992348	2.76225e-35	9.999e-05	EXOC6	218765	4	BRCA	0.417001	7.03876e-14	1
cg18809597	2.14455e-14	9.999e-05	OAZ3	9528	1	BRCA	1.03009	4.59998e-17	0.550854
cg18809597	7.96926e-21	0.00059994	RORC	49892	5	BRCA	0.346123	0.0334821	1
cg18809597	2.85153e-35	9.999e-05	RIIAD1	54646	6	BRCA	1.56487	1.68775e-40	0.483605
cg18809597	1.70237e-09	0.00049995	THEM4	133700	11	BRCA	0.131631	0.000416745	1
cg15642209	5.14e-18	0.00079992	AMZ2	45163	3	BRCA	0.381444	1.28574e-15	1
cg24242290	2.46287e-20	0.00039996	CBR4	266682	3	BRCA	-0.0955331	0.977437	1
cg24242290	6.53986e-15	0.0009999	GALNTL6	3069789	14	BRCA	0.320191	0.00689546	0.036578
cg24242290	4.58731e-15	0.00029997	MSMO1	3415966	16	BRCA	0.613568	5.87299e-11	1
cg24242290	3.88083e-35	0.00069993	GALNT7	4425118	19	BRCA	1.1456	3.47613e-16	1
cg17749454	9.62601e-18	9.999e-05	ARMC7	4147	1	BRCA	0.535299	8.33939e-16	1
cg17749454	8.12518e-07	0.00069993	NT5C	25955	3	BRCA	0.194122	0.021924	1
cg17749454	1.70217e-16	0.00019998	ATP5H	58859	6	BRCA	0.363614	7.54637e-11	1
cg17749454	8.84641e-15	0.00049995	SUMO2	77163	7	BRCA	0.324729	3.31369e-16	1
cg17749454	8.19627e-20	0.00059994	ICT1	93153	8	BRCA	0.627123	1.4101e-29	1
cg17749454	9.65898e-15	0.00089991	MRPS7	155814	13	BRCA	0.405135	1.4281e-18	1
cg17749454	5.65015e-17	0.00069993	MIF4GD	164391	14	BRCA	0.231088	2.06824e-08	1
cg17749454	4.76534e-15	9.999e-05	KIAA0195	350729	20	BRCA	0.0105913	0.394735	1
cg25274263	2.6842e-31	0.00049995	KCTD3	1127002	6	BRCA	0.487933	1.9927e-12	1
cg25274263	2.74408e-21	0.00059994	ANGEL2	1424563	8	BRCA	0.295978	2.39007e-10	1
cg25274263	1.10654e-24	0.00039996	FLVCR1	1582134	10	BRCA	1.50584	1.09802e-31	1
cg25274263	3.97243e-27	9.999e-05	GPATCH2	3066817	16	BRCA	0.911562	2.48929e-31	1
cg25274263	4.55303e-35	9.999e-05	SPATA17	3190962	17	BRCA	1.84345	1.32875e-27	1
cg02480685	4.73842e-35	9.999e-05	PLEKHF2	17580	1	BRCA	0.961461	1.39082e-24	1
cg02480685	4.5233e-29	0.00059994	TP53INP1	201914	4	BRCA	0.818624	1.19065e-25	1
cg12178900	4.83391e-35	9.999e-05	ATP7B	12860	1	BRCA	0.605345	6.45853e-12	1
cg12178900	1.27121e-11	9.999e-05	ALG11	13753	2	BRCA	0.744732	1.59621e-25	1
cg12178900	2.09167e-05	0.00039996	CCDC70	136651	5	BRCA	0.0904161	2.56101e-17	1
cg17864487	6.81325e-16	0.00019998	COPS8	649257	16	BRCA	0.265805	6.60562e-15	1
cg07875121	7.39175e-14	0.00069993	SRA1	295510	11	BRCA	0.371787	4.07248e-15	1
cg10260050	5.55801e-35	0.00019998	TMEM25	13627	1	BRCA	0.38918	0.000183976	1
cg10260050	1.12358e-21	0.00019998	IFT46	21359	3	BRCA	-0.199202	0.999987	1
cg09560658	5.90042e-35	0.00089991	NPNT	152914	1	BRCA	1.49495	3.43418e-25	1
cg09560658	9.13172e-21	9.999e-05	TBCK	199366	2	BRCA	-0.173552	0.999497	1
cg09560658	4.72565e-18	0.00019998	AIMP1	267254	3	BRCA	0.0820153	0.00865933	1
cg09560658	1.4186e-24	9.999e-05	INTS12	339630	5	BRCA	0.128724	0.000155678	1
cg00395579	4.34713e-09	0.00079992	UBR5	36130	2	BRCA	0.0954091	0.0464744	1
cg00395579	1.97557e-19	0.00019998	AZIN1	632798	6	BRCA	0.377714	1.18643e-15	1
cg00395579	7.49268e-35	9.999e-05	GRHL2	738929	7	BRCA	1.60728	1.4544e-07	1
cg00395579	4.64591e-15	0.00069993	ZNF706	1025637	12	BRCA	0.280608	1.99766e-10	1
cg00395579	7.41416e-26	0.00049995	DCAF13	1183343	15	BRCA	1.03189	1.58289e-58	1
cg00395579	4.56096e-22	0.00039996	YWHAZ	1277974	16	BRCA	0.674174	2.48627e-31	1
cg12069158	9.18859e-17	9.999e-05	SNW1	3800913	10	BRCA	-0.0019254	0.53184	1
cg12069158	7.64322e-35	0.00079992	TTC8	7262085	19	BRCA	0.135165	0.0177099	1
cg20655220	3.13855e-27	0.00089991	GIN1	209104	2	BRCA	-0.152171	0.999587	1
cg20655220	4.82618e-15	9.999e-05	PPIP5K2	209220	3	BRCA	0.0705985	0.118243	1
cg20655220	3.91734e-30	0.0009999	C5orf30	347704	4	BRCA	0.394883	2.09142e-07	1
cg20655220	1.53084e-34	0.00069993	NUDT12	651752	7	BRCA	0.0140431	0.423027	0.239812
cg20655220	8.61164e-35	0.00069993	FAM174A	2375612	10	BRCA	0.330739	6.417e-09	1
cg20655220	3.06763e-14	0.00039996	RIOK2	5727731	16	BRCA	-0.0539818	0.950186	1
cg08462367	2.33726e-20	9.999e-05	RAB11FIP1	562281	8	BRCA	0.705057	5.65353e-11	1
cg08462367	9.25147e-09	0.00079992	ASH2L	794595	12	BRCA	0.145146	0.000862273	1
cg11802013	1.09454e-33	9.999e-05	CCND1	13301	1	BRCA	0.687902	2.10319e-11	1
cg11802013	1.77155e-20	9.999e-05	ORAOV1	20989	2	BRCA	0.310752	3.09035e-10	1
cg11802013	1.50887e-05	0.00039996	FGF3	165016	5	BRCA	0.185343	1.05844e-05	0.839471
cg11802013	1.89874e-15	9.999e-05	FADD	580093	8	BRCA	0.642548	1.53299e-20	1
cg11802013	7.51185e-15	0.00019998	PPFIA1	647630	10	BRCA	0.214003	7.27127e-07	1
cg11802013	1.15994e-09	9.999e-05	IGHMBP2	769401	13	BRCA	0.0512549	0.168705	1
cg11802013	1.75771e-13	9.999e-05	CTTN	775436	14	BRCA	0.454285	1.37314e-18	1
cg11802013	2.58714e-09	0.00059994	MRPL21	797871	15	BRCA	0.37978	9.12428e-13	1
cg11802013	1.02973e-34	9.999e-05	MTL5	950186	18	BRCA	1.95905	3.21948e-21	1
cg13428086	1.07143e-34	9.999e-05	CASZ1	11290	1	BRCA	0.648808	7.66285e-07	1
cg13428086	8.62988e-19	0.00019998	UBIAD1	590038	16	BRCA	0.0546918	0.0805465	1
cg01901579	2.62078e-21	0.00049995	SERPI15	567908	14	BRCA	-0.666472	0.99992	1.3169e-08
cg01901579	2.02345e-18	0.00039996	SERPI14	587888	15	BRCA	-0.0653021	0.620569	1
cg01901579	1.18714e-34	0.00019998	SERPI111	696608	18	BRCA	0.329992	0.130365	0.983695
cg02947498	1.20687e-34	9.999e-05	EFCAB11	281300	3	BRCA	0.579214	6.27607e-23	1
cg04827020	8.26129e-18	9.999e-05	THBS1	2374	1	BRCA	0.170198	0.0360766	1
cg01864791	1.33263e-34	9.999e-05	BHLHE40	3865	1	BRCA	0.510319	3.7569e-06	1
cg01864791	5.96481e-17	0.00029997	ARL8B	138966	2	BRCA	0.248569	8.79896e-12	1
cg01864791	1.18369e-13	0.00019998	EDEM1	204367	4	BRCA	0.233363	9.70959e-07	1
cg01864791	2.25872e-09	0.00049995	TRNT1	1856258	10	BRCA	0.261244	6.91748e-11	1
cg08755736	1.33263e-34	9.999e-05	TP53INP1	3686	1	BRCA	0.818624	1.19065e-25	1
cg11756387	1.3865e-34	9.999e-05	PTP4A2	2743	1	BRCA	0.388274	2.95675e-12	1
cg11756387	1.74317e-28	0.00029997	BAI2	171595	5	BRCA	1.36601	2.23036e-19	0.0131175
cg03103549	1.55308e-34	9.999e-05	C20orf26	17677	2	BRCA	0.727966	1.99697e-08	1
cg03103549	1.63648e-05	0.00049995	LINC00493	1467406	16	BRCA	-0.0707446	0.9464	1
cg23057597	1.82927e-34	9.999e-05	TPBG	2349	1	BRCA	0.794577	1.94289e-13	1
cg01328621	2.05964e-34	0.00029997	AAGAB	1019742	16	BRCA	0.731434	3.05489e-30	1
cg15777028	2.4122e-34	9.999e-05	SLC38A1	2939	1	BRCA	0.841282	1.00365e-06	1
cg15777028	1.03177e-17	0.00029997	RPAP3	1442505	16	BRCA	0.352607	2.3662e-13	1
cg10754794	2.36074e-17	0.00059994	HECTD2	672440	11	BRCA	-0.0686859	0.822413	1
cg10754794	2.46028e-34	9.999e-05	EXOC6	674646	12	BRCA	0.417001	7.03876e-14	1
cg05177729	4.53089e-34	9.999e-05	CCND1	13475	1	BRCA	0.687902	2.10319e-11	1
cg05177729	8.03318e-19	9.999e-05	ORAOV1	20815	2	BRCA	0.310752	3.09035e-10	1
cg05177729	5.60222e-05	0.0009999	FGF3	164842	5	BRCA	0.185343	1.05844e-05	0.839471
cg05177729	2.25728e-13	0.00019998	FADD	579919	8	BRCA	0.642548	1.53299e-20	1
cg05177729	3.2206e-13	0.00019998	PPFIA1	647456	10	BRCA	0.214003	7.27127e-07	1
cg05177729	3.69483e-09	0.00019998	IGHMBP2	769575	13	BRCA	0.0512549	0.168705	1
cg05177729	9.705e-12	9.999e-05	CTTN	775262	14	BRCA	0.454285	1.37314e-18	1
cg05177729	3.64925e-34	0.00019998	MTL5	950360	18	BRCA	1.95905	3.21948e-21	1
cg19171161	8.05756e-29	0.00019998	CBX4	9552	1	BRCA	1.47072	1.74996e-35	1
cg19171161	2.7078e-32	0.00019998	CCDC40	206770	6	BRCA	0.718925	5.34664e-10	1
cg19171161	9.35801e-20	0.00019998	SLC26A11	390539	12	BRCA	0.449164	3.84947e-10	1
cg19171161	1.6993e-11	0.00079992	ENDOV	585306	14	BRCA	0.0646166	0.193857	1
cg19171161	3.79578e-34	9.999e-05	CANT1	797760	18	BRCA	1.03568	1.75601e-32	1
cg01869342	1.07525e-29	0.00019998	GSTCD	351702	4	BRCA	0.677823	1.00565e-19	1
cg01869342	8.50144e-22	0.00079992	INTS12	353791	5	BRCA	0.128724	0.000155678	1
cg02793162	5.30208e-34	0.00029997	AAGAB	1411000	20	BRCA	0.731434	3.05489e-30	1
cg04717045	2.23641e-32	9.999e-05	CCND1	12915	1	BRCA	0.687902	2.10319e-11	1
cg04717045	4.24815e-17	9.999e-05	ORAOV1	21375	2	BRCA	0.310752	3.09035e-10	1
cg04717045	6.70806e-14	9.999e-05	FADD	580479	8	BRCA	0.642548	1.53299e-20	1
cg04717045	1.83415e-11	0.00019998	PPFIA1	648016	10	BRCA	0.214003	7.27127e-07	1
cg04717045	2.43251e-08	0.00019998	IGHMBP2	769015	13	BRCA	0.0512549	0.168705	1
cg04717045	2.80264e-12	9.999e-05	CTTN	775822	14	BRCA	0.454285	1.37314e-18	1
cg04717045	5.84891e-34	0.00019998	MTL5	949800	18	BRCA	1.95905	3.21948e-21	1
cg23400169	6.18492e-11	0.00019998	SH2D4A	559685	4	BRCA	0.286648	0.000332467	1
cg23400169	3.96833e-20	0.00019998	ASAH1	668887	5	BRCA	-0.175194	0.977401	1
cg23400169	5.9458e-22	0.00049995	SLC7A2	1215108	13	BRCA	-0.120681	0.786107	1
cg09984096	4.79065e-11	0.00019998	SH2D4A	1975636	18	BRCA	0.286648	0.000332467	1
cg20652822	6.37585e-15	0.00059994	AFMID	318076	8	BRCA	0.164251	0.0331127	1
cg20652822	2.3124e-23	0.00039996	SYNGR2	336803	10	BRCA	0.978588	6.5938e-33	1
cg20652822	1.35681e-33	9.999e-05	CANT1	504423	15	BRCA	1.03568	1.75601e-32	1
cg23956680	1.63399e-19	0.00049995	NPEPPS	299303	6	BRCA	0.166128	4.49479e-05	1
cg23956680	6.22329e-06	0.00089991	GOSR2	300532	7	BRCA	-0.045138	0.969625	1
cg23956680	1.09062e-17	0.00059994	WNT3	404936	9	BRCA	0.572181	6.7568e-06	0.677334
cg23956680	6.57904e-27	0.00079992	NSF	599616	14	BRCA	0.767773	1.58524e-37	1
cg23956680	1.22293e-08	0.00079992	ARL17A	643930	18	BRCA	0.00871334	0.444985	0.286022
cg14214797	2.00349e-33	9.999e-05	CCDC88C	22568	1	BRCA	0.761398	1.06468e-17	1
cg08240383	2.12392e-33	9.999e-05	KCNH1	748947	11	BRCA	1.85621	1.25471e-33	1
cg08240383	4.63276e-22	0.00039996	TRAF5	941447	13	BRCA	0.634246	1.25462e-17	1
cg08240383	5.98114e-30	9.999e-05	LINC00467	997587	14	BRCA	0.706698	4.07305e-30	1
cg15644639	3.10163e-21	0.00019998	RNF139	51932	4	BRCA	0.270716	2.37669e-08	1
cg15644639	1.61895e-20	9.999e-05	TRMT12	75892	5	BRCA	0.589384	2.19057e-28	1
cg15644639	8.63437e-22	9.999e-05	KIAA0196	565119	10	BRCA	0.426596	4.86341e-19	1
cg15644639	2.16564e-33	9.999e-05	FAM84B	2031769	19	BRCA	0.643909	9.79125e-12	1
cg04573500	2.25154e-33	0.00019998	MSI2	104950	1	BRCA	1.1548	1.34012e-21	1
cg04573500	1.3346e-12	0.00019998	CUEDC1	536322	11	BRCA	0.361917	1.26045e-07	1
cg04573500	2.95574e-11	0.00039996	DYNLL2	716352	14	BRCA	0.047517	0.104877	1
cg04573500	9.92522e-20	0.00059994	MKS1	852238	20	BRCA	0.229918	8.64974e-06	1
cg02007217	2.34077e-33	9.999e-05	GPR39	2101	1	BRCA	0.497289	0.003156	1
cg08471972	8.03979e-09	0.00019998	INTS6	114451	3	BRCA	0.0795521	0.0484758	1
cg08471972	6.55633e-30	9.999e-05	ATP7B	689770	11	BRCA	0.605345	6.45853e-12	1
cg08471972	1.3803e-11	9.999e-05	ALG11	742147	12	BRCA	0.744732	1.59621e-25	1
cg08471972	2.78786e-33	9.999e-05	NEK5	858838	14	BRCA	1.08969	7.38342e-11	1
cg17339440	2.23876e-28	9.999e-05	RAB11FIP1	8313	1	BRCA	0.705057	5.65353e-11	1
cg17339440	1.91964e-08	0.00079992	BRF2	36517	2	BRCA	0.283376	6.42419e-07	1
cg17339440	2.00934e-08	0.00069993	PROSC	123847	6	BRCA	-0.0337664	0.740198	1
cg17339440	1.44636e-12	0.00029997	ASH2L	219061	11	BRCA	0.145146	0.000862273	1
cg17339440	3.30402e-07	0.00039996	BAG4	290156	13	BRCA	-0.0270912	0.634924	1
cg17339440	2.46565e-07	0.00029997	WHSC1L1	393778	17	BRCA	0.131335	0.0122429	1
cg25998745	1.19233e-23	9.999e-05	PTK2	17212	1	BRCA	0.40055	2.03502e-29	1
cg25998745	3.25643e-33	9.999e-05	TRAPPC9	559946	10	BRCA	0.660272	1.8681e-39	1
cg16342597	3.45151e-33	9.999e-05	NLK	49998	1	BRCA	0.567515	2.61119e-25	1
cg16342597	5.37714e-10	9.999e-05	IFT20	242807	9	BRCA	0.247133	4.21258e-10	1
cg16342597	1.34373e-18	0.00019998	POLDIP2	264915	10	BRCA	0.309576	4.22631e-16	1
cg16342597	1.44129e-31	9.999e-05	TMEM199	264999	11	BRCA	0.471693	2.26256e-24	1
cg17176029	3.58797e-33	0.00069993	COG2	2470	1	BRCA	0.657252	9.0366e-57	1
cg12930753	3.87716e-33	0.00049995	PLEKHF2	21377	1	BRCA	0.961461	1.39082e-24	1
cg20900312	1.59746e-13	0.00089991	GSTZ1	116645	6	BRCA	0.0589751	0.198008	1
cg20900312	1.16554e-14	0.00069993	SPTLC2	412525	16	BRCA	0.0908387	0.0675354	1
cg20900312	3.99199e-23	0.0009999	IFT43	1218487	20	BRCA	0.24923	4.3308e-07	1
cg05069228	1.21912e-19	0.00029997	ACOX2	3270693	16	BRCA	-0.698804	1	0.0413321
cg05069228	6.53559e-33	0.00019998	KCTD6	3309530	17	BRCA	0.51674	1.12895e-15	1
cg05069228	7.1664e-22	9.999e-05	PDHB	3374043	18	BRCA	0.0858248	0.0112033	1
cg26371913	6.79282e-33	9.999e-05	STC2	13769	1	BRCA	-0.275923	0.860324	1
cg26371913	1.94686e-19	9.999e-05	LOC285593	265691	5	BRCA	-0.327137	0.999202	1
cg26371913	0.00178585	0.00059994	SNORA74B	293224	6	BRCA	-0.0651393	0.847672	1
cg26371913	5.11658e-07	0.00089991	BOD1	302711	7	BRCA	-0.0411022	0.916239	1
cg08629176	8.08051e-33	0.00019998	MSI2	88231	1	BRCA	1.1548	1.34012e-21	1
cg02321903	8.23777e-33	9.999e-05	VPS37C	2859	1	BRCA	0.767534	2.50922e-29	1
cg02321903	3.06832e-12	9.999e-05	DDB1	168966	7	BRCA	0.268186	9.43558e-17	1
cg02321903	9.63283e-27	0.00039996	DAK	174597	8	BRCA	0.466589	3.21289e-10	1
cg00051307	9.22579e-13	0.00039996	UTP15	337404	6	BRCA	0.113134	0.00404081	1
cg00051307	9.63283e-27	9.999e-05	GFM2	1538848	16	BRCA	0.184684	1.29523e-06	1
cg18542304	1.21058e-32	0.00019998	IGF1R	95454	1	BRCA	0.187566	0.0402042	1
cg13472610	5.52931e-13	0.00039996	BRWD1	426570	5	BRCA	0.167323	0.00320333	1
cg13472610	1.37102e-14	0.00029997	WRB	577421	8	BRCA	0.169825	7.13204e-05	1
cg13472610	1.43906e-32	9.999e-05	LCA5L	626345	10	BRCA	0.765883	5.42674e-14	1
cg11680908	4.1219e-23	9.999e-05	CDK7	488395	6	BRCA	0.543016	4.81554e-24	1
cg11680908	5.92264e-20	0.00069993	TAF9	620417	8	BRCA	0.125374	7.82741e-05	1
cg11680908	1.30427e-14	0.00059994	GTF2H2C	813805	11	BRCA	0.380793	1.11204e-07	1
cg12944572	1.84087e-09	0.00029997	SAP18	144576	3	BRCA	-0.0775466	0.991026	1
cg12944572	2.10182e-13	9.999e-05	MRP63	180295	4	BRCA	0.293052	2.56163e-09	1
cg12944572	1.46695e-32	9.999e-05	IFT88	380143	8	BRCA	0.142741	0.00279292	1
cg12944572	1.82533e-14	9.999e-05	EFHA1	518491	11	BRCA	0.0253276	0.266977	1
cg16520191	1.31107e-19	0.00089991	LINC00593	538542	11	BRCA	0.672893	2.17416e-22	1
cg27606671	3.10116e-19	9.999e-05	PPP6R3	313722	9	BRCA	0.178524	7.37492e-08	1
cg27606671	2.82638e-15	0.00059994	FAM86C2P	341655	10	BRCA	0.233387	0.0021483	1
cg27606671	1.84661e-32	0.00029997	MTL5	603703	16	BRCA	1.95905	3.21948e-21	1
cg03604930	1.32912e-08	0.00019998	FECH	588635	6	BRCA	0.0474051	0.0737522	1
cg05903710	1.29294e-23	0.00069993	NSMCE1	95618	3	BRCA	0.342055	3.35975e-12	1
cg05903710	2.4143e-32	9.999e-05	GTF3C1	185518	5	BRCA	0.831201	6.72547e-47	1
cg05903710	2.75877e-30	9.999e-05	KIAA0556	185735	6	BRCA	0.536228	3.65766e-15	1
cg05903710	2.47864e-27	9.999e-05	CLN3	1124974	13	BRCA	0.783146	1.13795e-25	1
cg05903710	3.10442e-17	0.00029997	ZKSCAN2	2106876	17	BRCA	0.191897	4.82166e-05	1
cg00732656	2.55687e-32	0.00019998	SIAH2	21448	1	BRCA	1.27682	9.58758e-47	1
cg00732656	2.96111e-17	0.00019998	CLRN1-AS1	110456	3	BRCA	0.750162	1.47532e-26	1
cg00732656	1.97561e-28	0.00019998	SELT	138747	4	BRCA	0.470628	1.42295e-24	1
cg00732656	1.138e-12	0.00019998	CLRN1	199733	7	BRCA	0.22343	3.91789e-12	1
cg00732656	5.00849e-14	9.999e-05	MED12L	343636	9	BRCA	0.777766	2.86884e-10	1
cg17451941	2.73982e-12	0.0009999	B3GALNT2	586562	9	BRCA	0.469042	1.60538e-23	1
cg17451941	2.60623e-32	9.999e-05	TBCE	723615	12	BRCA	0.802854	2.98441e-71	1
cg17451941	8.20975e-26	0.00039996	GGPS1	762474	13	BRCA	0.68055	3.35169e-54	1
cg17451941	6.08655e-14	0.00079992	RBM34	929571	15	BRCA	0.449808	2.34695e-34	1
cg13433729	2.65653e-32	9.999e-05	EZR	7448	1	BRCA	1.30002	2.37196e-24	1
cg13433729	1.20167e-17	0.00029997	TULP4	498198	9	BRCA	0.552429	1.84681e-21	1
cg19075717	2.76005e-32	0.00079992	EPN3	57157	4	BRCA	2.411	9.15362e-16	0.78873
cg19075717	1.76229e-26	9.999e-05	RSAD1	114749	7	BRCA	0.0593568	0.0810575	1
cg19075717	6.73735e-17	9.999e-05	LUC7L3	125985	10	BRCA	0.0146398	0.39501	1
cg19075717	6.72474e-16	0.00029997	MRPL27	220377	14	BRCA	0.473989	1.18267e-14	1
cg19075717	1.97348e-15	9.999e-05	NME1-NME2	559956	19	BRCA	0.97776	1.354e-10	1
cg19075717	2.72089e-10	0.00049995	NME2	571855	20	BRCA	0.426164	2.53388e-10	0.781913
cg03094226	2.33856e-14	9.999e-05	RBM4	150349	7	BRCA	0.420011	3.66865e-23	1
cg03094226	2.86757e-32	9.999e-05	CCDC87	196201	11	BRCA	1.25756	5.0382e-25	1
cg19547141	2.92288e-32	0.00019998	TMEM25	88487	5	BRCA	0.38918	0.000183976	1
cg19547141	5.94141e-19	0.00049995	IFT46	123475	8	BRCA	-0.199202	0.999987	1
cg06105093	9.7377e-21	0.00079992	GPR139	500609	10	BRCA	0.903745	5.44937e-19	0.999856
cg06105093	1.23908e-31	0.00079992	COQ7	505178	11	BRCA	0.163827	1.04859e-05	1
cg06105093	3.16901e-32	9.999e-05	GP2	754344	14	BRCA	1.41076	4.23636e-05	0.8763
cg06105093	4.1174e-19	0.00029997	UMOD	779546	16	BRCA	0.459369	0.000234246	1
cg04366880	3.2777e-32	0.00089991	EXOC6	1159254	17	BRCA	0.417001	7.03876e-14	1
cg20672549	9.219e-25	9.999e-05	WIBG	110446	13	BRCA	0.532138	2.86664e-21	1
cg20672549	2.34993e-23	0.00029997	1BP2	185980	18	BRCA	0.663272	6.90442e-39	1
cg20672549	3.2777e-32	0.00059994	D1JC14	207801	20	BRCA	0.323864	4.00629e-21	1
cg24803346	3.53768e-32	9.999e-05	SFXN5	6885	1	BRCA	1.06363	3.02018e-20	1
cg24803346	6.35027e-27	9.999e-05	EMX1	56872	2	BRCA	1.89202	6.75416e-27	1
cg24803346	4.53927e-30	9.999e-05	SPR	86964	3	BRCA	0.675754	1.66049e-21	1
cg17751414	3.4859e-16	9.999e-05	TRMT1L	506059	4	BRCA	0.288353	4.22415e-10	1
cg17751414	4.04285e-32	0.00019998	C1orf27	712599	9	BRCA	0.455748	2.09184e-20	1
cg17751414	1.90573e-23	9.999e-05	EDEM3	908248	12	BRCA	0.524564	2.1134e-13	1
cg15086439	4.12063e-32	9.999e-05	GGPS1	1071200	14	BRCA	0.68055	3.35169e-54	1
cg15086439	5.33868e-13	0.00039996	ARID4B	1071537	15	BRCA	0.303686	5.97891e-07	1
cg12629991	4.44692e-32	9.999e-05	PBX1	69023	1	BRCA	0.517312	1.80767e-14	1
cg12629991	4.48776e-27	0.00019998	TMCO1	1110335	8	BRCA	0.726659	7.73864e-52	1
cg12629991	3.3801e-12	0.00049995	FMO9P	1945362	16	BRCA	0.625323	1.74416e-21	1
cg07565042	1.2715e-21	9.999e-05	RNF141	19317	1	BRCA	-0.301276	1	1
cg07565042	2.12496e-19	9.999e-05	CTR9	229354	7	BRCA	0.0307647	0.180526	1
cg07565042	4.79885e-32	9.999e-05	TMEM41B	1207140	18	BRCA	0.592727	1.69973e-19	1
cg07565042	4.58448e-13	0.00019998	USP47	1319513	19	BRCA	-0.273041	1	0.0429257
cg14685146	8.84498e-16	0.00069993	TMEM101	3593	1	BRCA	-0.155134	0.9602	0.974594
cg14685146	9.1486e-23	9.999e-05	1GS	5358	2	BRCA	0.405883	0.00485241	0.603327
cg14685146	4.95164e-32	9.999e-05	PYY	6913	3	BRCA	1.14938	1.21395e-15	1
cg14685146	2.1017e-31	0.00069993	G6PC3	59346	5	BRCA	0.468905	1.3697e-17	1
cg14685146	1.5068e-21	0.00049995	MPP2	101682	9	BRCA	-0.233916	0.98033	0.903779
cg14685146	2.36714e-13	0.00019998	TMUB2	175602	14	BRCA	-0.169541	1	1
cg14685146	2.74571e-14	9.999e-05	MPP3	178203	15	BRCA	0.206887	0.00690269	0.999999
cg14685146	9.23317e-18	0.00039996	UBTF	207118	17	BRCA	0.307252	7.43059e-10	1
cg23100133	2.98884e-22	9.999e-05	MGAT4A	87391	1	BRCA	0.604682	8.81373e-14	1
cg23100133	5.88179e-25	0.00059994	KIAA1211L	117702	2	BRCA	0.386633	3.88625e-06	1
cg23100133	5.08082e-32	0.00039996	C2orf15	323203	6	BRCA	0.991352	5.47391e-12	1
cg23100133	4.0334e-05	0.00079992	TMEM131	822626	17	BRCA	0.0452761	0.10062	1
cg24164612	9.44565e-21	9.999e-05	KRT33A	2174	1	BRCA	0.256941	0.00228257	1
cg24164612	2.3913e-20	9.999e-05	KRT31	48962	5	BRCA	0.958821	6.3854e-09	1
cg24164612	7.70717e-15	0.00019998	KRT32	118756	11	BRCA	-0.674238	0.999664	1
cg24164612	2.34669e-13	9.999e-05	KRT35	132510	13	BRCA	0.193265	3.28273e-08	1
cg13763287	1.95723e-05	0.00019998	FBP2	500003	5	BRCA	-0.191869	0.969138	1
cg13763287	2.28662e-05	0.00019998	FAM22F	765152	7	BRCA	0.223834	0.0068187	1
cg21862081	5.38877e-14	0.00039996	GSTZ1	17542	2	BRCA	0.0589751	0.198008	1
cg12716367	2.76169e-13	0.00069993	PCM1	154889	3	BRCA	-0.293225	1	1
cg12716367	5.24283e-16	0.00039996	VPS37A	493190	9	BRCA	-0.0556205	0.903957	1
cg02981942	7.2903e-32	9.999e-05	IRX5	390505	2	BRCA	1.08117	1.95302e-09	1
cg02981942	1.70233e-26	0.00049995	TOX3	1992890	17	BRCA	1.22072	1.13414e-06	0.677912
cg16228086	1.9449e-16	0.00069993	PTCD2	436699	6	BRCA	-0.225073	0.999998	1
cg12172163	3.4824e-11	0.00029997	PROZ	12985	1	BRCA	0.766202	1.96708e-15	1
cg12172163	7.70282e-32	9.999e-05	F7	65848	5	BRCA	1.73842	9.10708e-17	0.106205
cg12172163	1.2875e-18	9.999e-05	MCF2L	126984	7	BRCA	-0.0867648	0.941423	1
cg12172163	1.75798e-23	0.00079992	GRTP1	183841	8	BRCA	0.877884	1.72191e-18	1
cg12172163	1.87457e-11	0.00039996	DCUN1D2	319068	10	BRCA	0.118792	0.000510436	1
cg12172163	1.54482e-15	9.999e-05	TMCO3	319353	11	BRCA	0.278004	1.68374e-07	1
cg18454510	7.96839e-32	0.00049995	LRFN2	191941	2	BRCA	1.98941	9.4823e-34	0.999814
cg27327508	1.33474e-13	0.00069993	PPIP5K2	105323	3	BRCA	0.0705985	0.118243	1
cg27327508	1.21842e-17	0.00019998	CHD1	4088395	12	BRCA	0.0717673	0.134772	1
cg26938676	3.93766e-18	0.00069993	PSEN1	399016	6	BRCA	0.133978	1.01117e-07	1
cg26938676	8.16922e-32	0.00089991	ACOT4	854283	12	BRCA	0.699534	8.93756e-12	1
cg00347938	4.2117e-31	9.999e-05	CCND1	13239	1	BRCA	0.687902	2.10319e-11	1
cg00347938	2.83084e-11	0.00029997	ORAOV1	21051	2	BRCA	0.310752	3.09035e-10	1
cg00347938	1.25531e-09	0.00019998	PPFIA1	647692	10	BRCA	0.214003	7.27127e-07	1
cg00347938	8.97358e-06	0.00059994	IGHMBP2	769339	13	BRCA	0.0512549	0.168705	1
cg00347938	8.48496e-32	0.00089991	MTL5	950124	18	BRCA	1.95905	3.21948e-21	1
cg20239391	1.33834e-22	9.999e-05	ELMO2	4538	1	BRCA	0.351624	3.02138e-26	1
cg20239391	1.90374e-12	0.00039996	TP53RK	287346	8	BRCA	0.457733	2.20406e-15	1
cg20239391	8.64735e-32	0.00029997	SLC2A10	307546	9	BRCA	0.950879	1.21173e-29	1
cg20239391	1.26271e-28	9.999e-05	ZMYND8	837160	17	BRCA	0.499412	2.00583e-21	1
cg02631092	6.5511e-16	0.00019998	GBF1	97093	5	BRCA	0.204794	1.99731e-10	1
cg02631092	5.06127e-10	0.00069993	LDB1	222138	14	BRCA	0.174885	0.00260933	1
cg02631092	8.16356e-08	0.00069993	HPS6	277224	15	BRCA	0.159307	0.00268372	1
cg02631092	9.68852e-32	9.999e-05	ARL3	371840	18	BRCA	0.37685	1.3714e-15	1
cg05046589	9.87376e-32	9.999e-05	BAMBI	4109	1	BRCA	0.560963	0.00010197	1
cg05046589	1.04847e-11	0.00029997	MTPAP	1667732	15	BRCA	0.217331	1.35719e-07	0.999983
cg15468564	1.17074e-31	9.999e-05	ST8SIA6	3467	1	BRCA	-0.0962705	0.694834	1
cg06881965	7.92347e-18	0.00019998	RDH11	1437496	17	BRCA	0.410093	7.10192e-22	1
cg16025492	1.57113e-16	0.00079992	FEM1C	115842	1	BRCA	-0.0841916	0.936627	1
cg16025492	1.33639e-31	9.999e-05	PGGT1B	166178	3	BRCA	0.207517	6.98305e-06	1
cg16025492	8.07151e-26	0.00029997	TMED7	196984	5	BRCA	0.223435	4.09997e-05	1
cg16025492	2.08036e-27	9.999e-05	COMMD10	655978	12	BRCA	0.201651	8.66234e-07	1
cg16025492	9.06713e-25	9.999e-05	YTHDC2	1915356	15	BRCA	0.104636	0.0276291	1
cg16025492	8.63222e-30	0.00019998	REEP5	2506716	19	BRCA	-0.132537	0.998073	1
cg16025492	2.00022e-23	0.00029997	DTWD2	3559491	20	BRCA	-0.0134151	0.580002	1
cg16015285	1.58398e-31	9.999e-05	FAM84B	12949	1	BRCA	0.643909	9.79125e-12	1
cg16015285	3.64864e-15	0.00059994	KIAA0196	1479599	8	BRCA	0.426596	4.86341e-19	1
cg23367119	8.78528e-28	0.00029997	PTGR2	88120	3	BRCA	-0.0026229	0.522771	1
cg23367119	3.62217e-25	9.999e-05	ZNF410	88260	4	BRCA	0.139281	2.46049e-08	1
cg23367119	1.87704e-31	0.0009999	ACOT4	172002	7	BRCA	0.699534	8.93756e-12	1
cg23367119	6.04511e-26	9.999e-05	COQ6	186223	8	BRCA	0.0470454	0.104573	1
cg18997901	2.26611e-31	9.999e-05	MYO6	2411	1	BRCA	0.784024	1.52023e-15	1
cg18997901	3.99444e-14	0.00079992	IMPG1	321013	4	BRCA	0.302394	0.00924814	1
cg13241663	2.30917e-31	0.00019998	LIG3	181982	3	BRCA	0.867573	1.89508e-25	1
cg13241663	9.28525e-12	0.00019998	RFFL	228045	6	BRCA	0.269978	9.47034e-12	1
cg13241663	6.67385e-08	0.00049995	RAD51D	307965	7	BRCA	0.0482353	0.0666604	1
cg08450554	2.73514e-31	9.999e-05	AMACR	1379901	13	BRCA	0.569352	1.73138e-24	1
[truncated: 10,805 more rows]

## Sheet: Hyper
Probe	Pr	Pe	Gene	Distance	Rank	CT	log2(Tumor/Normal)	Pvalue for one-tail t.test gene expression between Tumor and Normal	Pvalue for promoter Methylation
cg01064725	2.74703e-11	9.999e-05	PIK3C2B	2137	1	BLCA	-0.271816	0.0977473	1
cg01064725	6.43519e-10	0.00079992	PLEKHA6	132669	5	BLCA	-0.572312	0.02667	1
cg01064725	1.7371e-10	0.00039996	GOLT1A	278493	7	BLCA	1.04925	0.835538	1
cg07474957	3.34776e-11	9.999e-05	PPP1R18	4248	1	BLCA	-0.301812	0.135975	1
cg00675569	4.4967e-11	0.00019998	CXCL12	1034294	17	BLCA	-3.31814	1.16126e-09	0.538279
cg09636715	1.7854e-06	9.999e-05	HOXA10	2822	1	BLCA	-0.57698	0.0179207	0.689798
cg09636715	3.69014e-10	9.999e-05	HOXA11	7777	2	BLCA	-1.08942	0.000454282	0.92734
cg09636715	8.06613e-11	9.999e-05	HOXA11-AS	7969	3	BLCA	-1.67799	2.42583e-07	0.999737
cg09636715	7.36659e-08	9.999e-05	HOXA9	11907	4	BLCA	-0.895645	0.00963035	0.725337
cg09636715	8.64516e-07	0.00049995	HOXA13	22667	6	BLCA	-2.04896	1.54193e-06	1
cg04609245	8.88454e-11	9.999e-05	RHOH	1447765	15	BLCA	-1.38265	0.000194325	1
cg18586886	1.0772e-10	9.999e-05	PPP1R18	2693	1	BLCA	-0.301812	0.135975	1
cg18586886	3.26307e-07	0.00079992	HLA-E	195109	15	BLCA	-0.17424	0.183336	1
cg09881545	4.24577e-08	9.999e-05	EGOT	344355	5	BLCA	-0.728679	0.017281	1
cg09881545	7.02338e-08	0.00049995	IL5RA	1985571	12	BLCA	-0.583968	0.0222782	0.988378
cg09881545	1.57944e-10	0.00039996	LMCD1	3405880	13	BLCA	-1.99313	0.000160697	1
cg08887400	1.7371e-10	0.00019998	PPP1R18	2716	1	BLCA	-0.301812	0.135975	1
cg18744777	0.000243117	0.00079992	BEND4	507825	8	BLCA	-1.05161	0.0125055	3.86934e-06
cg18744777	2.09984e-10	0.00059994	RHOH	1448039	15	BLCA	-1.38265	0.000194325	1
cg03953626	3.36098e-10	0.00019998	PPP1R18	2696	1	BLCA	-0.301812	0.135975	1
cg03953626	3.02297e-07	0.00079992	HLA-E	195106	15	BLCA	-0.17424	0.183336	1
cg05551825	3.69014e-10	9.999e-05	ACTB	164896	4	BLCA	-0.516265	0.0105396	1
cg16831085	5.78327e-08	0.00069993	RASSF4	436675	10	BLCA	-0.205885	0.223222	1
cg16831085	8.91778e-05	0.00039996	C10orf10	440314	11	BLCA	0.226127	0.722851	1
cg16831085	4.05068e-10	0.00079992	CXCL12	1034099	17	BLCA	-3.31814	1.16126e-09	0.538279
cg10989634	5.35089e-10	0.0009999	C1orf162	202858	11	BLCA	-0.574508	0.00559434	1
cg10989634	4.4455e-10	0.00059994	CD53	397966	15	BLCA	-0.679651	0.00734633	0.773946
cg24105287	4.87775e-10	0.00069993	PLEK	1782336	13	BLCA	-0.867567	0.00247226	1
cg20525486	7.05489e-10	9.999e-05	FOXP1	2150	1	BLCA	-0.883686	0.000136796	1
cg06832449	8.64516e-07	9.999e-05	FZD8	860379	6	BLCA	-0.901114	0.00134469	0.999548
cg06832449	7.73261e-10	0.00039996	ZEB1	3459917	19	BLCA	-2.61907	4.27861e-05	1
cg18645642	9.28367e-10	0.00019998	RERE	45911	1	BLCA	-0.79606	0.000169945	1
cg13719443	1.0169e-09	0.00029997	FKBP5	3984	1	BLCA	-1.30692	0.00258381	0.737241
cg15975217	4.5316e-08	0.00019998	RNF150	1397689	15	BLCA	-3.48454	1.61626e-05	1
cg15975217	1.11363e-09	9.999e-05	PCDH18	2203277	19	BLCA	-2.21983	1.67833e-05	1
cg11288144	1.33474e-09	0.00029997	PPP1R18	5183	1	BLCA	-0.301812	0.135975	1
cg07300060	1.46077e-09	0.00069993	MMP2	1189745	9	BLCA	-1.51558	0.000373132	0.0268426
cg07197785	1.00761e-08	0.00029997	ADORA3	233052	12	BLCA	-0.427297	0.0879608	0.00102617
cg02104952	0.000234755	0.00069993	CAC11S	399785	13	BLCA	-0.103367	0.333065	1
cg13036352	2.28629e-09	0.00029997	PPP1R18	3267	1	BLCA	-0.301812	0.135975	1
cg13036352	3.79957e-07	0.00079992	HLA-E	194535	15	BLCA	-0.17424	0.183336	1
cg17069313	2.49776e-09	9.999e-05	ENPP6	120635	2	BLCA	-3.53136	2.26332e-08	0.747884
cg09501687	3.79957e-07	0.00069993	SMIM3	12272	1	BLCA	-0.753849	0.0021785	1
cg09501687	2.73087e-09	9.999e-05	TNIP1	245493	10	BLCA	0.0260378	0.615807	1
cg09501687	3.52149e-07	0.00019998	NDST1	269350	11	BLCA	-0.0850421	0.303626	1
cg09501687	2.54559e-06	0.00049995	GM2A	462831	17	BLCA	0.110236	0.675415	1
cg21637392	3.25914e-09	0.00089991	ACTB	164890	4	BLCA	-0.516265	0.0105396	1
cg17593384	3.88627e-09	9.999e-05	MAPK10	485005	10	BLCA	-1.6527	5.85693e-15	0.730245
cg02849693	1.36127e-05	9.999e-05	PRKCG	15541	2	BLCA	0.0391366	0.581634	1
cg02849693	4.24239e-09	0.00069993	MYADM	29673	3	BLCA	-2.74412	1.99881e-08	0.320763
cg02849693	6.77009e-08	0.00049995	NLRP12	74806	5	BLCA	-0.638828	0.0166265	0.967479
cg02849693	4.06905e-05	9.999e-05	CACNG6	93086	6	BLCA	0.041404	0.59452	0.992794
cg23671221	5.05227e-09	0.00049995	TIE1	244418	10	BLCA	-1.1477	3.89289e-05	1
cg14898623	5.4223e-09	0.00019998	GLT1D1	4396209	20	BLCA	-0.290535	0.167906	0.849276
cg00875805	1.24566e-06	0.00079992	RNF150	1397866	15	BLCA	-3.48454	1.61626e-05	1
cg00875805	6.01163e-09	9.999e-05	PCDH18	2203100	19	BLCA	-2.21983	1.67833e-05	1
cg07631309	6.01163e-09	9.999e-05	GSTO1	6461	1	BLCA	0.0760451	0.731192	1
cg07631309	2.5461e-08	0.00019998	COL17A1	175291	7	BLCA	0.773418	0.736292	0.166855
cg10881128	6.01163e-09	0.00069993	TIE1	244944	10	BLCA	-1.1477	3.89289e-05	1
cg05230392	7.14708e-09	9.999e-05	CUEDC1	4227	1	BLCA	-1.25067	1.81599e-05	1
cg05230392	3.82939e-05	9.999e-05	VEZF1	84231	3	BLCA	-0.67434	0.000537906	1
cg07084627	7.14708e-09	9.999e-05	NFIL3	2735	1	BLCA	-1.611	0.000293056	1
cg04886703	8.48976e-09	9.999e-05	BEST4	3159	1	BLCA	0.658	0.969201	1
cg16990168	9.24997e-09	0.00029997	FAM46C	1377455	15	BLCA	-1.86316	1.99676e-05	1
cg08714590	1.54053e-08	9.999e-05	FZD1	2110	1	BLCA	-0.531251	0.000708229	1
cg08714590	2.73102e-06	0.00019998	CDK14	556717	2	BLCA	-0.655968	0.0345394	0.526522
cg07333545	1.67598e-08	0.00019998	PAQR8	56319	2	BLCA	-1.66984	1.16915e-07	1
cg07333545	1.54533e-05	0.00049995	PKHD1	218182	7	BLCA	-0.100085	0.4343	0.730245
cg20672981	1.67598e-08	9.999e-05	HOXA13	2435	1	BLCA	-2.04896	1.54193e-06	1
cg20672981	5.9684e-07	9.999e-05	HOXA11-AS	17133	2	BLCA	-1.67799	2.42583e-07	0.999737
cg20672981	1.43949e-06	9.999e-05	HOXA11	17318	3	BLCA	-1.08942	0.000454282	0.92734
cg17497608	1.82295e-08	9.999e-05	FZD1	2917	1	BLCA	-0.531251	0.000708229	1
cg13555464	2.34282e-08	0.00029997	NFIL3	2800	1	BLCA	-1.611	0.000293056	1
cg03079733	3.00519e-08	0.00059994	RIPK4	3782	1	BLCA	1.51635	0.940189	1
cg10512292	3.00519e-08	0.00029997	CCND2	4634	1	BLCA	-2.42238	3.36865e-08	0.00918398
cg10512292	4.60563e-05	0.0009999	C12orf5	52091	2	BLCA	-0.294421	0.0312746	1
cg10512292	0.00279216	0.00039996	FGF6	176512	4	BLCA	-0.334574	0.0245967	1
cg10512292	5.52886e-05	9.999e-05	PARP11	395658	10	BLCA	-0.400513	0.00745065	1
cg12622597	2.79995e-07	0.00069993	TXNDC15	153592	4	BLCA	-0.800454	6.84436e-09	1
cg12622597	3.1508e-08	0.00049995	C5orf20	419984	11	BLCA	-0.732158	0.0421679	0.227648
cg12622597	1.52955e-07	0.00089991	TIFAB	425035	12	BLCA	-0.1124	0.384907	0.958821
cg00396667	8.64705e-08	0.00039996	TXNDC15	154926	4	BLCA	-0.800454	6.84436e-09	1
cg00396667	3.18811e-08	0.00049995	C5orf20	418650	11	BLCA	-0.732158	0.0421679	0.227648
cg00396667	9.50948e-08	0.00069993	TIFAB	423701	12	BLCA	-0.1124	0.384907	0.958821
cg14979301	3.77504e-08	0.00079992	FGF10	1394660	17	BLCA	-3.28996	1.53971e-06	0.38656
cg26271591	4.176e-08	9.999e-05	NFE2L2	2660	1	BLCA	-0.963072	1.20042e-10	1
cg04108939	4.5316e-08	9.999e-05	BEST4	3244	1	BLCA	0.658	0.969201	1
cg22282405	0.00341749	0.00069993	IL17A	1240502	12	BLCA	-0.7354	0.0609023	1
cg22282405	4.5316e-08	0.0009999	TRAM2	1560251	17	BLCA	-0.411951	0.06806	1
cg22538780	5.33284e-08	0.00019998	ZFHX4	8066	1	BLCA	-2.81524	1.56969e-06	0.218821
cg08206318	4.09875e-07	0.0009999	TXNDC15	154176	4	BLCA	-0.800454	6.84436e-09	1
cg08206318	5.70213e-08	0.00079992	C5orf20	419400	11	BLCA	-0.732158	0.0421679	0.227648
cg01347682	3.03269e-06	0.00079992	MGARP	455301	7	BLCA	-2.25455	2.73709e-05	0.145236
cg01347682	4.09875e-07	0.00039996	RNF150	1397821	15	BLCA	-3.48454	1.61626e-05	1
cg01347682	5.78327e-08	0.00059994	PCDH18	2203145	19	BLCA	-2.21983	1.67833e-05	1
cg07810039	6.27042e-08	0.00059994	TGFB2	5881	1	BLCA	-1.14224	0.00436323	1
cg07810039	7.14918e-06	0.00059994	PTPN14	3799533	20	BLCA	-0.258682	0.148725	1
cg12673103	0.00242801	0.00079992	SEC24A	380241	9	BLCA	0.0737695	0.811064	1
cg12673103	7.20445e-08	0.00089991	C5orf20	418320	11	BLCA	-0.732158	0.0421679	0.227648
cg12673103	1.43824e-07	0.00089991	TIFAB	423371	12	BLCA	-0.1124	0.384907	0.958821
cg00991875	9.29549e-05	0.00049995	LPAL2	168219	3	BLCA	-0.32241	0.128059	1
cg22488797	2.40053e-07	0.00069993	TXNDC15	153863	4	BLCA	-0.800454	6.84436e-09	1
cg22488797	8.36597e-08	0.00089991	C5orf20	419713	11	BLCA	-0.732158	0.0421679	0.227648
cg00085493	7.03028e-07	0.00029997	LOC148696	48478	2	BLCA	-0.529617	0.116577	1
cg01916088	1.18385e-07	0.0009999	TREML2	359605	14	BLCA	-0.0749912	0.42147	0.914275
cg07851675	1.28116e-07	0.00089991	ADAMTS16	2384902	13	BLCA	-1.75191	0.02519	0.861405
cg10431481	1.39144e-07	0.00019998	BEST4	3550	1	BLCA	0.658	0.969201	1
cg23779047	2.45586e-07	9.999e-05	ZNF157	4146	1	BLCA	-1.05686	2.74443e-06	1
cg02745636	2.79995e-07	0.00089991	RTN1	767013	13	BLCA	-0.703633	0.00253123	0.877093
cg24981400	3.00134e-07	9.999e-05	LONRF2	878160	12	BLCA	-4.15364	1.08092e-06	0.436613
cg13246235	3.26307e-07	9.999e-05	ELOVL2	1705353	17	BLCA	-0.969876	0.0447342	0.652392
cg24315421	3.35609e-07	9.999e-05	LOC148696	48528	2	BLCA	-0.529617	0.116577	1
cg04406454	3.79957e-07	0.00049995	BMP6	2671482	19	BLCA	-0.466454	0.0772523	1
cg01557792	4.09875e-07	0.0009999	KIAA0247	84444	2	BLCA	-0.374457	0.0405709	1
cg01824466	4.7666e-07	0.00039996	TP53INP1	2083	1	BLCA	0.112918	0.73898	1
cg14742809	4.14597e-06	0.00029997	ZSWIM6	2927	1	BLCA	-0.457401	0.000314678	1
cg14742809	1.7286e-06	0.00039996	RAB3C	2752088	15	BLCA	-1.35362	0.000264686	0.0511631
cg14742809	4.7666e-07	0.00059994	RNF180	2830642	16	BLCA	-2.96181	4.41736e-09	0.951869
cg10259701	1.19167e-05	9.999e-05	CHR17	677187	6	BLCA	-1.27216	0.00809185	1
cg10259701	1.15839e-06	9.999e-05	CHRFAM7A	959638	8	BLCA	-1.45833	0.00181103	1
cg10259701	2.09018e-05	0.00049995	ULK4P3	1249567	10	BLCA	-1.39479	0.000103797	1
cg07350470	5.47252e-07	9.999e-05	JAKMIP1	1431016	17	BLCA	0.632685	0.906216	0.334051
cg13033858	5.5386e-07	9.999e-05	SSH1	3032	1	BLCA	-0.175355	0.15112	1
cg27408541	5.61745e-07	0.00029997	DAPL1	296785	3	BLCA	-2.53665	0.0190693	0.118981
cg27408541	0.000141943	0.00029997	GALNT5	1834274	18	BLCA	0.67195	0.798923	0.0804011
cg15027907	6.42149e-07	0.00029997	ZNF541	17585	1	BLCA	-0.186866	0.242921	1
cg04389897	6.4302e-07	0.00059994	BMP6	2671589	19	BLCA	-0.466454	0.0772523	1
cg22052659	8.5393e-07	0.00049995	SLC30A8	3517522	8	BLCA	-2.02859	0.00281427	0.91345
cg00295794	0.000222919	0.00079992	1LCN	1427403	14	BLCA	-1.43003	0.0114201	0.754109
cg09579310	9.30424e-07	0.00019998	ELOVL2	648676	11	BLCA	-0.969876	0.0447342	0.652392
cg21183461	0.000141943	0.00039996	TRIM69	398756	14	BLCA	0.128833	0.756822	0.460263
cg12544191	1.15466e-06	0.0009999	HRH2	2413285	20	BLCA	-0.271554	0.166299	0.0978954
cg03772567	1.33244e-06	0.00059994	DAB1	2080022	16	BLCA	-1.31416	0.0201056	1
cg21031345	1.33921e-06	9.999e-05	TMEM136	1604658	17	BLCA	-1.17547	1.69548e-05	1
cg24520538	1.33921e-06	0.00059994	PRPH2	48690	3	BLCA	-1.0439	0.00183946	1
cg10837625	1.54695e-06	0.00019998	SEMA6D	2047590	20	BLCA	-1.73969	4.48567e-08	0.0953652
cg22369786	1.66208e-06	9.999e-05	SPRY2	2167	1	BLCA	-1.57883	1.09061e-07	1
cg08108750	1.7854e-06	0.00029997	RGMA	3257020	14	BLCA	-2.36519	2.59245e-05	0.100471
cg10205045	1.7854e-06	0.00029997	RPLP1	657349	14	BLCA	-0.231728	0.0526233	1
cg14931854	2.05888e-06	0.00059994	PRPH2	48608	3	BLCA	-1.0439	0.00183946	1
cg04942251	5.09384e-06	0.00019998	D1JC4	310505	17	BLCA	-0.192773	0.051052	1
cg09782540	9.34084e-06	0.00079992	ELOVL2	645925	11	BLCA	-0.969876	0.0447342	0.652392
cg23721586	3.1414e-06	0.00039996	GFI1	751824	13	BLCA	0.66895	0.918858	1
cg00036408	9.95492e-06	0.00059994	LINC00482	33792	2	BLCA	0.832197	0.95097	1
cg00036408	3.61041e-06	9.999e-05	BAHCC1	56698	4	BLCA	-0.651684	0.0119166	1
cg10975001	3.86934e-06	0.00019998	ADC	79375	2	BLCA	-0.419835	0.0390579	1
cg15297724	4.12208e-06	9.999e-05	MYOZ1	5898	2	BLCA	-0.714259	0.0229844	1
cg15747825	4.70969e-06	0.00069993	SCAND3	10513	1	BLCA	1.88523	0.993854	0.0127432
cg10868715	1.94358e-05	0.00059994	PCDHA11	172310	16	BLCA	0.15113	0.64125	1
cg10868715	5.75993e-05	0.00029997	PCDHA8	199234	19	BLCA	0.13384	0.638374	0.794045
cg10868715	0.000450045	0.00029997	PCDHA7	206172	20	BLCA	0.0496349	0.546282	0.561683
cg20740434	3.30482e-05	0.00039996	HSD52	1475027	8	BLCA	-0.116121	0.200574	0.785518
cg20740434	5.44129e-06	0.00089991	FOXD3	2701222	19	BLCA	-2.88987	3.36864e-12	0.983063
cg02326058	5.45343e-06	0.00059994	MSRA	918727	9	BLCA	-0.908762	2.25655e-10	1
cg23651889	0.000755509	0.00079992	FLJ42393	219004	2	BLCA	-0.432422	0.125796	1
cg01302136	5.83718e-06	0.00059994	KLC4	89876	5	BLCA	-0.697782	0.000101199	1
cg23716690	6.24662e-06	0.00069993	PEX14	220973	7	BLCA	-0.879516	0.000471845	1
cg23883409	7.92305e-05	0.00069993	SLC45A4	161410	5	BLCA	-0.207031	0.254612	1
cg12858577	1.38629e-05	0.00079992	TMC8	741580	14	BLCA	-0.172899	0.302619	1
cg15336997	6.68338e-06	0.00039996	RPS23	1196014	8	BLCA	-0.551803	0.000119742	1
cg24865270	7.14918e-06	0.00079992	ELOVL2	622176	11	BLCA	-0.969876	0.0447342	0.652392
cg16256390	7.90419e-06	0.00069993	CYP46A1	438418	6	BLCA	-1.50376	1.07725e-05	1
cg16256390	6.62476e-05	0.00079992	EML1	491732	7	BLCA	-1.97998	0.00094599	1
cg24705426	0.000371365	0.00079992	ATP2B2	800942	11	BLCA	-1.14358	0.000153821	0.814461
cg06132069	8.73957e-06	0.0009999	PLTP	145034	7	BLCA	-0.643842	0.0134394	0.814461
cg15007548	8.94261e-06	0.00079992	DAPL1	298446	3	BLCA	-2.53665	0.0190693	0.118981
cg14031054	0.001394	0.00079992	LRRC52	831825	5	BLCA	-0.211965	0.0864747	0.963777
cg11268834	1.47949e-05	0.00089991	CUL3	610041	7	BLCA	-0.397673	9.81829e-07	0.999925
cg11268834	1.79617e-05	0.00059994	MFF	3365483	20	BLCA	-0.29025	0.000623489	1
cg22494725	1.13901e-05	0.00029997	C22orf23	359959	16	BLCA	-1.24461	4.18844e-06	1
cg00527440	1.29868e-05	0.00069993	THAP4	7051	1	BLCA	-0.0804044	0.227821	1
cg00527440	7.03343e-05	0.00089991	PPP1R7	459961	16	BLCA	-0.272405	0.000690119	1
cg19409163	1.57864e-05	0.00039996	ECT2L	1167535	6	BLCA	-0.347963	0.0380577	0.108476
cg07522913	7.46578e-05	0.0009999	HOXA2	8008	1	BLCA	-0.348219	0.0453692	0.981136
cg07522913	1.91533e-05	9.999e-05	HOXA11	74431	10	BLCA	-1.08942	0.000454282	0.92734
cg08258922	2.6325e-05	0.00089991	TECPR2	916301	19	BLCA	-0.802675	0.000249626	1
cg04917446	2.98528e-05	9.999e-05	CALCOCO2	209298	15	BLCA	-0.579287	5.45446e-12	1
cg12271487	2.98528e-05	0.00039996	SESN1	63739	1	BLCA	-0.675901	0.000584677	1
cg16915316	2.98528e-05	0.00059994	CTDSP2	2044	1	BLCA	-0.386387	0.0140896	1
cg16915316	7.03343e-05	0.00069993	C12orf61	4759941	17	BLCA	-0.0897272	0.33579	1
cg14503441	3.17802e-05	0.00069993	PTCH1	453821	5	BLCA	-1.7774	7.79721e-05	1
cg22863209	0.000586786	0.00029997	BAI1	1119795	13	BLCA	-0.24404	0.275996	0.189518
cg02143487	3.59939e-05	0.00019998	BAHCC1	57253	4	BLCA	-0.651684	0.0119166	1
cg08955941	6.08483e-05	0.00069993	PCDHA10	184867	17	BLCA	-1.00022	0.0385956	0.432156
cg08955941	0.00010931	0.00069993	PCDHA8	199594	19	BLCA	0.13384	0.638374	0.794045
cg08955941	0.00105044	0.00069993	PCDHA7	206532	20	BLCA	0.0496349	0.546282	0.561683
cg15671317	0.000696658	0.0009999	SLC6A3	382554	7	BLCA	-0.00123425	0.498306	0.978967
cg23019935	4.60563e-05	0.00019998	ALPL	538715	12	BLCA	0.149311	0.67725	0.567507
cg15534561	0.000164066	0.00079992	PCDHB1	10460	1	BLCA	0.166692	0.884964	0.491154
cg15534561	0.000199602	0.00089991	PCDHA8	199610	19	BLCA	0.13384	0.638374	0.794045
cg15534561	0.000880674	0.00069993	PCDHA7	206548	20	BLCA	0.0496349	0.546282	0.561683
cg18350739	5.52886e-05	0.00069993	CPT1A	13851	1	BLCA	-0.634258	8.44284e-05	1
cg00303183	0.000405999	0.00079992	PLA2R1	1364432	12	BLCA	-0.597154	0.000112519	1
cg16259229	0.00101792	0.00069993	PCDHA7	206505	20	BLCA	0.0496349	0.546282	0.561683
cg09226051	0.00551754	0.00069993	OR1C1	310205	13	BLCA	0.0503693	0.992541	0.279615
cg25988214	0.00279216	0.0009999	AATK-AS1	126451	9	BLCA	0.124845	0.999984	0.998554
cg13122377	0.00113289	0.00079992	ZNF304	178957	9	BLCA	-0.179691	0.0995793	1
cg13933043	8.40658e-05	0.00069993	SLC35B4	3304955	17	BLCA	0.0298251	0.576041	1
cg14326671	8.40658e-05	0.00039996	JPH1	2351755	11	BLCA	-1.05546	5.62008e-06	1
cg05461140	0.000106302	0.00069993	MROH7	342793	10	BLCA	-3.03974	1.75923e-06	1
cg10034364	9.4581e-05	0.00059994	SLC46A3	797519	18	BLCA	-0.551334	0.0277043	0.80645
cg07671858	9.66988e-05	0.00019998	MYOZ1	6069	2	BLCA	-0.714259	0.0229844	1
cg13645732	0.000100291	9.999e-05	GPR4	203816	14	BLCA	0.032636	0.542331	1
cg01251150	0.000106323	0.00039996	PIK3R1	23968	1	BLCA	-1.25578	8.06159e-05	0.00538131
cg01251150	0.00254211	0.00049995	RAD17	1129570	10	BLCA	-0.0679665	0.169149	1
cg12100721	0.000106323	0.00019998	BAHCC1	56900	4	BLCA	-0.651684	0.0119166	1
cg22592475	0.000106323	0.00039996	PIK3R1	35749	1	BLCA	-1.25578	8.06159e-05	0.00538131
cg05280806	0.000112695	0.00019998	BAHCC1	7334	1	BLCA	-0.651684	0.0119166	1
cg14008999	0.000112695	0.00029997	INPP5K	669415	17	BLCA	-0.215543	0.0336221	1
cg11006267	0.000134029	0.00029997	CXXC5	10876	1	BLCA	0.184946	0.79347	1
cg13944018	0.000134029	0.00019998	BAHCC1	57691	4	BLCA	-0.651684	0.0119166	1
cg16611581	0.000134029	0.00019998	DYRK4	292307	7	BLCA	-0.30966	0.00140937	0.444151
cg17641861	0.000141943	0.00079992	PDE6B	49001	1	BLCA	-0.630267	0.0838153	1
cg27658304	0.000150294	0.00029997	CXXC5	10933	1	BLCA	0.184946	0.79347	1
cg00560542	0.000157397	0.00029997	MYOZ1	6118	2	BLCA	-0.714259	0.0229844	1
cg15448076	0.000178192	0.00029997	PARP11	398263	10	BLCA	-0.400513	0.00745065	1
cg05825559	0.000200122	0.00029997	TCERG1L	142534	1	BLCA	-0.656428	0.0614855	0.260072
cg08763705	0.000249091	0.00049995	APBB3	415628	13	BLCA	-0.0436058	0.410794	1
cg02319318	0.000263202	0.00049995	ZFAND1	993827	14	BLCA	-0.296922	0.0021415	1
cg03533519	0.000280314	0.00049995	NEFL	43435	1	BLCA	-0.555606	0.114081	0.245888
cg17723653	0.000293169	0.00079992	MYOZ1	6307	2	BLCA	-0.714259	0.0229844	1
cg15784646	0.00029348	0.00049995	NPY1R	4546253	15	BLCA	-1.8985	9.29841e-08	1
cg06912792	0.000310133	0.0009999	ALPL	538962	12	BLCA	0.149311	0.67725	0.567507
cg20399509	0.000310133	0.00049995	MCM3AP	12338	2	BLCA	0.0362144	0.674326	0.37651
cg25451893	0.000310133	0.0009999	LYRM5	190026	3	BLCA	-0.675886	3.65885e-05	1
cg03065447	0.000315098	0.00019998	ST18	3837974	13	BLCA	0.191975	0.735066	0.700155
cg19439123	0.000428206	0.00089991	NT5M	480940	16	BLCA	-1.20854	0.00187542	1
cg12265878	0.000823115	0.00059994	INHBA-AS1	261927	3	BLCA	0.128554	0.71581	0.0452452
cg08663201	0.000428206	0.00049995	PARP11	398120	10	BLCA	-0.400513	0.00745065	1
cg11692124	0.000451535	0.00029997	BAHCC1	57442	4	BLCA	-0.651684	0.0119166	1
cg19505546	0.000451535	0.00039996	CXXC5	11037	1	BLCA	0.184946	0.79347	1
cg11416012	0.000476037	0.00049995	PARP11	398290	10	BLCA	-0.400513	0.00745065	1
cg15948536	0.000798443	0.0009999	SH3RF1	307737	3	BLCA	-0.384951	0.0068551	1
cg25653223	0.000572863	0.00089991	PRPS1L1	2765601	20	BLCA	-0.0505009	0.382508	1
cg06573787	0.000685093	0.00069993	MROH5	552856	4	BLCA	0.024822	0.648912	0.999912
cg06365303	0.000724126	0.00029997	TMC2	262741	14	BLCA	-1.27633	0.00154962	0.00081025
cg19702675	0.00201649	0.00049995	CCDC173	836132	12	BLCA	-1.10525	0.0130552	1
cg23324048	0.000798443	0.00079992	PPM1A	78623	1	BLCA	-0.344158	0.00559792	1
cg12302982	0.000763192	0.00079992	CDKL4	14354	1	BLCA	0.262458	0.927806	1
cg09521703	0.001394	0.00079992	SBK2	103570	14	BLCA	0.0236789	0.624855	0.814461
cg22700848	0.00151697	0.00079992	D1H10	581344	10	BLCA	-0.35612	0.0794036	0.99993
cg20229014	0.00279216	0.00019998	HPYR1	955651	9	BLCA	0.0036687	0.516855	0.730245
cg23483512	0.0146027	0.00079992	MGAT5B	941994	16	BLCA	-0.101294	0.369924	0.962078
cg08887153	0.0209631	0.00029997	PCGEM1	2121904	18	BLCA	0.0559313	0.89496	1
cg26514793	1.19628e-42	9.999e-05	CHST3	45006	1	BRCA	-1.71619	1.56258e-66	1
cg10157208	1.27827e-42	9.999e-05	NFIX	5864	1	BRCA	-1.2469	2.31957e-60	0.632219
cg12893030	1.49439e-38	0.00029997	CHST3	45053	1	BRCA	-1.71619	1.56258e-66	1
cg18156592	3.37904e-38	9.999e-05	EOGT	81114	5	BRCA	-1.41344	3.08033e-65	1.17059e-11
cg18156592	2.14539e-23	0.00059994	PROK2	2690467	16	BRCA	-0.836698	9.83429e-09	0.00554018
cg14418802	1.44706e-37	0.00029997	PIK3CD	411810	10	BRCA	-0.469326	8.25084e-11	0.999997
cg17360854	1.93271e-37	0.00019998	RBMS1	125546	2	BRCA	-1.03462	1.18092e-35	1
cg12427162	3.51401e-37	0.00019998	TBX19	3232	1	BRCA	-0.583378	3.96157e-10	1
cg12427162	3.88272e-18	0.00029997	ANKRD36BP1	18179	3	BRCA	-0.371989	0.00188426	1
cg12427162	1.36088e-26	0.00079992	GPR161	91666	5	BRCA	-0.236305	0.000173512	1
cg09611490	5.08723e-37	9.999e-05	ITPRIPL1	201134	6	BRCA	-2.8319	1.08038e-70	0.374483
cg04131799	1.30453e-36	0.00029997	ITPRIPL1	201060	6	BRCA	-2.8319	1.08038e-70	0.374483
cg14138540	3.68217e-36	0.00059994	RGMA	44400	1	BRCA	-2.27352	4.12234e-82	1
cg22352818	3.37414e-35	0.00069993	ITPRIPL1	201343	6	BRCA	-2.8319	1.08038e-70	0.374483
cg23477460	2.19401e-32	9.999e-05	ADAMTS9	2175399	8	BRCA	-1.51053	1.52169e-32	1
cg23477460	7.20039e-35	0.00049995	EOGT	2202099	9	BRCA	-1.41344	3.08033e-65	1.17059e-11
cg14898623	7.76472e-35	9.999e-05	GLT1D1	4396209	20	BRCA	-1.27637	3.28783e-19	2.20873e-18
cg27310710	6.12855e-17	0.0009999	SLC15A4	4366759	19	BRCA	-0.298282	4.23704e-21	1
cg27310710	1.97178e-34	9.999e-05	GLT1D1	4396299	20	BRCA	-1.27637	3.28783e-19	2.20873e-18
cg17888985	3.13543e-34	0.00049995	C10orf90	1295363	20	BRCA	-4.17986	2.17804e-61	1
cg27638615	3.30705e-34	0.00019998	FZD7	2041	1	BRCA	-1.44812	3.33265e-24	1
cg13636014	4.67259e-20	0.00049995	TLE1	298864	1	BRCA	-0.925222	1.06311e-36	4.20248e-05
cg13636014	4.1066e-34	0.0009999	PSAT1	3092671	13	BRCA	-1.29024	4.28274e-25	0.99996
cg17928286	6.44624e-34	0.00059994	LOC284578	111542	4	BRCA	-3.37738	7.7705e-67	1
cg04995300	3.70659e-30	0.00059994	ADAMTS9	2175242	8	BRCA	-1.51053	1.52169e-32	1
cg04995300	9.54541e-34	0.00069993	EOGT	2202256	9	BRCA	-1.41344	3.08033e-65	1.17059e-11
cg05504759	1.81766e-33	0.00029997	DUSP7	2877	1	BRCA	-0.520048	1.04213e-22	1
cg03345454	1.96487e-33	0.00029997	FZD7	2117	1	BRCA	-1.44812	3.33265e-24	1
cg13058710	2.04286e-33	0.00029997	SOX9	2447	1	BRCA	-0.327773	0.0364758	1
cg17646820	7.48073e-33	9.999e-05	ADAMTS9	2175313	8	BRCA	-1.51053	1.52169e-32	1
cg17646820	2.20818e-33	0.0009999	EOGT	2202185	9	BRCA	-1.41344	3.08033e-65	1.17059e-11
cg02030542	4.18949e-33	0.0009999	IL34	64558	3	BRCA	-1.92709	1.0988e-25	1
cg02030542	1.95494e-22	0.00059994	CALB2	670161	14	BRCA	-3.03498	1.77401e-23	1
cg22863744	7.81651e-17	0.0009999	SLC15A4	4366364	19	BRCA	-0.298282	4.23704e-21	1
cg22863744	5.7818e-33	0.00019998	GLT1D1	4395904	20	BRCA	-1.27637	3.28783e-19	2.20873e-18
cg20867963	7.92623e-33	9.999e-05	PXDC1	8716	1	BRCA	-1.38226	4.56175e-37	1
cg14016236	8.08051e-33	0.00049995	PLD1	264040	3	BRCA	-1.46337	1.21205e-72	0.0392366
cg04783764	1.18753e-32	9.999e-05	PID1	709365	9	BRCA	-2.74866	8.34786e-43	0.067849
cg07810039	1.16206e-15	0.0009999	TGFB2	5881	1	BRCA	-0.53016	2.94476e-05	1
cg07810039	1.58399e-32	9.999e-05	PTPN14	3799533	20	BRCA	-1.54907	2.44835e-26	1
cg19344322	3.22022e-16	0.0009999	1MPT	275087	4	BRCA	-0.445475	9.2996e-10	1
cg20663376	5.06139e-25	0.00039996	CHRFAM7A	687132	7	BRCA	-1.01238	6.48598e-23	1
cg20663376	3.40523e-32	0.00069993	RYR3	2230179	18	BRCA	-3.49325	4.83462e-66	4.52024e-06
cg20663376	1.20137e-19	0.00059994	AVEN	2958305	20	BRCA	-0.145106	0.00600592	1
cg01413582	4.04285e-32	9.999e-05	PPP1R18	2404	1	BRCA	0.164563	0.993384	1
cg19256314	7.39339e-32	9.999e-05	MYO1H	599286	16	BRCA	-2.18829	8.81392e-30	1
cg19256314	6.63029e-22	0.00049995	KCTD10	669552	18	BRCA	-0.627766	1.06336e-34	1
cg17226446	2.52716e-24	9.999e-05	KIAA0922	21346	1	BRCA	-0.472954	1.11561e-11	1
cg04346283	1.67623e-31	9.999e-05	FAM46A	2923	1	BRCA	-0.528261	4.61897e-12	1
cg27508620	1.42985e-12	0.00069993	TOMM7	1652695	14	BRCA	-0.748295	7.0151e-31	1
cg11187916	1.0323e-30	9.999e-05	ANKRD35	13505	2	BRCA	-2.28766	3.55088e-65	1
cg11743000	3.17875e-31	0.00019998	CACHD1	225228	3	BRCA	-2.48926	3.22282e-112	1
cg11743000	4.89897e-28	0.00049995	ROR1	1115887	10	BRCA	-1.48554	5.68365e-29	1
cg15824100	4.89236e-31	0.00089991	PTGFR	976722	12	BRCA	-2.94464	3.53041e-39	0.998703
cg25659902	4.89247e-31	0.00029997	PPP1R18	2890	1	BRCA	0.164563	0.993384	1
cg12547807	5.27485e-26	0.00079992	ENO1	534599	15	BRCA	0.0142725	0.598138	1
cg18106923	5.80756e-31	0.00059994	CYP27C1	4673761	14	BRCA	-0.91945	1.32842e-12	1
cg20820622	6.23901e-31	9.999e-05	LARP6	791850	9	BRCA	-1.89192	3.79515e-44	1
cg17476701	6.72304e-31	0.00029997	PPP1R18	3529	1	BRCA	0.164563	0.993384	1
cg10976772	1.01415e-23	0.00019998	TAS1R1	224742	13	BRCA	-1.11078	4.03792e-21	1
cg10976772	1.0517e-30	9.999e-05	KLHL21	269275	15	BRCA	-1.31745	2.89157e-68	1
cg15315056	3.65546e-11	0.00049995	C3orf65	926460	17	BRCA	-0.154943	4.65022e-05	1
cg17130457	7.05573e-30	0.00069993	GLIPR1	540215	6	BRCA	-0.547493	2.20856e-12	0.843171
cg00587922	1.15683e-29	0.00059994	PPP1R18	3491	1	BRCA	0.164563	0.993384	1
cg06738887	1.24455e-29	9.999e-05	ANXA2	2174	1	BRCA	-0.311055	3.94959e-05	1
cg13133835	1.69136e-29	0.00079992	GLT1D1	4098277	19	BRCA	-1.27637	3.28783e-19	2.20873e-18
cg20782117	1.82543e-29	9.999e-05	DYNC1I1	432034	2	BRCA	-1.54936	1.37204e-43	1
cg20782117	3.48247e-19	0.00079992	SGCE	1580109	16	BRCA	-1.62382	7.35134e-92	4.96223e-05
cg03348397	8.77459e-24	0.00059994	OPRK1	625453	7	BRCA	-0.515433	0.00222021	6.15662e-07
cg16818395	9.91944e-29	0.00069993	KBTBD12	631827	17	BRCA	-1.7889	5.73469e-29	1
cg08452338	2.64741e-14	0.00029997	TM4SF4	79621	1	BRCA	-0.643061	3.01647e-08	1
cg08452338	1.01799e-28	0.00049995	WWTR1	103118	2	BRCA	-0.755512	1.18566e-19	1
cg08452338	1.48452e-18	0.0009999	TM4SF1	176421	3	BRCA	-0.985298	3.62344e-19	0.521535
cg10806711	1.61101e-28	0.00069993	FAM19A3	2489	1	BRCA	-0.715702	7.74619e-07	1
cg10806711	2.06391e-19	0.00069993	SLC16A1	233005	9	BRCA	-0.27405	0.000378175	1
cg22153312	1.77464e-28	0.00049995	SLC25A27	1096305	8	BRCA	-2.79073	2.39332e-78	1
cg15502465	2.7701e-28	9.999e-05	BEST4	2985	1	BRCA	-0.229591	0.0361699	1
cg11660879	4.0298e-28	9.999e-05	CAC11A	48947	1	BRCA	-0.212765	0.00586991	1
cg13671582	1.31771e-27	9.999e-05	MLXIP	3021	1	BRCA	-0.589456	1.98795e-22	1
cg18347010	4.24895e-08	0.00049995	TRIM25	897122	17	BRCA	-0.355497	4.94261e-10	1
cg22805381	1.49035e-27	0.00029997	SAV1	625164	8	BRCA	-1.06418	7.46825e-52	1
cg25588844	1.54367e-27	9.999e-05	GRHL1	54230	2	BRCA	-0.233299	0.0813614	1
cg11962640	2.13036e-27	0.00029997	RNF186	377084	13	BRCA	-3.3459	1.77279e-28	0.612163
cg11962640	1.59889e-27	9.999e-05	PLA2G5	589985	19	BRCA	-1.78267	1.82011e-25	1
cg15639581	3.11131e-27	9.999e-05	CAC11A	49491	1	BRCA	-0.212765	0.00586991	1
cg09608652	6.05894e-16	0.00079992	CAPNS2	2494895	16	BRCA	-0.68504	3.59358e-07	1
cg05875463	5.06931e-27	9.999e-05	PHLPP1	2600	1	BRCA	-0.782903	1.18175e-23	1
cg05875463	8.41269e-15	0.00029997	KDSR	649232	7	BRCA	-0.532873	1.09017e-29	1
cg05875463	5.50717e-07	0.00019998	VPS4B	704478	8	BRCA	-0.196166	7.58888e-09	1
cg11307565	5.62684e-27	9.999e-05	PXN	2408	1	BRCA	-0.549632	1.70711e-28	0.999926
cg15991104	6.03188e-27	9.999e-05	AKIRIN2	4594	2	BRCA	-0.320548	2.30472e-13	1
cg01000615	7.42864e-27	0.00089991	ANKRD35	13607	2	BRCA	-2.28766	3.55088e-65	1
cg08931515	1.13626e-26	0.00049995	GSTA1	333437	8	BRCA	-3.5049	2.07941e-21	1
cg08931515	2.45175e-26	0.00039996	MLIP	881611	15	BRCA	-1.54745	2.56273e-20	1
cg05138949	1.29223e-26	0.00049995	IL17RD	3860	1	BRCA	-1.74417	3.793e-31	1
cg21727359	1.45808e-26	9.999e-05	FAM46A	3371	1	BRCA	-0.528261	4.61897e-12	1
cg13223107	1.68292e-26	9.999e-05	TFAP2B	24275	1	BRCA	-1.01391	0.00150986	0.836298
cg13033858	1.75539e-26	0.00069993	MYO1H	578197	16	BRCA	-2.18829	8.81392e-30	1
cg04453352	2.52821e-26	0.00029997	MLXIP	3298	1	BRCA	-0.589456	1.98795e-22	1
cg21871952	1.81276e-21	0.00039996	FAM212B	467899	16	BRCA	-1.59778	1.01198e-38	1
cg08110785	8.98512e-08	0.00059994	TRIM25	960807	17	BRCA	-0.355497	4.94261e-10	1
cg03126561	3.87937e-26	0.00079992	RRAS2	1945980	18	BRCA	-1.31896	4.31038e-43	1
cg12598524	1.21242e-25	0.00089991	LOC100134259	966677	12	BRCA	-1.13883	1.70262e-29	1
cg07541559	1.59746e-13	0.00069993	KIAA1549L	724347	12	BRCA	0.591168	0.99998	7.73261e-15
cg09881545	8.1939e-26	0.00039996	GRM7	1765171	9	BRCA	-1.65336	7.42946e-29	1
cg09881545	1.85738e-17	0.00029997	CAV3	3637855	16	BRCA	-1.1822	1.87548e-20	1
cg09881545	6.70327e-18	0.00029997	OXTR	3673669	17	BRCA	-4.38869	2.7873e-24	0.990357
cg15326513	5.07486e-07	0.00079992	TRIM25	868167	17	BRCA	-0.355497	4.94261e-10	1
cg22737154	1.1323e-15	0.0009999	LGALSL	49712	1	BRCA	-0.473443	1.40742e-23	1
cg22737154	1.31934e-12	0.00069993	WDPCP	815746	11	BRCA	-0.767246	3.11876e-17	1
cg16255156	2.68207e-19	0.0009999	SLC16A1	232975	9	BRCA	-0.27405	0.000378175	1
cg13692543	3.93855e-25	9.999e-05	RUSC2	20925	1	BRCA	-0.696263	1.93947e-30	1
cg13692543	1.292e-20	0.00029997	TPM2	179119	12	BRCA	-1.31518	4.86223e-18	0.554838
cg14912644	4.73419e-25	0.00089991	ACVR1C	1277470	6	BRCA	-4.68918	3.4121e-30	0.669778
cg14912644	1.37102e-14	0.00089991	CACNB4	4221007	19	BRCA	-1.43662	1.2805e-26	0.494586
cg07351192	4.74496e-25	0.00069993	GRM7	1765028	9	BRCA	-1.65336	7.42946e-29	1
cg07351192	2.19234e-16	0.00089991	OXTR	3673526	17	BRCA	-4.38869	2.7873e-24	0.990357
cg22587600	6.9485e-25	0.00089991	LOC100134259	171634	6	BRCA	-1.13883	1.70262e-29	1
cg10633526	3.43681e-11	0.00039996	RPL32	677164	12	BRCA	-0.564763	1.20073e-16	1
cg26028440	1.2634e-24	0.00049995	WASF2	166037	6	BRCA	-0.834921	8.64019e-60	1
cg13100190	1.37242e-24	9.999e-05	TUBE1	1645209	7	BRCA	-0.760377	7.35805e-33	1
cg13100190	2.40299e-22	0.00059994	WISP3	1678589	9	BRCA	-2.27351	1.70126e-21	1
cg13100190	2.64337e-19	0.00049995	REV3L	2249042	12	BRCA	-1.05601	2.86756e-24	1
cg22367549	9.94877e-10	0.00089991	LINC00303	367307	9	BRCA	-0.219772	0.00171864	1
cg13900100	1.89177e-24	9.999e-05	C6orf223	2583	1	BRCA	0.637382	0.982361	0.969982
cg26118943	2.48591e-24	9.999e-05	SNX18	2969	1	BRCA	-0.636983	2.27405e-25	1
cg06394621	2.52716e-24	0.00079992	SVIL	549077	5	BRCA	-0.934365	4.5561e-42	4.92935e-05
cg06242243	9.0647e-17	9.999e-05	TMEM132B	818700	12	BRCA	-0.758912	4.28619e-09	0.000129988
cg07314829	2.97872e-24	0.0009999	CHI3L2	286063	12	BRCA	-1.38844	3.20452e-16	0.285569
cg23015917	3.16133e-24	9.999e-05	RPE65	1430304	16	BRCA	-1.73932	2.03378e-15	0.0176506
cg13480738	4.34331e-24	0.00089991	SOCS5	816011	9	BRCA	-0.750508	1.80214e-24	1
cg05657656	5.28408e-24	0.00019998	CP	1154137	20	BRCA	-1.64398	1.73248e-11	1
cg19514721	6.12142e-24	9.999e-05	SH3RF2	3502827	19	BRCA	-2.13234	7.90162e-59	1
cg19225602	6.64145e-24	0.00029997	DGAT2	210461	10	BRCA	-3.00149	2.22811e-22	1
cg19225602	1.34373e-18	0.0009999	WNT11	648257	15	BRCA	-2.439	2.10606e-28	1
cg09627520	5.24857e-18	0.00069993	FEZF2	3947913	20	BRCA	-1.38811	1.44417e-12	1.74611e-09
cg27648216	1.75784e-19	9.999e-05	MIRLET7BHG	10611	2	BRCA	-1.13462	2.65854e-16	0.999418
cg27648216	9.65591e-24	9.999e-05	LOC100271722	19589	4	BRCA	-0.927982	1.43392e-35	1
cg19764731	3.0565e-19	9.999e-05	MIRLET7BHG	9297	2	BRCA	-1.13462	2.65854e-16	0.999418
cg19764731	1.21179e-23	9.999e-05	LOC100271722	18275	4	BRCA	-0.927982	1.43392e-35	1
cg24891846	1.21181e-23	9.999e-05	CAC11A	48841	1	BRCA	-0.212765	0.00586991	1
cg22282405	1.39544e-23	9.999e-05	TFAP2B	24242	1	BRCA	-1.01391	0.00150986	0.836298
cg16649560	1.81567e-23	9.999e-05	IL4R	13139	1	BRCA	-0.51738	1.66585e-09	1
cg16009311	1.90573e-23	0.0009999	NOV	1341789	12	BRCA	-1.76384	2.72939e-30	1
cg24586039	1.81123e-18	0.00039996	RBPMS	23905	1	BRCA	-1.30536	6.65514e-61	1
cg24586039	2.099e-23	0.00019998	NRG1	1137689	15	BRCA	-2.53585	6.97347e-18	0.00060887
cg15182790	4.85988e-14	0.00039996	TMEM105	13671	1	BRCA	0.333173	0.983287	1
cg15182790	1.58875e-09	9.999e-05	LINC00482	35097	2	BRCA	-0.465493	0.000267184	1
cg15182790	2.38807e-23	9.999e-05	BAHCC1	55393	4	BRCA	-0.506872	3.47472e-12	1
cg25364619	3.86192e-17	0.00069993	FAM101B	487719	11	BRCA	-0.664315	3.63504e-12	1
cg00151922	3.62608e-23	9.999e-05	JAG1	2590	1	BRCA	-0.659663	1.52661e-24	1
cg05917419	2.39886e-22	9.999e-05	ZNF608	33181	1	BRCA	-1.28047	1.59398e-42	0.0083517
cg27296341	8.58533e-23	0.00079992	TIAM2	667991	5	BRCA	-0.285824	0.00434735	1
cg00088797	5.93083e-13	0.00019998	RPL32	93206	2	BRCA	-0.564763	1.20073e-16	1
cg00505277	1.99875e-16	0.00019998	ZSCAN1	24257	2	BRCA	0.641097	0.999998	1
cg00505277	8.86254e-23	9.999e-05	ZNF135	49430	4	BRCA	-0.394174	6.11801e-08	0.0942284
cg00505277	9.92682e-07	0.00019998	ZNF256	62098	5	BRCA	-0.0869221	0.0676205	1
cg00505277	3.29732e-21	9.999e-05	ZSCAN18	80576	7	BRCA	-0.526808	5.02136e-16	0.326332
cg16022049	1.05532e-22	0.00079992	EMP1	9769	1	BRCA	-1.77093	1.95728e-27	1
cg23008718	1.14237e-22	0.00039996	PLEKHH2	675587	10	BRCA	-2.26255	1.08924e-60	1
cg13732857	3.20085e-08	0.0009999	ABCG8	963625	10	BRCA	-0.70665	4.12241e-06	1
cg13732857	1.98599e-22	0.00069993	LOC728819	1126267	13	BRCA	-1.72728	1.17941e-70	0.00340576
cg23760687	2.14029e-19	0.00039996	C1QTNF9B	1150093	15	BRCA	-2.4739	9.79991e-43	1
cg24635971	5.27396e-15	0.0009999	C8orf46	23759	1	BRCA	-0.813678	1.24916e-13	1
cg17468459	2.28055e-06	0.00039996	RPAP2	556047	10	BRCA	0.0162052	0.653565	1
cg01576677	6.73424e-22	0.00079992	LOC728819	1126446	13	BRCA	-1.72728	1.17941e-70	0.00340576
cg04276417	7.98968e-22	0.00029997	ITGB1	3422	1	BRCA	-0.624421	2.20207e-14	1
cg04276417	5.5694e-06	0.00079992	ZEB1-AS1	1619884	10	BRCA	-0.155564	0.00224075	1
cg04276417	3.0683e-12	0.00019998	FZD8	2702452	17	BRCA	-0.693962	1.61394e-11	1
cg18004856	1.12358e-21	9.999e-05	FYCO1	2763	1	BRCA	-0.678965	2.23939e-26	1
cg12271487	1.23281e-21	0.00089991	SESN1	63739	1	BRCA	-1.03116	1.33352e-44	1
cg00301660	1.24793e-21	0.00049995	EFCAB1	135398	2	BRCA	-3.1225	3.98426e-29	0.248098
cg13944018	1.60263e-21	9.999e-05	BAHCC1	57691	4	BRCA	-0.506872	3.47472e-12	1
cg17824906	4.22277e-13	0.00069993	ITFG2	1221775	16	BRCA	-0.496736	9.05391e-29	1
cg26132320	1.45624e-18	0.00059994	CDH22	209134	14	BRCA	-1.54284	5.43714e-17	0.965441
cg02644052	7.06002e-19	0.00049995	MAP1LC3B	329392	2	BRCA	-0.543505	7.45279e-25	1
cg02644052	3.59908e-14	0.00049995	MTHFSD	507566	7	BRCA	-0.34636	6.94256e-15	1
cg02644052	6.91251e-08	0.00019998	KLHDC4	646864	10	BRCA	0.0759348	0.82364	1
cg02644052	3.55517e-14	9.999e-05	COX4I1	1263234	16	BRCA	-0.355722	7.86612e-08	1
cg02644052	5.07079e-19	0.00069993	EMC8	1263259	17	BRCA	0.134675	0.999793	1
cg02644052	1.20815e-15	0.00039996	ZC3H18	1540380	20	BRCA	0.0112914	0.586241	1
cg22304399	2.87311e-21	9.999e-05	CAC11A	49040	1	BRCA	-0.212765	0.00586991	1
cg02143487	1.88168e-07	0.00029997	SLC38A10	47189	3	BRCA	0.0818963	0.875765	0.616317
cg02143487	3.55916e-21	9.999e-05	BAHCC1	57253	4	BRCA	-0.506872	3.47472e-12	1
cg01775245	2.23061e-13	9.999e-05	C8orf42	5956778	20	BRCA	-1.26392	7.21238e-39	1
cg25101405	3.96062e-21	9.999e-05	ATAD3C	12958	2	BRCA	-0.313245	0.0182881	1
cg11692124	4.82857e-21	9.999e-05	BAHCC1	57442	4	BRCA	-0.506872	3.47472e-12	1
cg00676030	5.05418e-21	9.999e-05	FGFR1	7089	1	BRCA	-1.28118	5.87036e-59	1
cg04401067	2.27214e-18	9.999e-05	CTNNBIP1	67876	2	BRCA	-0.33951	8.98835e-14	1
cg04401067	1.1359e-12	0.00069993	UBE4B	190601	8	BRCA	-0.412686	2.85778e-21	1
cg04401067	7.96926e-21	9.999e-05	SLC25A33	302910	10	BRCA	-0.501505	3.7188e-09	1
cg04401067	5.20884e-09	0.00069993	DFFA	630173	17	BRCA	-0.10095	0.0099736	1
cg06192883	1.28675e-20	0.00069993	SCG3	580620	13	BRCA	-1.44502	1.0036e-13	0.144215
cg12691004	1.16386e-06	0.00049995	RGPD1	67639	3	BRCA	-0.125278	0.0456615	1
cg12691004	1.03495e-09	9.999e-05	FABP1	74700	4	BRCA	-0.177078	0.000316248	1
cg15948536	2.35484e-20	0.00019998	AADAT	1241090	11	BRCA	-0.817198	4.12474e-16	0.997565
cg13670057	1.82065e-10	0.00029997	ABL1	11113	1	BRCA	-0.30371	1.77881e-12	0.83188
cg09284275	3.18741e-11	0.00049995	XYLT1	1641250	15	BRCA	-0.760589	2.34951e-15	1
cg13246235	3.73917e-20	9.999e-05	PHACTR1	31435	1	BRCA	-0.234255	0.00819229	1
cg14836522	4.53594e-20	0.00049995	SDC3	6346	1	BRCA	-0.715515	2.31653e-21	1
cg14836522	1.41911e-10	0.00069993	PUM1	90373	5	BRCA	-0.256824	1.26827e-09	1
cg02049210	4.67259e-20	9.999e-05	CEBPD	3142	1	BRCA	-0.935924	2.5272e-15	1
cg14684434	4.88521e-20	0.00049995	SNX18	16363	1	BRCA	-0.636983	2.27405e-25	1
cg10161111	6.66634e-20	0.00069993	CYTH3	12565	1	BRCA	-0.818476	4.16197e-32	1
cg16366355	2.68536e-15	0.00019998	MIRLET7BHG	9600	2	BRCA	-1.13462	2.65854e-16	0.999418
cg16366355	6.66634e-20	9.999e-05	LOC100271722	18578	4	BRCA	-0.927982	1.43392e-35	1
cg25656762	2.02416e-16	0.00049995	DIMT1	771999	7	BRCA	-0.455543	6.55549e-21	1
cg25656762	7.99154e-20	0.00069993	RGS7BP	2874723	16	BRCA	-2.32721	2.40749e-32	1
cg14637067	8.93931e-20	0.00019998	XKR6	184659	2	BRCA	-0.893792	3.23734e-24	0.952537
cg04886703	9.07971e-20	9.999e-05	BEST4	3159	1	BRCA	-0.229591	0.0361699	1
cg05551825	9.49674e-20	0.00069993	CYTH3	477576	15	BRCA	-0.818476	4.16197e-32	1
cg11970252	4.93333e-17	9.999e-05	KBTBD6	481692	7	BRCA	-0.570724	1.54587e-14	1
cg07561747	1.18387e-19	0.00049995	CSRP1	478715	15	BRCA	-1.3501	2.68188e-23	1
cg00613284	2.03404e-19	9.999e-05	C8orf46	2387	1	BRCA	-0.813678	1.24916e-13	1
cg18388547	7.65083e-15	0.00079992	GJB5	292439	10	BRCA	-1.02857	2.20348e-07	1
cg10935662	1.73235e-19	0.00029997	FAM86DP	3176444	16	BRCA	-0.741008	1.89185e-24	1
cg00991994	2.21989e-19	0.00079992	DCBLD2	1019019	13	BRCA	-0.873412	1.81103e-36	1
cg23199335	2.07695e-13	0.00079992	GNB4	1818461	8	BRCA	0.115611	0.953767	1
cg04865113	2.05775e-18	0.00049995	CDKN2C	2473470	16	BRCA	-1.18801	5.53067e-15	1
cg24687970	3.85387e-19	9.999e-05	ATAD3C	12826	2	BRCA	-0.313245	0.0182881	1
cg25927215	3.91003e-19	0.00069993	ANKS1A	179587	6	BRCA	-0.413449	2.0718e-22	1
cg02428119	7.3095e-17	0.00019998	ZSCAN1	24559	2	BRCA	0.641097	0.999998	1
cg02428119	5.07079e-19	0.00019998	ZNF135	49732	4	BRCA	-0.394174	6.11801e-08	0.0942284
cg02428119	1.60761e-06	0.00019998	ZNF256	61796	5	BRCA	-0.0869221	0.0676205	1
cg02428119	1.97348e-15	0.00019998	ZSCAN18	80878	7	BRCA	-0.526808	5.02136e-16	0.326332
cg05337681	1.52033e-15	0.00019998	LDHAL6B	654541	10	BRCA	-0.412332	2.37608e-07	1
cg20577663	4.841e-08	0.00019998	TBC1D26	274945	8	BRCA	-0.17453	0.0275797	1
cg18106582	5.44969e-19	0.00079992	SNX18	2429	1	BRCA	-0.636983	2.27405e-25	1
cg02338778	3.79077e-15	0.00019998	FKBP1B	431820	6	BRCA	-0.770347	1.4723e-19	1
cg13632630	7.99982e-15	0.00029997	MESP1	88210	6	BRCA	-1.67436	4.54844e-30	0.990316
cg10484211	9.53943e-19	9.999e-05	TGFB2	29258	1	BRCA	-0.53016	2.94476e-05	1
cg22494725	3.58508e-08	0.00079992	CSNK1E	3776	1	BRCA	-0.152524	0.000125817	1
cg26607031	1.25131e-18	0.00019998	SLC25A33	3172	1	BRCA	-0.501505	3.7188e-09	1
cg04108939	1.71082e-18	9.999e-05	BEST4	3244	1	BRCA	-0.229591	0.0361699	1
cg12131828	2.47334e-18	9.999e-05	HOXB5	7454	2	BRCA	0.24883	0.942414	0.84142
cg12131828	4.85997e-18	9.999e-05	HOXB4	7904	3	BRCA	-0.588045	9.92157e-08	0.611383
cg12131828	1.60582e-15	9.999e-05	HOXB6	18685	4	BRCA	0.268057	0.972206	0.00529423
cg12131828	2.22972e-15	9.999e-05	HOXB8	28652	6	BRCA	-1.15903	9.9062e-11	0.918291
cg15282973	2.54424e-18	9.999e-05	SCARB1	2265	1	BRCA	-0.470604	8.39953e-10	1
cg12317414	3.05655e-18	9.999e-05	MYOZ1	6475	2	BRCA	-0.865794	8.44258e-15	1
cg18935453	4.10712e-18	0.00039996	LRP5	86921	2	BRCA	-0.82412	1.33593e-25	1
cg02162886	4.22407e-18	0.00019998	SIX1	2009	1	BRCA	0.598915	0.997763	0.377337
cg02162886	2.48831e-05	9.999e-05	SIX6	138206	4	BRCA	0.0817464	0.9964	1.27676e-05
cg02162886	2.30034e-08	0.00019998	C14orf39	161380	5	BRCA	-0.191168	0.0553248	0.992321
cg18141622	6.16322e-18	0.00089991	KLHL30	521838	11	BRCA	-2.2886	1.16675e-18	1
cg06610849	1.67139e-13	0.00049995	ZSCAN1	24586	2	BRCA	0.641097	0.999998	1
cg06610849	6.16471e-18	0.00019998	ZNF135	49759	4	BRCA	-0.394174	6.11801e-08	0.0942284
cg06610849	1.94775e-17	0.00019998	ZSCAN18	80905	7	BRCA	-0.526808	5.02136e-16	0.326332
cg00908833	7.87041e-18	9.999e-05	TFAP2B	23992	1	BRCA	-1.01391	0.00150986	0.836298
cg17723653	1.03177e-17	0.00019998	MYOZ1	6307	2	BRCA	-0.865794	8.44258e-15	1
cg13199963	1.22687e-17	0.00069993	FAM46B	213160	11	BRCA	-0.938199	9.40818e-07	1
cg20592017	1.76885e-17	0.0009999	SPRED1	1819687	20	BRCA	-0.623354	8.07455e-21	1
cg21912556	1.30019e-06	0.00079992	XPO7	3171697	20	BRCA	-0.185383	1.02823e-07	1
cg23155911	6.90892e-13	0.00079992	CTXN3	779703	10	BRCA	-0.58282	4.1135e-10	1
cg09116618	7.20833e-17	0.00079992	HMGN3	1288572	8	BRCA	-0.446191	9.27524e-21	1
cg09116618	2.50889e-17	0.00039996	S1P91	3087367	20	BRCA	-0.636699	4.26046e-06	0.985187
cg08092318	1.05108e-16	0.00049995	VAT1L	2196911	19	BRCA	-1.47942	2.30072e-15	0.881216
cg05280806	7.01616e-17	0.00029997	BAHCC1	7334	1	BRCA	-0.506872	3.47472e-12	1
cg18121066	7.50635e-17	9.999e-05	ZNF750	3656	1	BRCA	-0.382173	0.0333204	0.947661
cg09568647	1.32064e-09	0.00079992	HSPB3	190805	2	BRCA	-0.171222	0.0344091	1
cg16550264	1.05637e-16	0.0009999	HRK	1506017	9	BRCA	0.014098	0.570313	1
cg16550264	6.50871e-08	0.00039996	LHX5	1903336	13	BRCA	0.0547033	0.956608	0.0381549
cg10431481	1.07933e-16	9.999e-05	BEST4	3550	1	BRCA	-0.229591	0.0361699	1
cg09787089	0.000165748	0.0009999	CYB5RL	73429	2	BRCA	-0.253765	0.000301686	1
cg19327615	1.17031e-16	9.999e-05	RIN2	39692	1	BRCA	-0.101537	0.0135978	0.15858
cg03138928	6.21697e-16	9.999e-05	EPHX1	7028	1	BRCA	-0.548151	2.32268e-06	2.26554e-17
cg16988611	1.08808e-13	0.0009999	TSPAN14	10907	1	BRCA	-0.470045	1.1964e-22	1
cg06650246	2.43817e-16	0.00039996	DYRK3	88388	4	BRCA	-0.725098	9.78376e-17	1
cg00560542	2.57108e-16	0.00019998	MYOZ1	6118	2	BRCA	-0.865794	8.44258e-15	1
cg25252197	7.76392e-16	0.00019998	PDCD4	51443	2	BRCA	-0.247943	0.00281354	1
cg25252197	4.65473e-12	9.999e-05	RBM20	175953	6	BRCA	-0.946482	8.24259e-13	0.990062
cg12100721	8.84498e-16	0.00059994	BAHCC1	56900	4	BRCA	-0.506872	3.47472e-12	1
cg25839877	1.16386e-10	9.999e-05	D1H17	83801	3	BRCA	-0.234355	0.00225856	1
cg00782828	1.289e-15	0.00089991	MROH7	167044	4	BRCA	-1.594	1.2879e-22	1
cg09762582	1.3058e-15	9.999e-05	ICOSLG	36655	1	BRCA	0.215046	0.985869	1
cg16228286	1.3575e-15	0.00019998	MYOZ1	5856	2	BRCA	-0.865794	8.44258e-15	1
cg12483545	9.77536e-13	0.00019998	PLCH2	208874	8	BRCA	-1.53565	1.38769e-08	1
cg10495084	7.25813e-07	0.00049995	LOC91948	1528242	4	BRCA	-0.2578	5.86867e-05	0.0175229
cg08693490	1.48922e-15	0.00079992	NOS1	984960	10	BRCA	-1.07336	1.37625e-11	0.374483
cg27214856	6.87744e-15	0.00029997	MIRLET7BHG	8533	1	BRCA	-1.13462	2.65854e-16	0.999418
cg27214856	1.99903e-15	0.00029997	LOC100271722	32594	4	BRCA	-0.927982	1.43392e-35	1
cg06276663	2.10444e-15	0.00069993	CCDC147	533622	18	BRCA	-1.02238	2.02675e-28	0.0363937
cg20152430	3.21173e-15	0.00029997	HOXB3	10305	1	BRCA	-0.0719324	0.242276	1
cg16259229	5.00294e-10	9.999e-05	PCDHB1	10503	1	BRCA	0.047172	0.729423	0.15858
cg16259229	3.93249e-07	9.999e-05	PCDHB2	53761	2	BRCA	-0.21503	0.0117607	0.0436804
cg16259229	3.43535e-15	9.999e-05	PCDHAC1	114172	8	BRCA	-0.766993	5.53655e-07	0.00137453
cg16259229	2.62956e-10	9.999e-05	PCDHA13	158620	14	BRCA	-0.617925	0.000175667	0.438187
cg16259229	5.3885e-13	9.999e-05	PCDHA12	165543	15	BRCA	-0.0266726	0.437419	0.926483
cg16259229	3.27797e-12	9.999e-05	PCDHA11	172643	16	BRCA	-0.041345	0.409278	1
cg16259229	4.05923e-13	9.999e-05	PCDHA9	193117	18	BRCA	-0.107631	0.203314	0.933202
cg16259229	2.03804e-11	9.999e-05	PCDHA8	199567	19	BRCA	0.133166	0.828957	1
cg16259229	3.13712e-09	9.999e-05	PCDHA7	206505	20	BRCA	-0.126353	0.168445	0.867871
cg08955941	4.25116e-07	9.999e-05	PCDHB1	10476	1	BRCA	0.047172	0.729423	0.15858
cg08955941	1.93841e-06	0.00069993	PCDHB2	53734	2	BRCA	-0.21503	0.0117607	0.0436804
cg08955941	6.85874e-07	0.00059994	PCDHAC2	74149	4	BRCA	-0.259624	0.0230591	1.11439e-05
cg08955941	6.27812e-15	9.999e-05	PCDHAC1	114199	8	BRCA	-0.766993	5.53655e-07	0.00137453
cg08955941	2.23317e-13	9.999e-05	PCDHA13	158647	14	BRCA	-0.617925	0.000175667	0.438187
cg08955941	1.20579e-11	9.999e-05	PCDHA12	165570	15	BRCA	-0.0266726	0.437419	0.926483
cg08955941	3.93893e-11	9.999e-05	PCDHA11	172670	16	BRCA	-0.041345	0.409278	1
cg08955941	1.30862e-13	9.999e-05	PCDHA9	193144	18	BRCA	-0.107631	0.203314	0.933202
cg08955941	2.43928e-10	9.999e-05	PCDHA8	199594	19	BRCA	0.133166	0.828957	1
cg08955941	1.43353e-09	9.999e-05	PCDHA7	206532	20	BRCA	-0.126353	0.168445	0.867871
cg15991082	2.71206e-14	0.00069993	ODF2L	989220	14	BRCA	-0.149726	0.0018121	1
cg04716021	2.18293e-11	0.00029997	BEND3P3	461611	8	BRCA	-1.08446	2.6899e-16	1
cg12768523	1.01558e-14	0.00069993	PALLD	15931	1	BRCA	-0.401624	7.92048e-08	1
cg08197287	1.62828e-07	0.00019998	KLHL8	189246	4	BRCA	-0.321069	1.01584e-06	1
cg13702942	2.06107e-10	0.00039996	ZNF879	143597	2	BRCA	-0.495641	2.31916e-15	0.0270733
cg14097568	7.0984e-11	0.00059994	ARHGAP29	52317	1	BRCA	-0.819865	3.0526e-20	1
cg14097568	6.17704e-09	0.00079992	ABCA4	206236	3	BRCA	-0.82122	8.92438e-08	1
cg15063687	1.30478e-08	0.0009999	PHF13	685864	9	BRCA	-0.147966	3.0985e-05	1
cg25326952	9.41515e-14	0.00069993	OR2A9P	4723621	19	BRCA	-1.10272	1.87569e-31	1
cg13971484	8.76524e-05	0.0009999	TTF1	928275	18	BRCA	-0.197533	2.82253e-09	1
cg06535115	1.41722e-13	0.00039996	HMGN4	12437	1	BRCA	-0.0738279	0.0309226	1
cg10862567	1.71622e-13	0.00079992	ZNF750	52761	3	BRCA	-0.382173	0.0333204	0.947661
cg13719443	0.00848567	0.00069993	LOC285847	4341	2	BRCA	-0.0643163	0.152694	1
cg04007726	3.18741e-11	0.00039996	BEND3P3	461601	8	BRCA	-1.08446	2.6899e-16	1
cg23633010	2.20425e-13	0.0009999	IBA57	127542	8	BRCA	-0.311022	2.88219e-13	1
cg02627403	2.28427e-13	0.00039996	CDK3	173217	14	BRCA	-0.62446	3.54772e-17	1
cg00367463	2.92863e-13	9.999e-05	BEST4	3526	1	BRCA	-0.229591	0.0361699	1
cg08173515	2.89135e-07	0.00019998	ZNF257	577736	13	BRCA	0.0182149	0.5668	0.983891
cg08173515	9.92179e-12	0.00069993	ZNF626	813126	15	BRCA	-0.0321746	0.350707	0.0122342
cg08173515	1.99726e-10	0.00039996	ZNF99	1309443	19	BRCA	-0.676964	8.96064e-09	1
cg00988247	4.10855e-06	0.00079992	SERPINI2	2186939	17	BRCA	-0.227912	0.000122315	1
cg25885684	2.53065e-12	0.00059994	CHSY1	1679839	19	BRCA	-0.0408715	0.29474	1
cg15747825	4.92851e-13	0.00039996	SCAND3	10513	1	BRCA	-1.83255	5.13547e-27	0.0318925
cg15747825	0.000382239	0.00019998	OR2J3	514041	15	BRCA	0.0149978	0.786071	1
cg24366168	4.97656e-13	0.00019998	G111	3303	1	BRCA	-0.39124	2.82305e-13	1
cg24366168	4.66813e-10	0.00049995	ZNF555	256278	12	BRCA	-0.277945	1.59862e-07	1
cg14583675	1.8743e-09	0.00029997	ABCG8	7326	2	BRCA	-0.70665	4.12241e-06	1
cg14373727	1.25531e-09	0.00039996	COL13A1	529869	15	BRCA	0.885144	1	1
cg26381514	6.90147e-13	9.999e-05	ITPR2	22641	1	BRCA	-0.831423	3.18496e-16	1
cg00081417	9.77536e-13	0.00019998	CITED2	704351	1	BRCA	-0.963734	2.76163e-22	1
cg15534561	1.11761e-06	9.999e-05	PCDHB1	10460	1	BRCA	0.047172	0.729423	0.15858
cg15534561	4.09435e-11	9.999e-05	PCDHAC1	114215	8	BRCA	-0.766993	5.53655e-07	0.00137453
cg15534561	2.64069e-12	9.999e-05	PCDHA13	158663	14	BRCA	-0.617925	0.000175667	0.438187
cg15534561	4.93393e-11	9.999e-05	PCDHA12	165586	15	BRCA	-0.0266726	0.437419	0.926483
cg15534561	4.42546e-09	9.999e-05	PCDHA11	172686	16	BRCA	-0.041345	0.409278	1
cg15534561	1.5414e-12	9.999e-05	PCDHA9	193160	18	BRCA	-0.107631	0.203314	0.933202
cg15534561	1.65723e-09	9.999e-05	PCDHA8	199610	19	BRCA	0.133166	0.828957	1
cg15534561	8.49079e-11	9.999e-05	PCDHA7	206548	20	BRCA	-0.126353	0.168445	0.867871
cg13591352	1.07125e-10	9.999e-05	ABCG8	7336	2	BRCA	-0.70665	4.12241e-06	1
cg07025650	3.45872e-08	0.0009999	PRORSD1P	798941	16	BRCA	-0.616228	3.44448e-18	0.959797
cg05462339	7.81667e-09	0.00029997	ETF1	432144	14	BRCA	-0.240767	3.20315e-11	1
cg00565991	2.39039e-12	9.999e-05	PRSS57	8295	2	BRCA	-0.11771	0.0233345	0.408526
cg04957377	1.38404e-07	0.00089991	TMEM253	59836	10	BRCA	-0.612634	6.37445e-16	1
cg07505433	2.58714e-09	0.00019998	RPL36	653052	18	BRCA	-0.12666	0.0967198	1
cg08407014	3.42182e-09	0.00079992	ZNF555	300328	17	BRCA	-0.277945	1.59862e-07	1
cg15483084	5.63055e-12	0.00079992	SUN1	64617	4	BRCA	-0.480423	2.76384e-27	1
cg12351310	8.76671e-11	0.00059994	ITGA2	652835	4	BRCA	-0.480937	0.00318334	1
cg15838288	7.7767e-12	0.00069993	TRIM17	378895	15	BRCA	-0.213652	0.112539	0.460512
cg18891712	2.59187e-08	0.00049995	SENP6	252045	5	BRCA	-0.251884	2.79864e-08	1
cg18723560	9.34202e-12	9.999e-05	SYT3	85738	9	BRCA	-0.468054	0.00148083	0.929361
cg11173579	1.23677e-11	0.00089991	URB1	517426	8	BRCA	-0.18985	0.000249368	1
cg14055896	1.36779e-11	0.00019998	DPRX	346548	17	BRCA	-0.427638	3.51059e-09	1
cg04216235	1.46604e-11	0.00059994	LOC100268168	351689	10	BRCA	-0.0991801	0.0727675	1
cg00078968	1.54008e-11	0.00079992	TRIM17	378923	15	BRCA	-0.213652	0.112539	0.460512
cg14679780	1.16534e-07	0.00089991	ATCAY	150040	11	BRCA	-0.292404	0.000351764	0.00215703
cg15027907	2.3298e-11	9.999e-05	ZNF541	17585	1	BRCA	-0.472056	3.37854e-05	1
cg16751493	3.22192e-11	0.00069993	BOK	396856	13	BRCA	-1.14898	8.02345e-14	1
cg00142266	1.67582e-10	0.00079992	IDH3A	652411	14	BRCA	-0.100004	0.0345049	1
cg13342634	3.26126e-09	0.00059994	RMDN1	1451034	6	BRCA	-0.275219	1.18485e-06	1
cg13342634	9.14364e-11	0.00069993	DECR1	2041535	14	BRCA	-0.23333	0.000837412	1
cg06492372	1.53378e-06	0.00039996	FAM178B	9305	1	BRCA	-0.329331	0.0135307	1
cg06492372	7.15712e-06	9.999e-05	ACTR1B	707384	15	BRCA	-0.211763	1.30815e-05	1
cg21382890	9.14364e-11	0.00039996	HOXD1	1051486	11	BRCA	-0.401337	0.000342636	0.33432
cg06797617	1.19215e-07	0.00069993	FABP1	222256	4	BRCA	-0.177078	0.000316248	1
cg10975001	1.78334e-10	0.0009999	FNDC5	289072	9	BRCA	-1.22785	2.1734e-16	1
cg13056369	1.58712e-07	0.0009999	FBXO25	1520726	9	BRCA	-0.462269	4.78861e-28	1
cg09770579	2.89339e-10	0.00069993	XYLT1	157308	1	BRCA	-0.760589	2.34951e-15	1
cg13122377	2.95212e-07	0.00079992	ZIM2	331589	15	BRCA	-0.784918	8.29269e-07	1
cg02372856	4.52852e-10	9.999e-05	PCMTD1	3405309	12	BRCA	-0.180653	0.000865461	1
cg17314000	1.01982e-09	0.00059994	ZNF879	143670	2	BRCA	-0.495641	2.31916e-15	0.0270733
cg07088950	6.25325e-10	0.00039996	CLMN	383101	8	BRCA	-0.513371	1.38841e-14	1
cg13916080	6.25325e-10	0.00029997	ZBTB34	2049	1	BRCA	-0.414336	2.56119e-11	1
cg22579075	7.41483e-10	0.0009999	PON2	814031	12	BRCA	0.187944	0.999928	1
cg09217350	3.71731e-06	0.00069993	PHIP	4715803	20	BRCA	-0.213553	0.00199418	1
cg20654624	1.399e-09	0.00059994	ACOX1	202795	16	BRCA	-0.488553	3.11785e-09	1
cg11716106	2.47915e-09	0.00059994	FOXA3	12615	2	BRCA	0.373499	0.982782	0.658017
cg02133624	3.95282e-05	0.00089991	UBXN7	569303	15	BRCA	-0.162404	0.0671534	1
cg13940444	4.26493e-09	0.00049995	RARG	3184	1	BRCA	0.0167764	0.609567	1
cg23184252	5.33785e-05	0.00039996	EIF2B1	1021390	15	BRCA	-0.134055	1.20037e-08	1
cg25100871	1.55465e-08	0.00039996	RPL29	9860	1	BRCA	-0.389172	5.15793e-08	1
cg21961202	4.76325e-06	0.00019998	PFN1P2	842656	19	BRCA	-0.306557	9.3963e-05	1
cg07558472	2.36715e-08	0.00029997	SPATA24	308228	7	BRCA	-0.172399	0.0017447	1
cg14030586	3.42781e-08	0.0009999	OLFM1	1308834	19	BRCA	-0.904262	4.46084e-18	0.879887
cg15862394	3.74933e-08	0.0009999	CLMN	383111	8	BRCA	-0.513371	1.38841e-14	1
cg23708337	4.72801e-08	9.999e-05	ZFAND2A	9886	1	BRCA	0.0769523	0.930807	1
cg15779837	4.85571e-08	0.00069993	PLA2G4C	304006	20	BRCA	-0.223031	0.00207459	1
cg23416081	0.00705537	0.00069993	LOC285847	11150	2	BRCA	-0.0643163	0.152694	1
cg26636045	1.03243e-07	0.00039996	LRP5L	21615	1	BRCA	-0.0815531	0.175315	1
cg25733708	2.3036e-07	0.00019998	PRKCG	6306	1	BRCA	0.246568	0.999312	1
cg03115444	2.94008e-07	0.00069993	CLIP1	4042	1	BRCA	-0.277958	1.89406e-08	1
cg15129608	6.06104e-06	0.00049995	PRKCG	6239	1	BRCA	0.246568	0.999312	1
cg21582325	0.000206746	0.0009999	POP5	479141	16	BRCA	-0.119874	0.00357922	1
cg18173235	0.000225082	0.00069993	DDX11L2	5253228	20	BRCA	-0.200976	0.135414	1
cg22582862	3.57033e-23	9.999e-05	ZNF682	12627	1	CRC	-0.577511	3.97266e-05	0.902173
cg22582862	3.8175e-12	9.999e-05	ZNF486	115177	3	CRC	0.277544	0.948375	0.202277
cg22582862	1.32376e-12	9.999e-05	ZNF93	151182	4	CRC	0.473931	0.999783	0.000774695
cg22582862	3.67982e-09	0.00069993	ZNF737	585720	14	CRC	-0.545703	2.16102e-06	0.0113759
cg22582862	2.53537e-12	9.999e-05	ZNF85	943153	16	CRC	-0.642058	7.32303e-05	0.000797184
cg15201536	1.77443e-22	9.999e-05	ZNF682	12562	1	CRC	-0.577511	3.97266e-05	0.902173
cg15201536	3.23042e-11	9.999e-05	ZNF486	115242	3	CRC	0.277544	0.948375	0.202277
cg15201536	1.39078e-11	9.999e-05	ZNF93	151117	4	CRC	0.473931	0.999783	0.000774695
cg15201536	0.000175991	0.0009999	ZNF14	318918	8	CRC	-0.0386466	0.378854	0.998846
cg15201536	1.56908e-09	9.999e-05	ZNF85	943218	16	CRC	-0.642058	7.32303e-05	0.000797184
cg27262717	2.42093e-21	9.999e-05	TNNC2	3319	1	CRC	-0.236392	0.162851	1
cg27262717	2.15706e-13	0.00039996	ACOT8	33414	6	CRC	-0.495731	3.49173e-05	1
cg27262717	4.26365e-11	0.00019998	NEURL2	67267	11	CRC	-0.0320078	0.383963	1
cg27262717	1.10007e-07	0.0009999	WFDC10B	118974	15	CRC	1.14742	1	1
cg11821200	2.72927e-21	9.999e-05	PTGER4	5956	1	CRC	-1.84552	1.59463e-18	1
cg12212453	8.88681e-21	9.999e-05	FOXA1	4827	1	CRC	-1.58242	2.52939e-21	1
cg12212453	2.88131e-07	9.999e-05	MIPOL1	391520	2	CRC	-0.0652966	0.284577	1
cg10243301	2.0915e-20	9.999e-05	ZNF682	13264	1	CRC	-0.577511	3.97266e-05	0.902173
cg10243301	7.64403e-08	9.999e-05	ZNF486	114540	3	CRC	0.277544	0.948375	0.202277
cg10243301	8.0625e-09	9.999e-05	ZNF93	151819	4	CRC	0.473931	0.999783	0.000774695
cg10243301	0.00023016	0.00079992	LINC00663	276319	7	CRC	-0.105363	0.174622	1
cg10243301	1.87307e-09	9.999e-05	ZNF85	942516	16	CRC	-0.642058	7.32303e-05	0.000797184
cg00903308	5.53309e-18	9.999e-05	HOXA5	6218	1	CRC	-1.23159	8.76561e-16	0.349933
cg00903308	2.93116e-13	9.999e-05	HOXA4	6668	2	CRC	-0.320777	0.0329687	0.815437
cg00903308	3.8444e-15	9.999e-05	HOXA6	10324	3	CRC	-1.26118	1.58444e-11	0.469272
cg00903308	1.40843e-17	9.999e-05	HOXA3	10428	4	CRC	-0.224267	0.0323012	1
cg00903308	2.02291e-16	9.999e-05	HOXA7	19227	5	CRC	-0.679318	1.89584e-07	1
cg00903308	1.15602e-09	0.00049995	HOXA9	28080	6	CRC	0.420098	0.998763	0.842905
cg00903308	4.06684e-19	9.999e-05	HOXA2	34673	7	CRC	-0.651818	8.30239e-06	1
cg00903308	1.05155e-08	0.00029997	HOXA10	36886	8	CRC	0.155273	0.955777	1
cg00903308	5.91356e-10	9.999e-05	HOXA1	41442	9	CRC	-0.660653	3.79802e-08	0.138816
cg00903308	4.03072e-08	0.00019998	SKAP2	142209	14	CRC	-0.631578	1.23348e-13	1
cg03138928	3.3296e-18	9.999e-05	EPHX1	7028	1	CRC	-1.137	1.72864e-22	0.242567
cg14649507	1.17786e-17	9.999e-05	ITM2C	5288	1	CRC	-2.70008	5.89948e-23	1
cg00049440	1.45963e-17	9.999e-05	KLF9	2929	1	CRC	-1.74507	1.54967e-12	1
cg11801481	1.62448e-17	9.999e-05	FOXA1	8214	1	CRC	-1.58242	2.52939e-21	1
cg16635196	2.40184e-17	0.00029997	GPR160	2908	1	CRC	-0.327588	0.0276035	1
cg16635196	6.42936e-12	0.00019998	LRRC31	170983	6	CRC	-1.94142	4.49942e-11	0.675932
cg22369786	2.67119e-17	9.999e-05	SPRY2	2167	1	CRC	0.251679	0.999168	1
cg14981432	2.97029e-17	0.00019998	MYRF	10851	3	CRC	-0.0669533	0.330482	1
cg06515235	1.24241e-16	9.999e-05	FLT3	173707	6	CRC	-2.14068	1.46534e-11	0.88047
cg03044684	1.38402e-16	9.999e-05	HUNK	2403	1	CRC	0.18607	0.911928	1
cg18240463	1.88831e-16	0.00089991	TP73-AS1	498919	9	CRC	-1.68812	9.05653e-14	0.0755398
cg13794807	2.02291e-16	9.999e-05	FHDC1	7616	1	CRC	-0.00849009	0.470682	1
cg13794807	6.62341e-11	9.999e-05	ARFIP1	170639	2	CRC	-0.384583	1.28387e-06	1
cg13794807	7.64403e-08	0.00059994	SH3D19	1722569	19	CRC	-0.315598	1.18959e-06	1
cg27043010	2.75532e-16	0.00039996	EVL	725770	9	CRC	-0.978901	1.99888e-11	1
cg04756279	2.84875e-16	9.999e-05	VSTM2B	2670	1	CRC	0.0452447	0.640107	3.41541e-06
cg22488797	3.05109e-16	9.999e-05	C5orf20	419713	11	CRC	-2.17054	2.27579e-12	1
cg22488797	2.1267e-14	9.999e-05	TIFAB	424764	12	CRC	-1.87977	1.2244e-09	1
cg22183049	1.9076e-11	0.0009999	NRG2	278911	4	CRC	-2.3978	3.66263e-09	0.00485512
cg22183049	7.33686e-07	0.00049995	D1JC18	368757	9	CRC	-0.496371	6.16809e-05	1
cg22183049	4.59719e-16	9.999e-05	MZB1	418366	13	CRC	-3.28753	1.20103e-16	1
cg00036408	3.20952e-07	0.00069993	LINC00482	33792	2	CRC	-1.26256	3.11341e-09	1
cg00036408	4.9205e-16	9.999e-05	BAHCC1	56698	4	CRC	-0.658666	0.000180995	1
cg11412466	9.79783e-15	0.00019998	IRX2	8113	1	CRC	0.830181	0.979039	0.0351741
cg11412466	7.28953e-16	9.999e-05	C5orf38	8606	2	CRC	1.04592	0.999339	0.988748
cg01576142	1.03449e-15	0.00019998	TC2N	5588	1	CRC	-0.225893	0.0243308	1
cg01576142	1.77723e-10	0.0009999	CATSPERB	98846	3	CRC	-0.0229819	0.452219	1
cg01576142	4.23296e-06	0.00019998	TRIP11	184944	4	CRC	-0.199155	0.0079088	1
cg01576142	7.64725e-05	0.00079992	ATXN3	265233	5	CRC	-0.186465	0.00466681	1
cg01576142	1.25222e-07	9.999e-05	SMEK1	320446	8	CRC	-0.104374	0.00921975	1
cg01576142	9.61034e-07	0.00019998	CCDC88C	413071	9	CRC	-0.400671	0.0002949	1
cg01576142	6.33692e-07	0.00029997	GOLGA5	963389	17	CRC	-0.125681	0.0213662	1
cg01576142	5.46876e-07	0.00059994	CALM1	1432650	20	CRC	-0.804356	3.18475e-17	1
cg18186771	1.10633e-15	0.00019998	CANT1	12392	1	CRC	-0.77318	1.2788e-10	1
cg02037307	1.35227e-15	9.999e-05	C5orf20	419475	11	CRC	-2.17054	2.27579e-12	1
cg02037307	1.81198e-13	9.999e-05	TIFAB	424526	12	CRC	-1.87977	1.2244e-09	1
cg09636715	1.22423e-14	9.999e-05	HOXA10	2822	1	CRC	0.155273	0.955777	1
cg09636715	9.05776e-14	9.999e-05	HOXA11	7777	2	CRC	0.794192	0.997745	1
cg09636715	2.73082e-14	0.00019998	HOXA11-AS	7969	3	CRC	-0.134328	0.334805	0.216055
cg09636715	2.15697e-15	9.999e-05	HOXA9	11907	4	CRC	0.420098	0.998763	0.842905
cg09636715	6.8073e-11	0.00019998	HOXA7	20760	5	CRC	-0.679318	1.89584e-07	1
cg09636715	4.39639e-14	0.00019998	HOXA13	22667	6	CRC	-0.136642	0.403366	1
cg09636715	6.02047e-08	0.00019998	HOXA6	29663	7	CRC	-1.26118	1.58444e-11	0.469272
cg09636715	5.07131e-09	0.00019998	HOXA5	33769	8	CRC	-1.23159	8.76561e-16	0.349933
cg04517282	2.20351e-15	0.00019998	IRX2	8508	1	CRC	0.830181	0.979039	0.0351741
cg04517282	2.73432e-14	0.00019998	C5orf38	9001	2	CRC	1.04592	0.999339	0.988748
cg26195356	4.56485e-15	0.00019998	IRX2	8167	1	CRC	0.830181	0.979039	0.0351741
cg26195356	2.67585e-15	9.999e-05	C5orf38	8660	2	CRC	1.04592	0.999339	0.988748
cg16300300	3.2901e-15	0.00069993	FLT3	173362	6	CRC	-2.14068	1.46534e-11	0.88047
cg24255089	2.18374e-14	0.00039996	PRICKLE2	1846740	14	CRC	-1.41521	4.10974e-07	0.504156
cg24255089	5.79709e-15	0.00089991	FAM107A	3751052	18	CRC	-3.58852	8.40663e-18	1
cg13977835	6.60624e-15	9.999e-05	ID3	2946	1	CRC	-1.24612	1.54279e-11	1
cg15374435	1.11107e-14	9.999e-05	SPRY2	2101	1	CRC	0.251679	0.999168	1
cg07379949	1.22423e-14	9.999e-05	MCTP2	1990494	6	CRC	-0.790635	3.27536e-10	1
cg07379949	2.47585e-07	0.00029997	LRRC28	2901790	12	CRC	-0.600668	2.41278e-05	1
cg03772350	1.48563e-14	9.999e-05	FOXA1	2008	1	CRC	-1.58242	2.52939e-21	1
cg12622597	1.80127e-14	9.999e-05	C5orf20	419984	11	CRC	-2.17054	2.27579e-12	1
cg12622597	4.07101e-13	9.999e-05	TIFAB	425035	12	CRC	-1.87977	1.2244e-09	1
cg09451215	2.11495e-14	0.00029997	FAM46A	2417	1	CRC	-1.18793	1.81708e-09	1
cg08489324	7.10712e-06	0.00069993	TSPYL2	1106128	17	CRC	0.127126	0.822421	0.613957
cg17641861	2.64495e-14	0.00049995	PDE6B	49001	1	CRC	-1.3963	1.93188e-09	1
cg12450016	3.52217e-14	9.999e-05	RGMB	7437	1	CRC	-0.678425	5.90131e-06	1
cg22143289	3.90863e-14	9.999e-05	VSTM2B	2406	1	CRC	0.0452447	0.640107	3.41541e-06
cg11692124	4.42441e-07	0.00079992	LINC00482	33048	2	CRC	-1.26256	3.11341e-09	1
cg11692124	5.14868e-14	9.999e-05	BAHCC1	57442	4	CRC	-0.658666	0.000180995	1
cg13944018	7.14197e-08	0.00049995	LINC00482	32799	2	CRC	-1.26256	3.11341e-09	1
cg13944018	5.31359e-14	9.999e-05	BAHCC1	57691	4	CRC	-0.658666	0.000180995	1
cg20525486	5.31359e-14	9.999e-05	FOXP1	2150	1	CRC	-0.308864	0.00031815	1
cg20525486	1.90856e-08	9.999e-05	TMF1	2010438	15	CRC	-0.058356	0.136926	1
cg07940072	6.21925e-14	0.00019998	FOXA1	2140	1	CRC	-1.58242	2.52939e-21	1
cg12100721	8.50906e-14	9.999e-05	BAHCC1	56900	4	CRC	-0.658666	0.000180995	1
cg23141355	5.54074e-09	0.0009999	CYP8B1	1145959	18	CRC	-0.847559	0.000225431	1
cg27143688	9.34501e-14	0.00019998	FOXA1	5223	1	CRC	-1.58242	2.52939e-21	1
cg27143688	1.55344e-05	0.00049995	MIPOL1	391124	2	CRC	-0.0652966	0.284577	1
cg27143688	6.74827e-07	0.0009999	RALGAPA1	1779810	18	CRC	-0.696229	3.56865e-10	1
cg08751352	5.89662e-12	0.00039996	UBL3	2953	1	CRC	-0.600906	3.179e-12	1
cg09781827	1.37976e-13	0.00059994	PRHOXNB	8968	1	CRC	-2.71807	8.71898e-08	1
cg26195829	1.63444e-13	0.00069993	RTN1	784597	13	CRC	-2.11364	4.16922e-15	0.00200288
cg11511084	1.96682e-13	0.00059994	NOTUM	31308	4	CRC	6.10604	1	1
cg18397279	6.74202e-12	0.00029997	PCDH11X	2546	1	CRC	-1.71431	1.65238e-08	1
cg13153708	2.22427e-13	9.999e-05	AKAP5	146303	6	CRC	-1.847	5.68081e-15	1
cg23671221	1.50325e-09	0.00059994	KLF17	482729	20	CRC	-0.218814	0.127884	1
cg13564533	3.07468e-13	0.00029997	XKR4	635935	8	CRC	-3.12847	4.17917e-13	0.185676
cg06610849	3.62846e-13	0.00069993	ZNF418	74106	6	CRC	-1.39857	1.24069e-09	1
cg25113237	0.000141554	0.00019998	C5orf38	3850	1	CRC	1.04592	0.999339	0.988748
cg25113237	4.84281e-07	0.00019998	IRX2	4343	2	CRC	0.830181	0.979039	0.0351741
cg25734913	6.81043e-12	0.00039996	DUSP1	474186	12	CRC	-1.65309	4.896e-11	1
cg25734913	4.50868e-13	0.00059994	HMP19	800333	16	CRC	-4.28007	6.05107e-16	1
cg25734913	2.05271e-11	0.00079992	HRH2	2412649	20	CRC	-0.521937	0.00752349	1
cg12800962	9.60707e-12	0.00019998	SLC9A8	145160	7	CRC	0.0778005	0.788369	1
cg24645214	5.11058e-13	0.00039996	XKR4	1225038	11	CRC	-3.12847	4.17917e-13	0.185676
cg04886703	5.72031e-13	0.00019998	BEST4	3159	1	CRC	-6.77362	2.3081e-24	1
cg02745636	3.89704e-05	0.00079992	LINC00643	1479503	20	CRC	-0.689494	0.000902735	0.998895
cg11337945	0.0010957	0.00049995	C5orf38	2895	1	CRC	1.04592	0.999339	0.988748
cg11337945	3.78094e-05	0.00029997	IRX2	3388	2	CRC	0.830181	0.979039	0.0351741
cg12559925	7.06418e-13	9.999e-05	SH3BP4	2736	1	CRC	0.794993	1	1
cg00007221	8.45907e-13	9.999e-05	PTPRF	2472	1	CRC	-0.954317	7.39581e-08	1
cg00007221	6.79781e-05	0.00049995	KDM4A	116776	4	CRC	-0.470788	2.48892e-06	1
cg00007221	1.59783e-07	0.00049995	ELOVL1	165320	6	CRC	-0.382369	3.94483e-07	1
cg00007221	8.14224e-07	9.999e-05	MPL	195544	9	CRC	-0.693531	2.45125e-08	1
cg17674726	8.71646e-13	9.999e-05	ITM2C	2866	1	CRC	-2.70008	5.89948e-23	1
cg11244402	1.01232e-12	9.999e-05	FOXO1	2741	1	CRC	-0.790013	1.64237e-09	1
cg11244402	4.12333e-05	0.00079992	LINC00598	182848	4	CRC	0.0920661	0.700618	1
cg23994043	1.17519e-12	0.00069993	SATB2	3105	1	CRC	-1.16017	5.88656e-09	0.626708
cg22882523	1.2896e-12	9.999e-05	SPATC1	20429	2	CRC	-0.186114	0.13677	1
cg03646189	7.827e-06	0.00019998	C5orf38	3838	1	CRC	1.04592	0.999339	0.988748
cg03646189	1.77296e-07	0.00019998	IRX2	4331	2	CRC	0.830181	0.979039	0.0351741
cg20785796	1.58175e-12	0.00069993	SATB2	3109	1	CRC	-1.16017	5.88656e-09	0.626708
cg02346713	1.88885e-12	0.0009999	TNFAIP8L3	9736	1	CRC	-1.89673	4.37934e-15	1
cg16551732	1.20673e-11	0.00019998	DDX60	559128	5	CRC	-1.25053	5.87347e-09	1
cg04932551	2.46202e-12	0.00019998	FOXA1	2609	1	CRC	-1.58242	2.52939e-21	1
cg25281029	2.61087e-12	9.999e-05	KITLG	4787	1	CRC	-1.10485	1.20712e-11	1
cg10378032	3.39739e-12	0.00019998	RAVER2	3718	1	CRC	-1.1473	1.03359e-15	1
cg04880253	3.70793e-12	9.999e-05	VANGL1	34228	1	CRC	0.0347568	0.624694	1
cg04880253	1.80388e-10	0.00059994	MAB21L3	434896	6	CRC	-1.1423	3.69943e-05	0.999998
cg26509691	1.07117e-07	0.00079992	TXNDC15	154055	4	CRC	-0.561577	8.1303e-07	1
cg09911747	9.66221e-10	9.999e-05	CCDC85C	425598	4	CRC	-0.952264	9.37407e-14	1
cg09911747	4.37433e-12	0.00059994	C14orf64	1200666	13	CRC	-2.19356	6.44586e-16	0.421538
cg09911747	1.13999e-11	0.00049995	GSKIP	2799102	17	CRC	-1.20223	3.01594e-08	1
cg24939838	6.46273e-06	0.00029997	PRDM16	178647	1	CRC	-0.5143	0.0131099	0.790657
cg24939838	1.89388e-07	0.00029997	FLJ42875	180100	2	CRC	-1.47387	4.40879e-10	0.684868
cg22872064	4.95762e-12	0.00019998	1T2	424414	2	CRC	-2.40827	9.84102e-21	0.159529
cg22872064	1.92093e-09	0.00089991	1T1	593992	4	CRC	-1.68806	1.31484e-13	0.115424
cg16589135	5.72884e-12	0.00049995	CCBP2	1212438	19	CRC	-2.45934	3.28246e-17	1
cg05028087	1.89563e-09	0.00019998	C5orf38	4958	1	CRC	1.04592	0.999339	0.988748
cg05028087	6.04252e-12	0.00019998	IRX2	5451	2	CRC	0.830181	0.979039	0.0351741
cg10808195	6.06921e-12	0.00089991	BCL11A	320797	1	CRC	0.383145	0.999829	0.828466
cg14742809	6.42936e-12	9.999e-05	ZSWIM6	2927	1	CRC	-0.99953	1.90515e-14	1
cg06500337	6.52229e-12	0.00029997	AGPAT4	553091	8	CRC	-0.390315	0.0119851	1
cg05555111	7.64008e-12	0.00019998	FOXA1	9301	1	CRC	-1.58242	2.52939e-21	1
cg10988041	8.09125e-12	0.00019998	FOXA1	2902	1	CRC	-1.58242	2.52939e-21	1
cg14880894	1.0466e-11	0.00019998	SOWAHB	878856	9	CRC	-1.25856	2.95636e-12	1
cg11760500	1.07686e-11	0.0009999	BARX2	860000	8	CRC	-2.94351	7.211e-27	1
cg21020871	9.15546e-08	0.00079992	LACC1	995425	10	CRC	-0.0187894	0.406905	1
cg22916722	1.35189e-11	0.0009999	VASH1	623178	9	CRC	-0.137443	0.11152	0.575254
cg25252197	1.55755e-11	0.00089991	ACSL5	1553806	17	CRC	-0.271347	0.0116946	0.0697837
cg26572770	1.89771e-11	0.00049995	SLC9A2	2939	1	CRC	-3.00809	4.99186e-35	1
cg26572770	6.46273e-06	0.00029997	MFSD9	114230	2	CRC	-0.523104	1.12862e-07	1
cg26572770	1.07626e-08	0.00029997	SLC9A4	149343	4	CRC	-0.635084	0.00127772	0.18904
cg06204711	4.034e-11	0.0009999	FAM46C	1379819	15	CRC	-2.38052	3.8604e-14	1
cg06204711	2.06484e-11	0.00029997	CD101	1984041	20	CRC	-1.62658	8.36055e-10	1
cg07514618	2.24634e-11	0.00029997	ZFYVE21	202658	10	CRC	-0.618265	2.30284e-09	1
cg07514618	2.47264e-08	0.00079992	PPP1R13B	233467	11	CRC	-0.545146	1.44887e-08	1
cg07514618	4.33124e-07	0.0009999	AMN	590162	18	CRC	-3.16163	5.13935e-17	1
cg26116542	3.14171e-11	0.00029997	FOXA1	9169	1	CRC	-1.58242	2.52939e-21	1
cg06189394	3.41525e-11	9.999e-05	LRIG1	16794	1	CRC	-0.263013	0.0312914	1
cg00432953	3.71204e-11	0.00069993	LIPH	951484	17	CRC	-1.3926	1.05946e-13	1
cg18275589	3.92376e-11	0.00019998	DAB2	2263	1	CRC	-0.182634	0.0562761	1
cg05525743	4.26696e-11	0.00029997	VSTM2B	699032	7	CRC	0.0452447	0.640107	3.41541e-06
cg18194850	4.38322e-11	9.999e-05	SUCLG2	5732	1	CRC	-1.31395	2.46276e-17	1
cg13995516	5.032e-11	0.00019998	SOX4	4622	1	CRC	1.76103	1	1
cg23170439	5.68628e-11	0.00019998	CNTN3	92638	1	CRC	-3.8244	7.8771e-26	1
cg23170439	3.10035e-05	0.00019998	EBLN2	1552171	6	CRC	0.1017	0.677722	1
cg22316269	5.93518e-11	9.999e-05	ZNF595	518143	20	CRC	-0.763473	4.29731e-07	1
cg12956091	6.27007e-11	0.00039996	FOXA1	8707	1	CRC	-1.58242	2.52939e-21	1
cg17454263	4.03072e-08	9.999e-05	NR2F2	9827	1	CRC	-0.119098	0.138051	1
cg17454263	1.78655e-06	0.00019998	SPATA8	440281	2	CRC	0.0529467	0.844629	1
cg17454263	7.47045e-11	0.00049995	LOC100144604	3770903	17	CRC	-1.79718	1.63409e-09	1
cg01384290	8.46949e-11	9.999e-05	MECOM	4764	1	CRC	-0.159239	0.0807375	1
cg06937357	1.18594e-09	0.00079992	BTBD6	122390	7	CRC	-0.493248	2.88937e-13	1
cg04108939	9.19002e-11	0.00019998	BEST4	3244	1	CRC	-6.77362	2.3081e-24	1
cg09782540	1.08152e-10	0.0009999	GCNT2	93757	3	CRC	-4.31522	1.18756e-31	0.981693
cg08367801	1.14169e-10	9.999e-05	RGMB	6529	1	CRC	-0.678425	5.90131e-06	1
cg08367801	0.00921754	0.00049995	ERAP2	1896260	8	CRC	-0.325126	0.205705	1
cg05172122	1.17299e-10	0.00039996	CD101	1982400	20	CRC	-1.62658	8.36055e-10	1
cg23248357	0.000350832	0.00019998	C5orf38	3113	1	CRC	1.04592	0.999339	0.988748
cg23248357	2.46915e-06	0.00019998	IRX2	3606	2	CRC	0.830181	0.979039	0.0351741
cg17526229	1.53237e-10	9.999e-05	DBX1	4123	1	CRC	0.195024	0.958645	1
cg02143487	1.62058e-10	9.999e-05	BAHCC1	57253	4	CRC	-0.658666	0.000180995	1
cg13847724	1.85288e-10	0.00039996	CRB2	125202	2	CRC	-0.480114	0.00682518	1
cg10431481	2.76229e-10	0.00019998	BEST4	3550	1	CRC	-6.77362	2.3081e-24	1
cg26639085	1.43063e-07	0.00019998	LENG9	2173	1	CRC	-0.333095	0.000793225	1
cg26639085	2.76229e-10	0.00039996	CDC42EP5	11701	2	CRC	-1.74649	1.2379e-13	0.736299
cg03036214	2.83642e-10	0.00019998	CA12	33416	1	CRC	-2.62939	3.71763e-13	1
cg06706068	3.50369e-10	9.999e-05	FBXL16	80031	12	CRC	0.446476	0.999109	1
cg11601523	3.16626e-08	0.00019998	C5orf38	4098	1	CRC	1.04592	0.999339	0.988748
cg11601523	3.80736e-10	0.00019998	IRX2	4591	2	CRC	0.830181	0.979039	0.0351741
cg05545672	4.32143e-10	9.999e-05	TLX3	3252	1	CRC	0.392985	0.999986	0.000281462
cg17723653	4.72665e-10	0.00049995	MYOZ1	6307	2	CRC	-0.754972	0.000761411	1
cg21170796	6.39283e-10	0.00059994	CD101	1983781	20	CRC	-1.62658	8.36055e-10	1
cg06801857	6.22901e-10	0.00019998	COG2	410519	3	CRC	-0.256151	0.000322196	1
cg06801857	1.07714e-08	0.0009999	ARV1	747140	12	CRC	-0.730247	1.8783e-06	1
cg14583675	6.68055e-10	9.999e-05	ABCG8	7326	2	CRC	-0.635308	0.115507	1
cg27257822	7.09113e-10	0.00029997	EPHB3	13292	1	CRC	1.31277	1	1
cg05249026	3.27933e-07	0.00049995	SOCS1	318514	8	CRC	0.0489728	0.613797	1
cg10075360	8.06916e-10	0.0009999	KCTD9	1197254	17	CRC	-1.21726	8.62891e-22	0.978908
cg23214249	0.00017321	0.0009999	DHTKD1	132226	3	CRC	-0.077284	0.131891	1
cg23214249	2.79893e-09	9.999e-05	CAMK1D	412875	9	CRC	-0.97047	1.27333e-07	1
cg23214249	8.27996e-10	9.999e-05	LOC283070	896425	11	CRC	-1.15165	1.09664e-08	1
cg02628360	8.71781e-10	9.999e-05	BAHCC1	58270	4	CRC	-0.658666	0.000180995	1
cg11361636	9.89106e-10	0.00059994	CNTN3	92506	1	CRC	-3.8244	7.8771e-26	1
cg12593511	9.91346e-10	0.00079992	ARHGEF16	94393	1	CRC	-0.584776	9.72715e-08	1
cg13591352	1.00993e-09	9.999e-05	ABCG8	7336	2	CRC	-0.635308	0.115507	1
cg01165683	1.73635e-09	0.00019998	NGLY1	1389221	10	CRC	-0.187057	0.00069733	1
cg01165683	1.18594e-09	0.00079992	CMC1	3852166	18	CRC	-0.0341171	0.413558	1
cg16420756	1.28029e-09	9.999e-05	CDYL	135992	3	CRC	-0.0592987	0.155066	1
cg24008238	4.09591e-07	0.0009999	KIF25	33243	2	CRC	0.656148	0.999849	1
cg24008238	1.31313e-09	0.00029997	FRMD1	100129	4	CRC	-2.63758	5.92438e-19	1
cg26207423	1.45403e-09	0.00029997	KIF13B	168805	3	CRC	-1.10116	6.68462e-08	1
cg26207423	4.95846e-08	0.00059994	ZNF395	440167	7	CRC	-0.271474	0.000456815	1
cg00782828	1.78081e-09	0.00029997	ACOT11	67547	1	CRC	-1.24753	1.23249e-13	1
cg11837749	4.81677e-07	0.00039996	SSBP3	175239	5	CRC	-0.152373	0.00692263	1
cg11837749	1.82637e-09	0.00059994	TMEM59	528220	17	CRC	-1.12583	5.32312e-10	1
cg22678083	1.07714e-08	9.999e-05	HOXB13	28523	1	CRC	0.11212	0.544392	1
cg22678083	8.19189e-07	0.00019998	HOXB-AS5	34092	2	CRC	-0.170287	0.412572	0.253112
cg22678083	1.96998e-09	0.00019998	TTLL6	37050	4	CRC	-3.11783	4.12074e-19	1
cg13074470	2.07177e-09	0.00049995	CHST13	611176	10	CRC	-0.960902	0.0107825	1
cg15233611	2.12456e-09	9.999e-05	LOC338799	3269	2	CRC	-0.0744968	0.318	1
cg16149077	2.17802e-09	0.00029997	CWH43	5029090	20	CRC	-6.12071	2.04116e-14	0.830881
cg10646968	2.34913e-09	0.00039996	XPNPEP1	45671	2	CRC	-0.0875427	0.089604	1
cg00447052	1.39928e-07	0.00019998	MAF1	397401	18	CRC	-0.100272	0.0531678	1
cg00524220	3.25028e-09	9.999e-05	G111	4554	1	CRC	-1.81863	1.09555e-13	1
cg19719207	3.50163e-09	0.00059994	FABP2	1596176	14	CRC	-4.36393	4.66955e-20	0.999661
cg14172603	4.06273e-09	0.00029997	RNF38	636330	10	CRC	-0.150033	0.0309029	1
cg08350549	4.71053e-09	9.999e-05	GPR128	736710	10	CRC	-2.47542	3.73412e-10	0.0785503
cg17397150	5.86274e-09	9.999e-05	GRIK2	6101	1	CRC	-1.64146	1.78855e-09	1
cg03238075	5.87476e-09	9.999e-05	ALDH3A1	1461616	16	CRC	-0.949281	2.36813e-05	0.662334
cg01799671	6.63764e-09	0.00079992	HSD17B2	508105	10	CRC	-4.34914	1.16339e-19	0.0139605
cg17823346	2.07627e-05	0.00069993	SFTPA2	472019	6	CRC	-2.30624	8.97178e-07	0.255786
cg17823346	6.80137e-09	9.999e-05	TMEM254	990282	11	CRC	-0.669075	2.17731e-10	1
cg12026992	8.46272e-09	0.0009999	PAPSS2	583298	11	CRC	-2.1699	7.56456e-24	1
cg21613175	8.88221e-09	0.00029997	FAM83B	1349328	15	CRC	-0.888499	9.0322e-14	1
cg00418282	3.36974e-07	0.00019998	IRX2	11636	1	CRC	0.830181	0.979039	0.0351741
cg00418282	7.49157e-05	0.00019998	C5orf38	12129	2	CRC	1.04592	0.999339	0.988748
cg21183461	9.54955e-09	0.00049995	DUOX1	5104	1	CRC	0.491557	0.974287	0.942651
cg04065338	1.00212e-08	9.999e-05	INHBB	2246	1	CRC	1.6996	1	0.00638493
cg04065338	2.35436e-05	0.00059994	CLASP1	1034743	14	CRC	0.342475	0.99235	1
cg10792987	1.50559e-08	0.00039996	PDE4C	209176	17	CRC	-1.95144	1.24046e-09	0.957582
cg01044293	1.24387e-08	9.999e-05	ITGA6	4154	1	CRC	0.644521	0.999999	1
cg22273360	1.30483e-08	0.00059994	ZNF254	5945378	19	CRC	-0.0399999	0.345187	0.854625
cg25951934	1.36867e-08	0.00019998	STC2	43669	1	CRC	3.77868	1	0.0272191
cg03540329	1.47016e-08	0.00019998	GK5	15659	1	CRC	-0.278524	0.000106995	1
cg05659097	3.20975e-07	0.00019998	C5orf38	4981	1	CRC	1.04592	0.999339	0.988748
cg05659097	1.72873e-08	0.00019998	IRX2	5474	2	CRC	0.830181	0.979039	0.0351741
cg27089675	1.86397e-08	0.00089991	FGFR2	480526	8	CRC	-2.52634	9.78676e-23	1
cg27089675	1.09539e-07	0.00059994	DMBT1	481681	9	CRC	-1.59274	0.00254682	1
cg14705643	2.0975e-08	0.0009999	EPHB3	7740	1	CRC	1.31277	1	1
cg25988214	2.14749e-08	0.00029997	LINC00482	17288	2	CRC	-1.26256	3.11341e-09	1
cg04319276	2.25098e-08	0.00079992	CEACAM7	253147	14	CRC	-5.35758	2.57031e-11	1
cg09452082	2.25098e-08	0.00069993	MCTP2	1986651	6	CRC	-0.790635	3.27536e-10	1
cg15483084	2.25098e-08	9.999e-05	ADAP1	4010	1	CRC	-0.0777736	0.168887	0.999109
cg00168191	2.53128e-08	9.999e-05	C19orf77	382974	16	CRC	-0.28221	0.194314	0.999998
cg24156331	7.5227e-06	0.00029997	MOAP1	220995	6	CRC	-0.460641	4.09369e-07	1
cg24156331	2.59126e-08	9.999e-05	BTBD7	331029	11	CRC	-0.424139	3.30347e-08	1
cg24156331	1.1331e-06	9.999e-05	ATXN3	857287	18	CRC	-0.186465	0.00466681	1
cg11470941	3.39513e-07	0.0009999	GALNTL6	1307926	9	CRC	-0.543125	0.00371748	0.00534554
cg27422311	7.64403e-08	0.00019998	PITPNM2	9152	1	CRC	-0.558927	8.97253e-05	1
cg00367463	2.91246e-08	0.00059994	BEST4	3526	1	CRC	-6.77362	2.3081e-24	1
cg23716690	1.5666e-05	0.00019998	CORT	195746	5	CRC	-0.810888	2.28018e-06	1
cg23716690	1.04747e-07	0.00069993	NM1T1	310542	9	CRC	-1.10176	4.18443e-12	1
cg23716690	3.05147e-08	0.00019998	CASZ1	407425	12	CRC	-0.919433	8.7625e-07	1
cg03470094	3.19689e-08	0.00029997	STC2	43662	1	CRC	3.77868	1	0.0272191
cg02210498	3.9771e-07	9.999e-05	CRKL	3686	1	CRC	0.0866256	0.916366	1
cg05377839	3.93868e-08	0.00069993	ACOX2	3310741	17	CRC	-0.485173	0.00193707	0.00131962
cg05728135	4.46701e-08	0.00059994	STL	136601	3	CRC	-0.797925	0.000115514	0.729872
cg24603113	4.62833e-08	0.00029997	GPER	16522	2	CRC	-2.63824	1.09607e-14	1
cg18775634	9.61034e-07	9.999e-05	SLC4A7	229502	2	CRC	0.363223	0.994495	1
cg18775634	5.19108e-08	9.999e-05	TOP2B	2048910	11	CRC	0.233417	0.998509	1
cg10785373	0.000123486	0.00079992	FOXK1	227268	2	CRC	0.705473	0.999965	1
cg01868869	6.0914e-08	9.999e-05	SOS2	168635	6	CRC	-0.889281	2.21914e-14	1
cg01868869	1.86394e-07	0.00019998	KLHDC2	631947	16	CRC	-0.681062	9.3392e-08	1
cg19660812	6.37524e-08	9.999e-05	TACC1	2689	1	CRC	-0.311873	0.00406876	0.993615
cg16560209	0.000424745	0.00089991	LOC100129534	76240	3	CRC	-0.79611	1.02095e-05	1
cg16560209	7.99753e-08	0.00039996	1DK	496350	19	CRC	-0.587045	3.88462e-11	1
cg18303215	8.45209e-08	0.0009999	ABCG8	7099	2	CRC	-0.635308	0.115507	1
cg15287047	1.02239e-06	0.00029997	SUMF1	618133	3	CRC	-0.534173	6.96268e-07	1
cg16387532	8.95181e-08	0.00029997	GRAMD3	947965	2	CRC	-1.51384	5.47215e-19	1
cg21600537	2.01538e-06	0.00019998	CCL25	2385	1	CRC	0.46693	0.792102	1
cg21600537	0.000180958	0.00019998	FBN3	39582	2	CRC	0.0661221	0.668535	1
cg11233000	9.79363e-08	0.00069993	NM1T1	848160	19	CRC	-1.10176	4.18443e-12	1
cg22359388	1.12014e-07	0.00049995	FAM160A1	1840423	18	CRC	-1.00486	3.56164e-09	1
cg08875503	1.39928e-07	9.999e-05	CXADR	95083	2	CRC	-0.0705124	0.27234	1
cg20234976	1.42705e-07	0.00079992	GRIK2	950761	7	CRC	-1.64146	1.78855e-09	1
cg13056369	1.5288e-07	0.00039996	KBTBD11	15731	1	CRC	-1.2634	1.5733e-09	1
cg21792155	6.79781e-05	0.00039996	CCDC12	77922	4	CRC	-0.0442344	0.24685	1
cg18064852	7.52006e-05	9.999e-05	NIPBL	186403	2	CRC	0.12121	0.90416	1
cg08123045	1.78383e-07	0.0009999	SMG5	214567	17	CRC	0.223116	0.999756	1
cg00010445	0.000212798	9.999e-05	RFX1	27503	3	CRC	0.0306908	0.595049	1
cg09744840	2.5741e-05	0.00029997	ANXA7	704813	17	CRC	-0.217581	0.00150844	1
cg11285912	1.94751e-07	9.999e-05	FAM53B	234033	5	CRC	-0.553203	1.29597e-06	1
cg11285912	2.07969e-07	9.999e-05	LHPP	419170	6	CRC	-0.921995	7.65221e-11	1
cg17096807	2.2205e-07	0.0009999	LPAR5	73440	9	CRC	-0.819229	1.07168e-10	0.159726
cg15210307	2.47585e-07	0.00069993	SERINC2	611428	20	CRC	-1.2329	1.01338e-13	1
cg02251014	2.58573e-07	0.00089991	CES4A	13980	1	CRC	-0.107904	0.223732	0.866642
cg17972100	3.14114e-07	0.00059994	TADA2B	1001281	16	CRC	-0.678382	1.9464e-16	1
cg17972100	0.00114963	0.00059994	TBC1D14	1043751	18	CRC	-0.204286	4.3966e-05	1
cg21730858	3.5735e-07	0.00059994	NHSL1	14258	1	CRC	-1.19122	1.16585e-09	1
cg01859237	3.72996e-07	0.00029997	CAST	852522	13	CRC	-0.69309	2.60943e-15	1
cg09648467	3.72996e-07	0.00019998	MED7	385358	12	CRC	-0.367898	0.000644459	1
cg21268422	7.30908e-07	0.00089991	LINC00323	100099	4	CRC	0.129174	0.78389	1
cg06373167	4.15053e-07	0.00019998	BTG2	3379	1	CRC	-0.58682	0.000872645	1
cg26411441	4.23996e-07	0.0009999	MAVS	94405	10	CRC	-0.57797	1.51678e-05	1
cg24366168	5.02531e-07	0.00019998	C19orf77	382827	16	CRC	-0.28221	0.194314	0.999998
cg23663760	5.41951e-07	0.00049995	WNT3A	52411	4	CRC	0.522297	0.999996	0.945929
cg19665696	6.60838e-07	0.00089991	GPER	172689	9	CRC	-2.63824	1.09607e-14	1
cg03392565	6.74827e-07	0.00089991	TATDN3	500237	12	CRC	-0.28333	0.0130338	1
cg10229294	7.19451e-07	0.00029997	LHX5	6666	1	CRC	0.360606	0.999998	0.967419
cg06905453	3.99656e-05	9.999e-05	RFX1	27849	3	CRC	0.0306908	0.595049	1
cg20122518	7.64937e-07	0.00089991	GPER	310885	11	CRC	-2.63824	1.09607e-14	1
cg11750962	8.66556e-07	0.00079992	CASZ1	337970	9	CRC	-0.919433	8.7625e-07	1
cg17824906	1.02239e-06	0.00019998	FBXL14	3319	1	CRC	-0.513631	6.17593e-06	1
cg23866687	1.1331e-06	0.00039996	MAML2	49387	1	CRC	-0.30698	0.005969	1
cg10069493	1.25527e-06	0.00079992	FAM21C	307959	6	CRC	-0.813517	3.51344e-13	1
cg07630327	1.33454e-06	0.00049995	HINT1	507076	8	CRC	-0.447696	0.00278356	1
cg14051662	1.50773e-06	0.00059994	RXRA	19247	1	CRC	-1.00086	1.19645e-10	1
cg14389122	1.3664e-05	0.00089991	FAM219B	253058	14	CRC	-0.545033	6.44065e-09	1
cg00865724	1.77245e-06	0.00049995	DDA1	73829	10	CRC	-0.405425	1.8953e-09	1
cg22226904	1.84529e-06	0.00069993	FAM76A	233429	12	CRC	-0.280405	0.000170199	1
cg13832604	1.88277e-06	0.00029997	PPP1R3G	2056303	18	CRC	-0.232176	0.11955	0.161109
cg21397588	2.34635e-06	0.00029997	BTG2	324289	9	CRC	-0.58682	0.000872645	1
cg04531363	7.45004e-05	0.00069993	APOH	591071	5	CRC	-1.12786	2.18718e-05	1
cg25978218	2.64341e-06	0.00089991	EFHD2	2340	1	CRC	-0.313474	1.835e-05	1
cg04487857	2.6963e-06	0.00039996	PGRMC2	9886555	18	CRC	-0.476994	4.92359e-06	1
cg22572908	3.9161e-06	0.00049995	PLEKHB2	140145	3	CRC	-0.788309	3.28105e-12	1
cg15157581	4.07158e-06	0.0009999	ALKBH3	63830	3	CRC	0.136394	0.961181	0.0901431
cg23005797	4.31592e-06	0.00039996	HPCAL1	140577	5	CRC	-0.0622738	0.244145	1
cg13845147	0.000711919	0.00049995	FBN3	39480	2	CRC	0.0661221	0.668535	1
cg20464143	9.60656e-06	0.00019998	ZNF622	262324	3	CRC	-0.281004	0.000409445	1
cg05165087	0.00166208	0.00079992	ISOC1	1340144	15	CRC	-0.226571	8.73903e-06	1
cg01757168	5.54486e-05	0.0009999	RAB43	625081	15	CRC	-0.318313	0.0012382	1
cg22703162	9.78783e-06	0.00059994	NR2F2	8848	1	CRC	-0.119098	0.138051	1
cg02634861	3.18343e-05	0.00069993	MASP2	349341	9	CRC	-0.965766	4.77557e-05	1
cg26279261	1.13598e-05	0.00069993	DDA1	74247	10	CRC	-0.405425	1.8953e-09	1
cg01251150	1.20091e-05	0.00049995	PIK3R1	23968	1	CRC	-0.31277	0.00102019	0.172596
cg01251150	0.000752791	0.00059994	GTF2H2C	1320478	13	CRC	-0.153259	0.210182	1
cg04149955	0.000935268	0.00059994	FBN3	39362	2	CRC	0.0661221	0.668535	1
cg24137543	1.27165e-05	0.00039996	PCDHGC5	24825	2	CRC	-0.317476	0.0988128	0.915157
cg14990643	1.31703e-05	0.00069993	GHITM	54533	6	CRC	-0.788317	6.8119e-12	1
cg23930856	1.51861e-05	0.00049995	PKHD1	1002554	8	CRC	-0.163836	0.277372	0.957957
cg05957544	5.03656e-05	0.00059994	DNMT3L	321294	12	CRC	0.191485	0.999932	0.989112
cg05033333	1.6679e-05	9.999e-05	OR1F1	32066	1	CRC	0.305082	1	0.761325
cg06488775	3.98517e-05	0.00039996	CCL25	2285	1	CRC	0.46693	0.792102	1
cg18642503	4.83427e-05	9.999e-05	RFX1	27422	3	CRC	0.0306908	0.595049	1
cg13123723	3.08804e-05	0.00029997	NEUROD2	398289	15	CRC	-0.353132	0.013802	0.8449
cg00289258	3.15259e-05	0.00019998	FTCD	169332	4	CRC	-0.337048	0.110417	1
cg23416081	0.000356062	0.00059994	LOC285847	11150	2	CRC	-0.499212	0.0115906	1
cg02166394	4.15008e-05	0.00029997	IRX2	10022	1	CRC	0.830181	0.979039	0.0351741
cg02166394	0.000422972	0.00019998	C5orf38	10515	2	CRC	1.04592	0.999339	0.988748
cg02415779	4.5121e-05	0.0009999	MICAL3	20452	2	CRC	-0.498008	0.000259531	1
cg04728296	7.03097e-05	0.00049995	CBR4	3516821	17	CRC	-0.331813	1.74033e-05	1
cg10660848	7.39487e-05	0.0009999	DECR1	3329389	20	CRC	-0.660075	1.87483e-09	1
cg24027397	0.00345682	0.00069993	SOX2-OT	109560	2	CRC	-0.179342	0.19093	1
cg14637067	0.000125189	0.00049995	XKR6	184659	2	CRC	-0.554181	1.07242e-05	0.987591
cg00550234	0.0017044	0.00069993	PCDHGB8P	277006	14	CRC	-0.106036	0.287851	1
cg25399352	0.000273183	0.00029997	TBX5	4168	1	CRC	0.752436	1	0.930217
cg04326198	0.00036009	0.00089991	NKX2-1	5025	1	CRC	1.01225	1	0.202203
cg09671951	0.000370895	0.00069993	C10orf32	57634	3	CRC	-0.523922	3.25024e-07	1
cg13431037	0.000493046	0.00029997	LOC653501	1145354	15	CRC	-0.769407	1.22215e-08	1
cg03669282	0.000965879	0.00039996	HIST3H3	46307	4	CRC	-0.113238	0.129145	1
cg00495988	0.0034869	0.00089991	RESP18	150903	12	CRC	-0.108189	0.0313561	1
cg23199815	0.00155379	0.00049995	RMND5B	186430	6	CRC	-0.278433	9.98865e-09	1
cg03534360	1.8221e-05	0.00029997	SYT16	4868	1	GBM	1	1	1
cg03534360	1.82923e-05	0.00069993	LINC00643	33147	2	GBM	1	1	0.41993
cg14289852	1.8221e-05	0.00059994	VIPR2	1543015	14	GBM	1	1	0.881708
cg19961800	1.8221e-05	0.00029997	SYT16	4919	1	GBM	1	1	1
cg19961800	1.82923e-05	0.00069993	LINC00643	33096	2	GBM	1	1	0.41993
cg19961800	0.000138338	0.00039996	KCNH5	960976	7	GBM	1	1	1
cg01817364	1.82923e-05	9.999e-05	ANXA2R	3035	1	GBM	1	1	0.332503
cg01919941	1.82923e-05	0.00049995	SLC16A7	1055376	11	GBM	1	1	1
cg04268624	1.82923e-05	9.999e-05	ANXA2R	3161	1	GBM	1	1	0.332503
cg05027533	1.82923e-05	9.999e-05	NR4A2	3894046	16	GBM	1	1	1
cg05305099	0.000154022	0.00059994	KATNB1	112145	6	GBM	1	1	1
cg05305099	0.00082602	0.00089991	DOK4	137128	7	GBM	1	1	1
cg05305099	0.00304947	0.00059994	CX3CL1	251099	13	GBM	1	1	0.142738
cg05305099	1.82923e-05	0.00089991	MMP15	401767	19	GBM	1	1	1
cg05447556	1.82923e-05	9.999e-05	SOX10	2905	1	GBM	1	1	1
cg05447556	0.000154022	0.00029997	SLC16A8	101536	6	GBM	1	1	1
cg05447556	0.000192101	0.00069993	TMEM184B	291036	16	GBM	1	1	1
cg06381463	1.82923e-05	9.999e-05	MVB12B	2979	1	GBM	1	1	1
cg06381463	0.00304947	0.00079992	GARNL3	925434	9	GBM	1	1	1
cg06610849	1.82923e-05	9.999e-05	ZSCAN1	24586	2	GBM	1	1	0.25336
cg23271501	1.82923e-05	9.999e-05	ANO5	2271836	16	GBM	1	1	1
cg23810282	1.82923e-05	9.999e-05	ANXA2R	2927	1	GBM	1	1	0.332503
cg26017408	4.86728e-05	0.00049995	ATRNL1	691796	12	GBM	1	1	1
cg26017408	1.82923e-05	0.00089991	GFRA1	1870491	15	GBM	1	1	0.0817169
cg24154325	2.34744e-05	0.00019998	C14orf23	5794	1	GBM	1	1	0.375416
cg24154325	7.78979e-05	0.00089991	FOXG1	11417	2	GBM	1	1	1
cg16383005	2.89345e-05	0.00019998	PACRG-AS1	2965875	18	GBM	1	1	0.201252
cg04841245	2.95873e-05	0.00049995	MGC16025	115955	2	GBM	1	1	0.0442669
cg05270948	2.9918e-05	0.00049995	MGC16025	1007458	19	GBM	1	1	0.0442669
cg01909242	3.00288e-05	0.00039996	TMEM132C	1746426	13	GBM	1	1	0.185214
cg04139449	3.00288e-05	0.00089991	ENPP4	466293	4	GBM	1	1	0.352654
cg05046589	3.00288e-05	0.00019998	BAMBI	4109	1	GBM	1	1	1
cg06534197	6.08386e-05	0.00049995	HOXD1	1016406	11	GBM	1	1	0.142738
cg23190164	3.00288e-05	0.00029997	LGR5	17128	2	GBM	1	1	1
cg23394510	3.00288e-05	0.00049995	FAM222A	163405	7	GBM	1	1	1
cg24058732	3.00288e-05	9.999e-05	HOXD9	17584	3	GBM	1	1	0.998225
cg24058732	6.16729e-05	0.00029997	HOXD10	23505	4	GBM	1	1	0.798748
cg24058732	0.000296021	0.00049995	HOXD11	32913	6	GBM	1	1	0.74664
cg27537199	3.00288e-05	9.999e-05	ARHGEF16	486061	11	GBM	1	1	1
cg12487789	3.82914e-05	0.00019998	MGMT	1256939	8	GBM	1	1	0.921394
cg15161050	3.82914e-05	0.00069993	TMEM132C	3251247	14	GBM	1	1	0.185214
cg21974358	3.82914e-05	0.0009999	BIN2	397225	12	GBM	1	1	1
cg23561979	3.82914e-05	0.00019998	HAAO	690215	7	GBM	1	1	0.5
cg27012396	3.82914e-05	0.00069993	MGC16025	115889	2	GBM	1	1	0.0442669
cg02428119	4.86728e-05	0.00029997	ZSCAN1	24559	2	GBM	1	1	0.25336
cg03325931	4.86728e-05	0.00039996	BAMBI	2503	1	GBM	1	1	1
cg04213746	4.86728e-05	0.00049995	SEC61A2	4065636	19	GBM	1	1	1
cg10506844	4.86728e-05	9.999e-05	GOLGA7B	1671207	20	GBM	1	1	1
cg11581865	4.86728e-05	0.00079992	PVRL1	479404	7	GBM	1	1	1
cg12967137	4.86728e-05	0.00029997	C14orf23	5694	1	GBM	1	1	0.375416
cg12967137	7.78979e-05	0.00089991	FOXG1	11317	2	GBM	1	1	1
cg13246235	4.86728e-05	0.00069993	PHACTR1	31435	1	GBM	1	1	1
cg16679302	4.86728e-05	0.00089991	ATP2C2	1129063	20	GBM	1	1	0.00430778
cg17587997	4.86728e-05	0.00049995	TUBE1	322969	6	GBM	1	1	1
cg18486902	4.86728e-05	0.00029997	C14orf23	16017	2	GBM	1	1	0.375416
cg08121755	5.78208e-05	9.999e-05	ANKRD33	264181	15	GBM	1	1	1
cg01599099	6.16729e-05	0.00059994	PC	25507	2	GBM	1	1	1
cg04462561	6.16729e-05	0.00029997	TPTE2P1	674247	11	GBM	1	1	1
cg08595782	6.16729e-05	0.00059994	BANP	93370	1	GBM	1	1	1
cg14660163	6.16729e-05	0.00059994	PKP4	1624325	15	GBM	1	1	1
cg15482122	6.16729e-05	0.00029997	C14orf23	5485	1	GBM	1	1	0.375416
cg17528218	6.16729e-05	0.00059994	LRRTM4	2452	1	GBM	1	1	1
cg00158454	7.78979e-05	0.00019998	FGF13	1284300	12	GBM	1	1	0.373609
cg01171706	7.78979e-05	9.999e-05	SCD5	2370	1	GBM	1	1	1
cg03303633	7.78979e-05	0.00089991	NXPH2	5659160	15	GBM	1	1	0.709767
cg03317811	7.78979e-05	0.0009999	HAAO	690256	7	GBM	1	1	0.5
cg06697380	7.78979e-05	0.00019998	MEGF10	8346	1	GBM	1	1	0.465494
cg08263071	0.000238841	0.00049995	EPHA7	2656	1	GBM	1	1	0.419584
cg10149225	7.78979e-05	0.00089991	ZSCAN1	24160	2	GBM	1	1	0.25336
cg18630178	7.78979e-05	9.999e-05	CHGA	234960	4	GBM	1	1	1
cg18888671	7.78979e-05	0.00039996	PRKCZ	5692	1	GBM	1	1	1
cg18888671	0.000365741	0.0009999	PLCH2	377291	17	GBM	1	1	1
cg19366147	7.78979e-05	0.00049995	CLN8	5789	1	GBM	1	1	1
cg24631482	7.78979e-05	0.0009999	HAAO	690304	7	GBM	1	1	0.5
cg25588348	0.00100475	0.00029997	GPATCH2L	283803	6	GBM	1	1	1
cg25588348	0.00121837	0.00049995	KIAA1737	1230122	19	GBM	1	1	1
cg00374016	9.80807e-05	0.00069993	NIPA1	1636100	20	GBM	1	1	1
cg01481159	9.80807e-05	0.00079992	NKX2-2	5467	1	GBM	1	1	1
cg04251886	9.80807e-05	0.00029997	MAP4K5	415043	8	GBM	1	1	1
cg11423891	9.80807e-05	0.00019998	LINC00574	1740933	19	GBM	1	1	1
cg14070108	9.80807e-05	0.0009999	LINGO1	2545	1	GBM	1	1	0.998782
cg15407638	9.80807e-05	0.00069993	MDGA2	41046	1	GBM	1	1	1
cg17297238	9.80807e-05	9.999e-05	PCDHGA11	71052	7	GBM	1	1	1
cg17786206	9.80807e-05	0.00049995	EPB41	71348	2	GBM	1	1	1
cg18305652	9.80807e-05	9.999e-05	JAKMIP3	568207	15	GBM	1	1	1
cg18397279	9.80807e-05	0.00059994	PABPC5	347209	2	GBM	1	1	0.357244
cg20509869	9.80807e-05	0.00079992	ASIC4	3286	1	GBM	1	1	1
cg24148719	9.80807e-05	0.00039996	C17orf72	27571	2	GBM	1	1	1
cg25916711	0.00082602	0.0009999	CPEB4	655250	14	GBM	1	1	1
cg16638385	0.000116004	9.999e-05	PPY	187079	9	GBM	1	1	1
cg01477255	0.000123103	0.00039996	HOXD10	24172	5	GBM	1	1	0.798748
cg02854229	0.000123103	0.00029997	MOK	743953	16	GBM	1	1	1
cg03796729	0.000123103	0.00039996	C14orf23	5425	1	GBM	1	1	0.375416
cg07585257	0.000123103	0.00059994	GSE1	26822	1	GBM	1	1	1
cg23969380	0.000494091	0.00049995	LOC116437	58617	1	GBM	1	1	1
cg23969380	0.000123103	0.00029997	MMP17	604766	7	GBM	1	1	1
cg26503038	0.000154022	0.00059994	GNG7	3086	1	GBM	1	1	1
cg24794313	0.000144911	0.00089991	PRKG2	1414861	17	GBM	1	1	0.011288
cg00296018	0.000154022	0.00079992	RELL2	188688	8	GBM	1	1	1
cg07209634	0.000154022	9.999e-05	UBE3C	135104	4	GBM	1	1	1
cg09018861	0.000154022	0.00029997	NUB1	96106	4	GBM	1	1	1
cg09797463	0.000676971	0.0009999	ANKRD22	383564	12	GBM	1	1	1
cg11151314	0.000154022	0.00029997	JAKMIP3	567540	15	GBM	1	1	1
cg11759172	0.000154022	0.00089991	COBL	2647	1	GBM	1	1	1
cg11958644	0.000154022	0.00069993	CHSY3	1631898	15	GBM	1	1	0.646273
cg11958644	0.000450468	0.00079992	SLC12A2	3378741	20	GBM	1	1	1
cg14981432	0.000365741	0.00089991	MYRF	10851	3	GBM	1	1	1
cg14981432	0.000634035	0.00089991	DKFZP434K028	30793	6	GBM	1	1	1
cg02305723	0.00082602	0.0009999	PAR-SN	133684	3	GBM	1	1	1
cg02305723	0.000192101	0.00039996	PAR5	136550	4	GBM	1	1	1
cg02305723	0.000192101	0.00019998	IPW	211147	10	GBM	1	1	1
cg02305723	0.000676971	9.999e-05	SNORD116-4	211227	11	GBM	1	1	1
cg07784872	0.000238841	0.0009999	KIAA0513	625630	8	GBM	1	1	1
cg11357746	0.000192101	0.00079992	TESC	2699363	19	GBM	1	1	0.0455016
cg15622891	0.000192101	0.00049995	PARK2	713610	4	GBM	1	1	0.217865
cg15831060	0.000192101	0.00029997	FAM178B	674259	10	GBM	1	1	1
cg20284937	0.000192101	0.00019998	RNF220	95139	1	GBM	1	1	1
cg22221730	0.000365741	0.00039996	CAMKV	89428	9	GBM	1	1	0.602494
cg17573447	0.000238841	0.00019998	NMUR1	84654	2	GBM	1	1	0.235243
cg00750225	0.000296021	0.00039996	WRNIP1	1100992	10	GBM	1	1	1
cg03755177	0.000296021	0.00069993	GCK	120366	3	GBM	1	1	1
cg04155024	0.000296021	0.00039996	GEMIN8	1290671	17	GBM	1	1	1
cg07375840	0.000296021	0.00019998	NR2F2	23573	1	GBM	1	1	0.397506
cg09003509	0.000450468	0.00079992	MMP17	1810937	14	GBM	1	1	1
cg09451235	0.000296021	0.0009999	ZDHHC1	16880	2	GBM	1	1	0.375416
cg10509607	0.000450468	0.00079992	CCDC85C	412185	4	GBM	1	1	1
cg10509607	0.000296021	0.00019998	SLC25A29	1103529	12	GBM	1	1	1
cg11917579	0.000296021	0.00039996	PFKP	294282	1	GBM	1	1	0.976807
cg06410158	0.000365741	0.0009999	JAKMIP3	567578	15	GBM	1	1	1
cg07117402	0.000365741	0.00029997	IDI2-AS1	2380416	18	GBM	1	1	1
cg23621097	0.000365741	0.00079992	HIC1	2631	1	GBM	1	1	1
cg26232945	0.000553089	0.00059994	PTH2R	425967	13	GBM	1	1	0.936989
cg19389884	0.000445826	0.00089991	MUC6	321808	12	GBM	1	1	1
cg04964031	0.000676971	0.0009999	PCDHGA11	70618	7	GBM	1	1	1
cg24164564	0.000450468	0.00069993	HNF4G	3142	1	GBM	1	1	1
cg25978208	0.00082602	0.0009999	PAR-SN	133896	3	GBM	1	1	1
cg25978208	0.000542166	0.00069993	NPAP1	172702	5	GBM	1	1	1
cg01647308	0.000553089	0.0009999	OTOS	777275	9	GBM	1	1	0.568275
cg11176159	0.000553089	0.00029997	STX12	114105	7	GBM	1	1	1
cg15443535	0.000553089	0.00059994	CHGA	235127	4	GBM	1	1	1
cg19988482	0.000553089	0.00019998	MYT1L	1452085	9	GBM	1	1	1
cg13763181	0.000676971	0.00069993	HKDC1	70895	2	GBM	1	1	0.869882
cg21840041	0.000676971	0.0009999	PTMA	94874	3	GBM	1	1	1
cg22842855	0.000676971	0.00019998	ARHGAP21	1843309	20	GBM	1	1	1
cg24619378	0.000676971	0.0009999	PCDHGA11	70847	7	GBM	1	1	1
cg00360794	0.000717893	0.00079992	PLA2G4D	582901	19	GBM	1	1	1
cg00107682	0.00082602	0.00039996	NR2F2	12389	1	GBM	1	1	0.397506
cg02020296	0.00082602	0.00039996	NR2F2	23702	1	GBM	1	1	0.397506
cg03126579	0.00082602	0.00029997	MATK	20378	1	GBM	1	1	1
cg06916740	0.00082602	0.00049995	MAP3K7	58025	1	GBM	1	1	1
cg13636096	0.00082602	0.00089991	IDI1	1712370	7	GBM	1	1	1
cg11875624	0.00121837	0.00079992	LOC158696	577172	5	GBM	1	1	1
cg11875624	0.00098677	0.00079992	GPR101	2163138	13	GBM	1	1	0.170389
cg05515866	0.00100475	0.00089991	FARP2	2397	1	GBM	1	1	1
cg24804517	0.00100475	0.00049995	HAR1A	171690	11	GBM	1	1	0.960874
cg24804517	0.00141157	0.00089991	HAR1B	172717	12	GBM	1	1	0.235243
cg26876664	0.00100475	0.00089991	MYEOV2	773109	8	GBM	1	1	1
cg10077672	0.00121837	0.0009999	NHP2L1	15527	1	GBM	1	1	0.311802
cg21698185	0.00121837	0.00029997	DLGAP2	453319	5	GBM	1	1	1
cg01762070	0.00124182	0.00079992	KLHL33	197205	16	GBM	1	1	1
cg10362613	0.00146972	0.00059994	1T2	928414	8	GBM	1	1	1
cg02606423	0.00147282	0.00069993	OTX1	2438	1	GBM	1	1	1
cg04785900	0.00147282	0.00039996	DLGAP2	453327	5	GBM	1	1	1
cg05825559	0.00147282	0.00049995	DOCK1	4117354	20	GBM	1	1	1
cg14218223	0.00147282	0.00049995	INIP	29382	2	GBM	1	1	1
cg23000806	0.00147282	0.00089991	HOOK3	6102934	19	GBM	1	1	1
cg16901862	0.00508834	0.00089991	LRTM2	1366413	17	GBM	1	1	0.0969654
cg18470815	0.00177492	0.00059994	NR2F2	24073	1	GBM	1	1	0.397506
cg18482892	0.00177492	0.00039996	ARHGEF3	2568	1	GBM	1	1	0.23463
cg02695677	0.00213238	0.00029997	FLJ43663	118250	1	GBM	1	1	1
cg19474267	0.00213238	9.999e-05	PRKCA	7267	1	GBM	1	1	1
cg09317554	0.00253473	0.0009999	MAB21L2	2006	1	GBM	1	1	0.58007
cg04876454	0.00304947	0.00089991	NR2F2	23835	1	GBM	1	1	0.397506
cg25160769	0.00447258	0.00079992	SLC22A9	109471	5	GBM	1	1	1
cg04094811	0.00430778	0.00059994	FOXQ1	80660	2	GBM	1	1	0.00177492
cg16964025	0.00545841	0.0009999	LINC00244	1149029	11	GBM	1	1	0.892753
cg20002958	0.00706898	0.00089991	EPHA4	1154400	11	GBM	1	1	1
cg22369786	3.57494e-17	9.999e-05	SPRY2	2167	1	HNSC	-1.19268	8.5064e-10	1
cg22582862	4.86155e-17	9.999e-05	ZNF682	12627	1	HNSC	-1.27667	6.85338e-07	0.793016
cg22582862	1.40003e-14	0.00029997	ZNF486	115177	3	HNSC	-1.29156	4.24701e-11	0.0157783
cg22582862	7.30984e-12	9.999e-05	ZNF93	151182	4	HNSC	-0.612183	0.000480017	0.0301019
cg22582862	1.40003e-14	0.00019998	ZNF737	585720	14	HNSC	-1.68071	1.51925e-07	0.640331
cg22582862	9.77855e-11	0.00039996	ZNF85	943153	16	HNSC	-0.902131	2.6401e-08	3.64947e-05
cg15201536	8.44818e-16	9.999e-05	ZNF682	12562	1	HNSC	-1.27667	6.85338e-07	0.793016
cg15201536	1.75615e-15	9.999e-05	ZNF486	115242	3	HNSC	-1.29156	4.24701e-11	0.0157783
cg15201536	1.92236e-12	9.999e-05	ZNF93	151117	4	HNSC	-0.612183	0.000480017	0.0301019
cg15201536	1.96743e-09	0.00029997	ZNF506	230279	6	HNSC	-1.01869	3.01426e-12	0.746076
cg15201536	2.99148e-16	9.999e-05	ZNF737	585785	14	HNSC	-1.68071	1.51925e-07	0.640331
cg15201536	1.62182e-09	0.00079992	ZNF85	943218	16	HNSC	-0.902131	2.6401e-08	3.64947e-05
cg01457883	3.3959e-16	0.00049995	CSMD1	2710133	12	HNSC	-0.461784	0.135236	0.815634
cg21791662	4.03104e-16	0.0009999	GYPC	5788475	17	HNSC	-1.22838	8.01912e-06	0.366424
cg04487857	8.03056e-12	0.00019998	ELF2	886833	4	HNSC	-0.216728	0.00111597	1
cg04487857	2.16263e-07	9.999e-05	MGARP	1104951	5	HNSC	-0.590314	0.0114622	0.671384
cg04487857	8.14292e-16	0.00029997	MAML3	1978692	11	HNSC	-2.00694	1.56438e-16	1
cg04487857	8.20901e-14	0.00019998	PHF17	9364058	17	HNSC	-0.973111	3.08937e-06	1
cg17593384	4.49161e-15	0.00039996	ARHGAP24	1148842	16	HNSC	-0.40891	0.0119011	0.999991
cg04314114	1.96743e-09	9.999e-05	IRX3	2262	1	HNSC	-0.772983	0.000873045	1
cg04314114	9.54025e-15	0.0009999	IRX6	1040355	8	HNSC	-1.68727	0.000596088	0.150244
cg24081764	1.13306e-14	9.999e-05	MYADM	29334	3	HNSC	-0.306928	0.101728	0.497277
cg00968638	1.17379e-14	9.999e-05	ZFP36L2	2779	1	HNSC	-0.51137	0.000327479	1
cg12126859	3.68579e-09	0.00049995	CLN8	1376588	8	HNSC	-0.846582	2.7153e-06	1
cg15401067	8.03056e-12	9.999e-05	ZNF137P	4257	1	HNSC	-0.651894	0.00116727	1
cg15401067	6.05331e-12	9.999e-05	ZNF83	16785	2	HNSC	-0.383697	0.00173982	0.928293
cg15401067	8.81806e-13	9.999e-05	ZNF701	30277	3	HNSC	-0.999298	7.34521e-08	0.000292586
cg15401067	1.73199e-13	9.999e-05	ZNF808	73285	4	HNSC	-0.883995	6.94715e-10	6.77787e-05
cg15401067	3.68579e-09	9.999e-05	ZNF611	127888	5	HNSC	-0.172287	0.0535218	1
cg15401067	9.68688e-12	9.999e-05	ZNF528	203073	9	HNSC	-0.711511	7.29332e-06	0.212225
cg15401067	6.65227e-09	0.00029997	ZNF28	220726	10	HNSC	-0.0811062	0.232348	0.0227378
cg15401067	1.54314e-08	0.00019998	ZNF468	256706	13	HNSC	-0.197976	0.0330825	0.157802
cg15401067	5.25621e-14	9.999e-05	ZNF320	290403	14	HNSC	-0.91882	6.98189e-08	0.098537
cg15401067	1.97435e-11	9.999e-05	ZNF321P	341651	17	HNSC	-0.881315	5.30414e-07	0.259792
cg15401067	1.86137e-12	9.999e-05	ZNF816	361968	18	HNSC	-0.479039	0.00354318	1
cg15401067	3.59649e-08	0.00019998	ZNF160	502491	20	HNSC	-0.298928	0.0064685	0.0856409
cg16988611	1.35532e-13	0.00039996	DYDC2	108387	4	HNSC	-0.874516	0.0373302	0.0563612
cg16988611	6.62222e-10	0.00019998	TMEM254-AS1	385996	10	HNSC	-0.656063	0.00183909	1
cg11147155	2.59184e-13	9.999e-05	FAM63A	384066	19	HNSC	-1.62584	2.19114e-13	1
cg10243301	4.13276e-13	9.999e-05	ZNF682	13264	1	HNSC	-1.27667	6.85338e-07	0.793016
cg10243301	4.35898e-11	9.999e-05	ZNF93	151819	4	HNSC	-0.612183	0.000480017	0.0301019
cg10243301	9.03101e-10	0.00069993	ZNF85	942516	16	HNSC	-0.902131	2.6401e-08	3.64947e-05
cg15007548	2.33161e-12	0.00069993	WDSUB1	192786	2	HNSC	-0.358896	0.000399662	1
cg15007548	1.62224e-07	0.00089991	BAZ2B	340385	4	HNSC	-0.690513	1.56489e-08	1
cg15007548	3.3886e-07	0.00089991	CCDC148	637010	7	HNSC	-0.817174	0.0267753	1
cg23067810	7.48549e-13	0.00029997	MYADM	154604	14	HNSC	-0.306928	0.101728	0.497277
cg08955941	2.53261e-08	0.00089991	PCDHAC2	74149	4	HNSC	-1.06837	0.0214482	0.228404
cg08955941	1.8077e-07	9.999e-05	PCDHA13	158647	14	HNSC	-1.25392	0.00369476	0.952792
cg08955941	3.36495e-08	0.00059994	PCDHA12	165570	15	HNSC	-1.82079	0.00161324	0.000512356
cg08955941	3.1918e-08	9.999e-05	PCDHA10	184867	17	HNSC	-1.42788	0.00115375	1
cg16259229	1.71403e-09	0.00079992	PCDHB3	59758	3	HNSC	-0.508365	0.0151164	1
cg16259229	6.43764e-09	0.0009999	PCDHAC1	114172	8	HNSC	-1.33105	0.00255662	0.461026
cg16259229	1.04598e-06	9.999e-05	PCDHA13	158620	14	HNSC	-1.25392	0.00369476	0.952792
cg16259229	1.23392e-09	9.999e-05	PCDHA12	165543	15	HNSC	-1.82079	0.00161324	0.000512356
cg16259229	1.10502e-07	0.00039996	PCDHA10	184840	17	HNSC	-1.42788	0.00115375	1
cg16259229	3.4376e-06	0.00019998	PCDHA7	206505	20	HNSC	-0.0880082	0.365126	0.0908136
cg24981400	2.40766e-12	0.0009999	AFF3	673632	11	HNSC	-1.48975	4.54692e-05	1
cg05952494	2.65069e-12	9.999e-05	CCND2	4585	1	HNSC	0.0980243	0.677236	1
cg05952494	9.58673e-05	9.999e-05	C12orf5	52042	2	HNSC	0.426972	0.992212	1
cg10868715	5.42889e-10	0.00039996	PCDHB3	60091	3	HNSC	-0.508365	0.0151164	1
cg10868715	1.42894e-09	9.999e-05	PCDHA10	184507	17	HNSC	-1.42788	0.00115375	1
cg10453230	3.31514e-12	0.00019998	MSX2	3376	1	HNSC	0.39754	0.784282	0.362151
cg10453230	0.000144871	0.00089991	NKX2-5	1485882	14	HNSC	0.290758	0.700738	1
cg06604289	2.63261e-05	9.999e-05	CELA2B	1744989	18	HNSC	0.0497383	0.919642	1
cg02162886	7.54274e-12	0.00069993	SIX1	2009	1	HNSC	-0.856375	0.0385323	1
cg23983887	1.4064e-11	0.00069993	DHRS3	146398	3	HNSC	-0.689635	0.0010158	1
cg13660279	3.47017e-07	0.00039996	IRX3	2156	1	HNSC	-0.772983	0.000873045	1
cg05461140	2.03593e-11	0.00029997	CYB5RL	98886	2	HNSC	-0.288595	0.0172671	1
cg05461140	3.93903e-11	0.00059994	LDLRAD1	280829	8	HNSC	-2.18346	0.000580222	0.00199722
cg24147498	5.88969e-11	0.00049995	HHEX	663042	14	HNSC	0.0704534	0.620398	0.333567
cg14290616	6.63209e-11	0.00069993	CAC11I	426830	7	HNSC	-0.132683	0.213245	1
cg10512292	7.48212e-11	9.999e-05	CCND2	4634	1	HNSC	0.0980243	0.677236	1
cg25556035	1.20281e-10	0.00089991	NFIX	6912	1	HNSC	-1.94575	7.17611e-13	0.538974
cg23288298	1.47806e-10	9.999e-05	ZFP36L2	2185	1	HNSC	-0.51137	0.000327479	1
cg04103450	5.82418e-05	0.00069993	A4GNT	1099886	11	HNSC	0.40297	0.999982	0.484099
cg25272143	2.8887e-10	0.00069993	ROM1	168222	9	HNSC	-0.676923	2.11467e-07	1
cg01971813	3.01681e-10	9.999e-05	PKLR	5611	1	HNSC	-0.508481	0.241216	1
cg26843110	6.05132e-08	0.00019998	CYP1A2	105441	5	HNSC	-0.672075	0.0137216	1
cg15129608	4.84404e-10	0.00029997	MYADM	20371	2	HNSC	-0.306928	0.101728	0.497277
cg18957751	5.27653e-10	9.999e-05	ZFP36L2	4806	1	HNSC	-0.51137	0.000327479	1
cg09983326	5.74659e-10	9.999e-05	ZFP36L2	2436	1	HNSC	-0.51137	0.000327479	1
cg25730685	1.82943e-09	0.00069993	FLJ42875	605339	19	HNSC	-0.578062	0.00761301	1
cg25730685	5.51405e-08	0.00049995	PRDM16	610731	20	HNSC	-0.265657	0.171464	1
cg09888562	3.06921e-06	0.00069993	IRX3	2063	1	HNSC	-0.772983	0.000873045	1
cg15534561	3.18375e-06	9.999e-05	PCDHA13	158663	14	HNSC	-1.25392	0.00369476	0.952792
cg15534561	3.41771e-08	0.00059994	PCDHA12	165586	15	HNSC	-1.82079	0.00161324	0.000512356
cg13180722	0.000251314	0.00089991	INPP5K	721920	18	HNSC	-0.234523	0.000325202	1
cg24304789	5.11567e-08	0.00039996	ZFP36L2	2321	1	HNSC	-0.51137	0.000327479	1
cg04282694	6.89768e-08	0.00049995	NRN1	7889	1	HNSC	-0.595033	0.0395575	0.999389
cg08631504	3.01242e-05	0.00059994	POLG	65404	2	HNSC	0.0925503	0.928023	1
cg25208479	5.22163e-06	9.999e-05	POLG	65679	2	HNSC	0.0925503	0.928023	1
cg11526848	8.77384e-06	0.00069993	EEF1A1	1564044	10	HNSC	-0.710201	6.93848e-08	1
cg24156796	2.43704e-07	0.0009999	TBX5	812094	12	HNSC	0.625157	0.97006	0.564176
cg04957377	1.82439e-06	0.00059994	TPPP2	8913	3	HNSC	-1.12779	3.37577e-05	1
cg26430059	3.55244e-07	0.00069993	SPATA7	874691	10	HNSC	-0.471638	0.00262022	1
cg25885280	2.31359e-05	9.999e-05	KRTAP5-7	478146	4	HNSC	-0.248385	0.277783	1
cg25885280	4.57287e-07	0.00049995	KRTAP5-9	499299	7	HNSC	0.218304	0.783289	1
cg08318283	6.40101e-07	0.00029997	HCN4	50402	1	HNSC	0.0362554	0.538852	0.000127669
cg16387532	8.52679e-07	0.00039996	C5orf63	1661361	8	HNSC	-0.669091	1.48773e-07	0.132518
cg16077055	9.9877e-07	0.00039996	NCK2	39453	1	HNSC	-0.372654	1.70555e-05	1
cg14239515	1.12062e-05	0.00089991	RYR1	39097	6	HNSC	-1.3312	0.0293785	0.362151
cg23874561	0.00230782	0.00039996	C4orf22	132389	4	HNSC	-0.487734	0.115639	0.843114
cg23999695	3.3165e-05	0.00059994	POLG	65598	2	HNSC	0.0925503	0.928023	1
cg06376598	4.13932e-06	0.00059994	CPD	656003	16	HNSC	-0.244161	0.11819	1
cg10813544	0.00345311	0.00049995	SNTG1	1529663	9	HNSC	-0.101951	0.0722807	0.0191688
cg14101485	4.0139e-05	0.00049995	PIP5K1C	330717	18	HNSC	0.0349599	0.648613	1
cg10515131	5.44547e-06	0.00059994	C14orf64	1263546	13	HNSC	-0.418691	0.00958717	0.378036
cg17057719	5.67846e-06	0.00039996	FAM86DP	2779497	13	HNSC	-0.560137	0.000486596	1
cg24607675	9.24624e-05	0.00039996	TMEM64	797311	6	HNSC	-0.142961	0.200586	0.0258505
cg04678565	1.3711e-05	9.999e-05	SYNGAP1	133639	6	HNSC	-0.0324281	0.395988	1
cg04314624	0.001867	0.00069993	GPX5	35460	2	HNSC	0.00756788	0.605915	0.1868
cg05560435	0.00881164	0.00089991	SNORA74B	223796	5	HNSC	-0.0356204	0.338218	1
cg05560435	2.29367e-05	0.00049995	HMP19	801197	16	HNSC	-0.321563	0.0826976	1
cg24015594	3.13074e-05	9.999e-05	SYNGAP1	133892	6	HNSC	-0.0324281	0.395988	1
cg01680573	0.000155008	0.00049995	MEF2BNB	46622	5	HNSC	-0.157164	0.00489857	1
cg14215472	0.000103189	0.00039996	EFCAB5	316469	8	HNSC	-0.362528	0.0466178	1
cg23643343	0.000334495	0.00039996	PRPF8	308023	11	HNSC	-0.0904572	0.061957	1
cg07466807	0.000307696	0.00039996	CIR1	1933495	19	HNSC	-0.00706402	0.454942	1
cg02370667	0.000638383	0.00069993	KCNG4	243844	11	HNSC	0.0248246	0.62134	1
cg15862394	1.23514e-17	0.00069993	CLMN	383111	8	KIRC	-1.6708	1.66504e-43	1
cg07088950	1.8326e-17	0.00079992	CLMN	383101	8	KIRC	-1.6708	1.66504e-43	1
cg07159758	3.28121e-14	9.999e-05	MSI2	134584	1	KIRC	-1.54416	2.47278e-22	1
cg07159758	3.67655e-17	9.999e-05	DYNLL2	686718	14	KIRC	-1.22799	2.20348e-28	1
cg04896832	1.95177e-16	9.999e-05	CASZ1	8779	1	KIRC	-2.10704	2.07394e-17	1
cg16324314	2.02523e-10	0.00069993	POMT2	286658	9	KIRC	-0.370306	1.03879e-07	1
cg16324314	1.01088e-09	0.00019998	GSTZ1	306382	10	KIRC	-0.7297	5.49532e-10	1
cg16324314	5.08943e-15	0.00059994	TMED8	328978	11	KIRC	-0.322397	3.27597e-07	1
cg16324314	2.41069e-16	9.999e-05	C14orf1	1353308	20	KIRC	-0.801308	1.31748e-17	1
cg14452015	5.12837e-16	9.999e-05	HABP4	401261	7	KIRC	-0.929958	3.66039e-21	1
cg14452015	3.41181e-14	0.00089991	CDC14B	518050	8	KIRC	-0.760415	2.30239e-18	1
cg21291385	7.77214e-16	9.999e-05	MRPS6	2391	1	KIRC	-2.31996	1.84804e-10	1
cg21291385	7.39398e-13	9.999e-05	SLC5A3	2391	2	KIRC	-2.53051	1.47667e-10	1
cg21291385	6.02341e-09	9.999e-05	KCNE2	288107	7	KIRC	-0.741848	2.86405e-06	1
cg21291385	5.9656e-08	0.00049995	SMIM11	299533	8	KIRC	-0.573649	7.65244e-17	1
cg07973435	2.22511e-15	0.00019998	SIM1	6352	1	KIRC	-5.43597	8.97805e-34	0.167245
cg06246999	2.43333e-15	0.00019998	SIM1	7121	1	KIRC	-5.43597	8.97805e-34	0.167245
cg10066186	1.22073e-09	0.00059994	ABHD4	16012	1	KIRC	-0.784857	1.39633e-14	1
cg10066186	6.32641e-11	9.999e-05	DAD1	25016	2	KIRC	-0.367083	1.33287e-10	1
cg10066186	2.45551e-15	0.00059994	RBM23	305235	9	KIRC	-0.593188	8.48185e-18	1
cg10066186	7.99992e-14	0.00079992	PRMT5	315500	10	KIRC	-0.486783	1.28151e-15	1
cg10066186	1.10824e-12	0.00079992	TOX4	1127414	18	KIRC	-0.233999	3.22992e-08	1
cg00223767	6.69633e-10	0.00079992	WNT11	85858	2	KIRC	-3.37145	3.26886e-11	1
cg00223767	2.77427e-15	9.999e-05	MAP6	452235	7	KIRC	-2.66014	1.84505e-32	7.55612e-05
cg00223767	2.30864e-10	0.00019998	LRRC32	549328	8	KIRC	-0.070294	0.306547	1
cg08841544	3.00906e-15	9.999e-05	ASAP2	186860	5	KIRC	-0.940897	1.32303e-17	1
cg08841544	2.4645e-10	0.00089991	KIDINS220	555999	9	KIRC	-0.379564	8.68733e-06	1
cg15341575	8.57064e-15	9.999e-05	CPEB3	116128	1	KIRC	-1.52412	1.19144e-19	1
cg04337653	1.28127e-14	0.00029997	SIM1	6223	1	KIRC	-5.43597	8.97805e-34	0.167245
cg07068761	1.82144e-14	0.00049995	IRF2BPL	10147	1	KIRC	-1.82107	5.9475e-13	1
cg10996816	9.99923e-09	0.00019998	MRFAP1L1	192356	7	KIRC	-0.213321	1.63273e-06	1
cg10996816	1.82144e-14	0.00019998	MRFAP1	261517	11	KIRC	-0.445976	1.65544e-11	1
cg23623252	2.11103e-11	9.999e-05	TOMM20L	523371	5	KIRC	-0.821056	1.87797e-07	1
cg14219918	2.39893e-14	0.00029997	PPP6C	702655	15	KIRC	-0.417722	2.86784e-18	1
cg01165683	3.03457e-14	0.00059994	NKIRAS1	442903	3	KIRC	-1.08987	4.64123e-28	1
cg13063274	3.15552e-14	9.999e-05	GRAMD1C	676790	16	KIRC	-1.64524	2.13684e-18	1
cg13063274	5.19494e-05	0.00029997	KIAA1407	905221	19	KIRC	-0.145496	0.0181291	1
cg23411518	3.68854e-14	9.999e-05	CGNL1	11775	1	KIRC	-2.38897	4.60969e-44	1
cg26339162	2.41863e-09	0.0009999	ARG2	422890	6	KIRC	-3.09676	5.61758e-17	1
cg07522913	2.80766e-10	9.999e-05	HOXA2	8008	1	KIRC	-1.52992	3.22888e-10	0.616761
cg07522913	1.47518e-13	9.999e-05	HOXA11	74431	10	KIRC	-2.12314	7.4753e-13	0.0780421
cg07522913	1.00712e-13	9.999e-05	HOXA11-AS	74623	11	KIRC	-2.37625	2.43521e-19	0.999422
cg11556846	6.70073e-07	0.00069993	MOB4	2087705	17	KIRC	-0.250979	5.71039e-05	1
cg25745246	3.3923e-08	9.999e-05	NKX6-2	108205	2	KIRC	-0.882593	2.71494e-06	0.973233
cg25745246	3.40892e-10	9.999e-05	GPR123	393101	8	KIRC	-1.81826	1.83623e-06	0.389116
cg05088820	3.26067e-13	0.00039996	ASAP2	28710	1	KIRC	-0.940897	1.32303e-17	1
cg23181580	2.40924e-07	9.999e-05	GAS2	233858	3	KIRC	-1.13289	6.31709e-08	0.634648
cg23181580	5.70548e-13	0.00019998	ANO5	239578	4	KIRC	-4.20695	3.00948e-64	1
cg23181580	7.36644e-10	0.00039996	NELL1	1149093	6	KIRC	-8.11069	5.41176e-25	0.999945
cg14178013	9.22386e-13	0.00049995	SVEP1	460587	7	KIRC	-2.00634	1.01909e-09	1
cg20571592	3.80553e-11	0.0009999	ZNF619	134032	3	KIRC	-1.2555	1.95624e-17	1
cg07207982	1.19246e-12	0.00019998	ANKS1A	44550	1	KIRC	-0.352172	4.77162e-05	1
cg24705426	6.08546e-10	0.00069993	TAMM41	337692	4	KIRC	-0.405861	4.67317e-07	1
cg27217474	1.43145e-12	0.00019998	HOXB5	26439	5	KIRC	-2.76773	3.20198e-16	1
cg19537719	1.65591e-12	0.00059994	C8orf4	1572510	18	KIRC	-3.05108	8.08931e-16	0.961551
cg22957360	2.21323e-12	0.00029997	GOT1	92041	3	KIRC	-1.41006	1.51951e-15	1
cg04917446	5.23244e-12	0.00059994	HOXB6	16718	4	KIRC	-2.92674	6.14407e-16	0.998242
cg04917446	2.3791e-12	0.00039996	HOXB5	27969	5	KIRC	-2.76773	3.20198e-16	1
cg24135211	7.45597e-12	0.00079992	SYNE2	22598	1	KIRC	-1.40439	4.93801e-10	1
cg24135211	2.27595e-11	0.00089991	WDR89	233690	3	KIRC	-0.558825	6.51101e-10	1
cg24135211	1.69648e-08	0.00049995	CHURC1	1038796	17	KIRC	-0.146943	0.00347389	1
cg04074945	2.74821e-12	0.00039996	CREB3L1	227394	7	KIRC	-1.29027	4.86242e-05	1
cg04074945	3.77728e-05	0.00019998	ATG13	566992	16	KIRC	-0.238847	7.20599e-09	1
cg10289744	4.70269e-12	0.00019998	ARL8B	4892744	13	KIRC	-0.75392	2.00295e-31	1
cg26295272	3.17328e-12	9.999e-05	FLNB	18642	1	KIRC	-0.674182	5.81757e-10	1
cg11222217	3.40934e-12	0.00029997	CASZ1	11063	1	KIRC	-2.10704	2.07394e-17	1
cg10539700	2.38533e-10	0.00039996	SSFA2	111573	3	KIRC	-0.587111	2.91244e-11	1
cg10539700	3.66258e-12	0.00029997	SESTD1	2515547	15	KIRC	-0.163581	0.0295722	1
cg17178761	1.3462e-07	0.00019998	EPX	587237	12	KIRC	-1.84729	2.57894e-06	0.000421108
cg02665650	3.93423e-12	0.00019998	ANKS1A	44458	1	KIRC	-0.352172	4.77162e-05	1
cg19416570	1.26604e-08	0.00069993	ZNF418	268936	19	KIRC	-0.0138253	0.464776	0.959531
cg02792168	6.47319e-12	0.00089991	GOT1	91393	3	KIRC	-1.41006	1.51951e-15	1
cg05621339	6.47319e-12	0.00019998	TCF7L1	122778	4	KIRC	-0.224235	0.0172935	1
cg05621339	1.22335e-08	9.999e-05	LRRTM1	4951874	20	KIRC	-0.765266	0.00353872	1
cg22369786	6.70628e-12	9.999e-05	SPRY2	2167	1	KIRC	-0.565388	7.33398e-05	1
cg14398860	7.20174e-08	0.00079992	NKX6-2	108331	2	KIRC	-0.882593	2.71494e-06	0.973233
cg14398860	3.2155e-08	0.00029997	GPR123	393227	8	KIRC	-1.81826	1.83623e-06	0.389116
cg17315703	9.87963e-12	0.0009999	KIF13B	458417	8	KIRC	-1.64335	4.88485e-28	1
cg17315703	6.39596e-09	0.00079992	HMBOX1	751467	10	KIRC	-0.326797	0.000351829	1
cg20012601	9.87963e-12	0.00089991	SCOC	164855	2	KIRC	-1.33037	2.35438e-22	1
cg20012601	5.70877e-10	0.00059994	USP38	3092485	20	KIRC	-0.475689	9.79642e-13	1
cg06982190	1.72612e-11	0.00079992	HOXA7	3518	1	KIRC	-1.97805	2.49091e-28	1
cg06982190	2.35077e-06	0.00029997	HOXA9	5333	2	KIRC	-1.1043	2.95723e-16	1
cg06564875	1.78698e-11	9.999e-05	CLINT1	67596	1	KIRC	-0.925146	2.27892e-14	1
cg01775245	3.71313e-09	9.999e-05	MCPH1	187996	3	KIRC	-0.327101	1.28299e-07	1
cg01775245	2.43823e-11	0.00029997	C8orf42	5956778	20	KIRC	-0.940096	3.47801e-07	1
cg13781678	4.19307e-09	0.00029997	CEP104	670690	19	KIRC	-0.171884	0.00035057	1
cg13591352	2.62142e-11	9.999e-05	ABCG8	7336	2	KIRC	-1.81942	3.16928e-07	1
cg13591352	1.29715e-06	0.00049995	PLEKHH2	194326	6	KIRC	-1.02704	2.06337e-09	1
cg06614044	3.28188e-09	0.00039996	SLC14A2	423341	2	KIRC	-7.77131	3.83222e-11	1
cg14137381	3.43432e-11	9.999e-05	SLC9A3	22257	1	KIRC	-6.38369	4.54361e-25	1
cg14684434	3.67798e-11	0.00089991	ARL15	223553	3	KIRC	-0.620299	1.03826e-09	1
cg14684434	3.40268e-07	0.00019998	SKIV2L2	773618	11	KIRC	-0.158728	0.000671377	1
cg09271279	4.0906e-07	0.0009999	EFCAB11	832126	9	KIRC	-0.412666	9.99064e-06	1
cg04268624	4.66673e-11	0.0009999	NNT	565505	13	KIRC	-1.64721	1.10677e-18	1
cg08194377	4.66673e-11	0.00029997	ANKS1A	44456	1	KIRC	-0.352172	4.77162e-05	1
cg02686793	5.52762e-11	0.00019998	AMD1	1144345	14	KIRC	-0.263575	0.00133889	1
cg21608519	1.92049e-05	0.00069993	HOXA9	5396	2	KIRC	-1.1043	2.95723e-16	1
cg17074396	8.0041e-11	0.00029997	CN5H6.4	3151196	19	KIRC	-1.98128	3.36832e-12	1
cg10484211	1.95986e-10	9.999e-05	TGFB2	29258	1	KIRC	-0.661813	1.95527e-05	1
cg00246969	4.78521e-07	0.00089991	FARP1	364221	5	KIRC	-0.148803	0.0175418	1
cg00246969	9.46119e-11	9.999e-05	IPO5	505755	6	KIRC	-0.218207	1.16529e-07	1
cg00870269	1.11764e-10	0.00039996	ALDH1A2	211225	4	KIRC	-3.51599	2.17125e-62	0.000156198
cg02744046	1.3194e-10	0.00039996	ALDH1A2	211222	4	KIRC	-3.51599	2.17125e-62	0.000156198
cg02744046	4.27673e-10	0.00079992	CGNL1	1113981	15	KIRC	-2.38897	4.60969e-44	1
cg02081006	1.5566e-10	0.00039996	SNX2	319423	4	KIRC	-0.692688	1.25593e-10	1
cg20670679	1.71839e-10	0.00029997	LMBR1	875883	6	KIRC	-0.606184	5.65694e-12	1
cg09744840	2.1624e-10	0.00059994	FAM149B1	458849	10	KIRC	-0.436592	1.21604e-11	1
cg09744840	1.42752e-09	0.00029997	A1PC16	493268	12	KIRC	-0.488029	8.32433e-11	1
cg22220502	3.75903e-10	0.0009999	PAWR	3961	1	KIRC	-1.18858	3.65781e-19	1
cg20770006	3.20095e-08	0.0009999	UBE2H	16889	1	KIRC	-0.767762	5.32836e-15	1
cg08855938	5.02235e-10	0.00039996	ESRRG	2498330	16	KIRC	-4.05902	1.21459e-36	1
cg08855938	0.000263596	0.00059994	GPATCH2	3282066	17	KIRC	-0.389338	6.48063e-05	1
cg20559405	2.38988e-05	0.00039996	CADPS	887000	6	KIRC	0.00649869	0.510671	0.999289
cg24691891	1.07659e-09	0.00019998	SMIM12	1494711	19	KIRC	-0.456329	4.83965e-13	1
cg26981809	1.64154e-09	0.00019998	WNT9B	857543	20	KIRC	-5.22866	2.58376e-19	1
cg21730858	1.88891e-09	0.00049995	NHSL1	14258	1	KIRC	-1.26127	6.55723e-15	0.0440869
cg18303215	1.99968e-09	9.999e-05	ABCG8	7099	2	KIRC	-1.81942	3.16928e-07	1
cg27537199	1.48318e-07	0.00029997	FAM213B	366567	5	KIRC	-0.450975	0.000163046	1
cg13246235	3.18787e-09	0.00079992	RNF182	1174698	11	KIRC	-2.32112	2.00416e-24	1
cg10506844	3.69844e-09	0.0009999	HPSE2	285570	9	KIRC	-3.28272	3.97275e-12	1
cg21640187	7.29515e-08	0.00039996	FAM217A	194593	3	KIRC	-2.55183	2.03337e-13	1
cg21640187	2.77385e-08	0.00079992	TUBB2A	1124388	15	KIRC	-1.1599	2.88379e-10	1
cg19504702	5.0279e-09	0.0009999	PPP1R2P3	2415154	15	KIRC	-0.630831	1.16232e-13	1
cg00793937	6.59054e-09	0.0009999	TMEM242	1247933	6	KIRC	-0.439555	1.34162e-14	1
cg25386676	9.42402e-09	0.00049995	CREBRF	307633	9	KIRC	-0.420724	0.000189366	1
cg14583675	1.03775e-08	0.00019998	ABCG8	7326	2	KIRC	-1.81942	3.16928e-07	1
cg14583675	2.05139e-07	0.00019998	PLEKHH2	194336	6	KIRC	-1.02704	2.06337e-09	1
cg07355189	1.06845e-07	0.00059994	2014-03-08	34277	1	KIRC	1	1	1
cg16448636	1.42371e-08	0.00089991	SP4	258179	1	KIRC	-0.598042	3.95177e-12	1
cg20387392	4.84293e-06	0.00079992	ZBTB20	34627	1	KIRC	-0.234775	0.0299079	0.906762
cg02693607	2.3339e-08	9.999e-05	HOXA2	8203	1	KIRC	-1.52992	3.22888e-10	0.616761
cg09851545	4.15774e-07	0.00059994	KCNB2	799675	4	KIRC	-1.66449	2.33287e-10	1
cg09851545	2.40221e-08	0.00039996	STAU2	2000633	15	KIRC	-0.572888	1.37983e-20	1
cg11241151	3.02297e-08	0.00059994	ROCK2	361234	7	KIRC	-0.194871	0.0250506	1
cg26258437	3.02297e-08	0.00089991	LPHN3	4413567	15	KIRC	-1.07653	1.9336e-05	0.00518951
cg15754594	1.50709e-06	0.00069993	RGPD3	900112	11	KIRC	-0.373145	5.81477e-07	1
cg15754594	2.99873e-06	0.00039996	RGPD4	2258699	15	KIRC	-0.354987	3.53651e-07	1
cg15754594	8.43846e-07	0.00039996	MFSD9	2831340	19	KIRC	-0.579648	4.90629e-10	1
cg18977891	1.609e-07	0.00029997	TRAPPC9	6729536	18	KIRC	-0.385202	1.71125e-08	1
cg23334660	1.71473e-07	9.999e-05	MTNR1A	96508	2	KIRC	-2.18177	1.08215e-09	1
cg16690757	1.7451e-07	0.00089991	LRRC37A6P	860302	14	KIRC	-2.73859	8.68201e-16	0.99624
cg09715545	4.9115e-07	0.00049995	EMC8	636797	11	KIRC	-0.158751	6.08312e-05	1
cg27313012	1.99697e-07	9.999e-05	KIAA1804	13986	1	KIRC	-0.63794	2.75018e-07	1
cg03152121	2.82693e-07	0.00059994	RPL15	2187716	14	KIRC	-0.142288	0.00247182	1
cg08847856	4.78521e-07	9.999e-05	MFSD9	2831350	19	KIRC	-0.579648	4.90629e-10	1
cg20569128	6.44924e-07	0.0009999	ZIC3	8228	1	KIRC	-0.712548	7.95343e-05	0.824312
cg14649262	7.07206e-07	0.00029997	ANKRD30A	1235390	7	KIRC	-0.267237	0.0477239	1
cg15871215	6.2768e-06	0.00019998	ATG10	134359	1	KIRC	-0.117367	0.0830286	1
cg15871215	8.43846e-07	0.00049995	SSBP2	355131	4	KIRC	-0.301373	0.000268329	1
cg15871215	9.53215e-06	0.00049995	TMEM167A	971067	10	KIRC	-0.125455	0.0092024	1
cg02008651	2.81391e-06	0.00089991	CTSG	4201681	17	KIRC	0.369413	0.825066	1
cg23156742	2.24212e-05	0.00089991	TMEM167A	1882322	19	KIRC	-0.125455	0.0092024	1
cg26686732	0.000224146	0.00049995	SSTR4	453319	4	KIRC	-0.00513175	0.453642	0.998741
cg03711485	1.08249e-12	9.999e-05	NKX2-3	3345	1	LAML	1	1	1
cg03711485	4.89564e-06	0.00089991	SLC25A28	76664	2	LAML	1	1	1
cg03711485	8.67404e-09	0.00069993	CNNM1	176700	5	LAML	1	1	0.424609
cg06982190	2.35746e-12	0.00019998	HOXA7	3518	1	LAML	1	1	1
cg06982190	1.16219e-12	0.00019998	HOXA6	12421	3	LAML	1	1	0.654529
cg06982190	1.39761e-12	0.00019998	HOXA5	16527	5	LAML	1	1	0.992548
cg06982190	4.26259e-12	0.00069993	HOXA4	29415	8	LAML	1	1	0.938145
cg06982190	2.83377e-12	0.00019998	HOXA3	33175	9	LAML	1	1	1
cg06982190	5.05642e-12	0.00039996	HOXA2	57420	11	LAML	1	1	0.149999
cg06982190	8.86189e-10	0.00039996	HOXA1	64189	12	LAML	1	1	1
cg06982190	8.84679e-09	0.00049995	KIAA0087	621370	18	LAML	1	1	1
cg13895765	1.8295e-12	9.999e-05	MEIS1	136081	1	LAML	1	1	0.560927
cg21608519	1.20413e-11	0.00069993	HOXA9	5396	2	LAML	1	1	0.0529049
cg21608519	4.51004e-12	0.00039996	HOXA2	57357	11	LAML	1	1	0.149999
cg21608519	1.1922e-09	0.00049995	HOXA1	64126	12	LAML	1	1	1
cg21608519	4.37053e-08	0.00069993	KIAA0087	621307	18	LAML	1	1	1
cg23615741	4.09067e-12	0.00029997	NKX2-3	4951	1	LAML	1	1	1
cg23615741	4.62508e-06	0.00089991	SLC25A28	75058	2	LAML	1	1	1
cg25975690	1.31084e-11	0.00069993	HOXA9	5422	2	LAML	1	1	0.0529049
cg25975690	6.58703e-12	0.00039996	HOXA2	57331	11	LAML	1	1	0.149999
cg25975690	3.38403e-09	0.00069993	HOXA1	64100	12	LAML	1	1	1
cg25975690	3.55585e-08	0.00069993	KIAA0087	621281	18	LAML	1	1	1
cg13424029	1.5227e-11	0.00069993	NKX2-3	4817	1	LAML	1	1	1
cg24913868	4.59601e-11	0.0009999	NKX2-3	3378	1	LAML	1	1	1
cg03060555	3.04716e-10	9.999e-05	ZBTB38	9528	1	LAML	1	1	1
cg09238801	3.04716e-10	9.999e-05	PNMA1	2026	1	LAML	1	1	0.0488653
cg09238801	6.13681e-06	0.00039996	ACOT2	143328	8	LAML	1	1	0.618104
cg09238801	4.6806e-05	0.00079992	ACOT1	175172	10	LAML	1	1	1
cg22122862	1.39249e-09	0.00029997	PRDM16	2171	1	LAML	1	1	1
cg22122862	3.09899e-10	0.00029997	FLJ42875	3624	2	LAML	1	1	1
cg10523105	5.65092e-10	9.999e-05	PNMA1	2151	1	LAML	1	1	0.0488653
cg10523105	4.89564e-06	0.00029997	ACOT2	143203	8	LAML	1	1	0.618104
cg23090529	8.92496e-10	9.999e-05	CDKN2C	6490	1	LAML	1	1	1
cg23090529	1.09644e-07	9.999e-05	FAF1	16196	2	LAML	1	1	1
cg24088496	8.92496e-10	9.999e-05	MAML2	4837	1	LAML	1	1	1
cg24088496	1.06524e-06	0.00019998	SESN3	1105800	7	LAML	1	1	1
cg24833674	3.44327e-05	9.999e-05	TADA1	68536	3	LAML	1	1	1
cg24833674	1.03815e-09	9.999e-05	MPZL1	776995	12	LAML	1	1	1
cg17001566	1.18731e-09	0.00049995	FLJ42875	6200	2	LAML	1	1	1
cg13027206	3.87498e-08	9.999e-05	CATSPERB	269990	4	LAML	1	1	1
cg13027206	1.20686e-09	9.999e-05	TC2N	436523	8	LAML	1	1	0.334715
cg13027206	1.19214e-05	0.00079992	FBLN5	474834	9	LAML	1	1	1
cg23221052	1.37877e-09	9.999e-05	GFPT2	39571	2	LAML	1	1	1
cg20867963	1.62588e-09	9.999e-05	PXDC1	8716	1	LAML	1	1	1
cg19029325	1.87654e-09	0.00049995	CNNM1	181170	5	LAML	1	1	0.424609
cg02891314	2.13683e-09	9.999e-05	GFPT2	39194	2	LAML	1	1	1
cg11146034	2.19127e-09	9.999e-05	ELK3	2462	1	LAML	1	1	1
cg05249026	1.06878e-05	0.00019998	DEXI	4732	1	LAML	1	1	1
cg05249026	3.40642e-09	0.00039996	CIITA	60468	3	LAML	1	1	1
cg12142865	4.23877e-09	0.00039996	SH2B3	339326	10	LAML	1	1	1
cg12142865	1.00259e-06	0.00069993	TRAFD1	351355	11	LAML	1	1	1
cg12142865	7.13477e-08	0.00019998	RPH3A	800907	17	LAML	1	1	0.331626
cg19391535	6.53741e-09	9.999e-05	CUL1	2086	1	LAML	1	1	0.0680773
cg23615483	2.70294e-07	0.00019998	CATSPERB	269564	4	LAML	1	1	1
cg23615483	1.33023e-08	0.00019998	TC2N	436097	8	LAML	1	1	0.334715
cg23615483	8.11333e-06	0.00049995	FBLN5	474408	9	LAML	1	1	1
cg23615483	2.00882e-07	0.00019998	KCNK13	1338642	20	LAML	1	1	1
cg22845087	2.16825e-08	9.999e-05	SYN1	45333	3	LAML	1	1	0.685981
cg08052292	2.32363e-08	9.999e-05	ARHGEF3	20416	1	LAML	1	1	0.998346
cg20910008	2.32363e-08	0.00019998	PPP3CC	2894	1	LAML	1	1	1
cg05098566	2.66742e-08	9.999e-05	PPP1R18	2810	1	LAML	1	1	1
cg23535137	3.26988e-05	0.00029997	CRADD	107300	1	LAML	1	1	1
cg23535137	3.75659e-08	0.00019998	SOCS2	212970	2	LAML	1	1	1
cg23535137	0.000588824	0.00039996	MRPL42	317185	3	LAML	1	1	1
cg13726218	4.01995e-08	9.999e-05	DACH1	3080	1	LAML	1	1	1
cg14064335	4.02109e-08	0.00029997	EGFL7	12485	1	LAML	1	1	0.997053
cg13582060	7.87691e-08	0.00089991	NEK6	14217	1	LAML	1	1	0.940656
cg13582060	4.60525e-08	0.00069993	LOC100129034	75719	2	LAML	1	1	1
cg13944838	4.95542e-08	9.999e-05	GFPT2	39400	2	LAML	1	1	1
cg18179039	1.52783e-06	0.00049995	SETD7	1164613	11	LAML	1	1	1
cg00049440	7.87691e-08	9.999e-05	KLF9	2929	1	LAML	1	1	0.744155
cg25961816	9.61e-08	0.00019998	CEP85L	2941536	15	LAML	1	1	1
cg25961816	0.000131613	0.00079992	PLN	3103332	16	LAML	1	1	1
cg25961816	1.20201e-06	0.00049995	BRD7P3	3150238	17	LAML	1	1	1
cg13122377	0.00509031	0.00029997	ZNF264	19180	2	LAML	1	1	1
cg13122377	0.00119979	9.999e-05	ZNF805	68365	6	LAML	1	1	1
cg13122377	1.19477e-07	9.999e-05	ZIM2	331589	15	LAML	1	1	1
cg13122377	3.63284e-07	9.999e-05	ZNF835	500563	18	LAML	1	1	0.93962
cg21140898	1.33476e-07	0.00019998	CDKN2C	6675	1	LAML	1	1	1
cg21140898	1.06878e-05	0.00019998	FAF1	16381	2	LAML	1	1	1
cg19135406	1.42478e-07	0.00049995	RAPGEF2	30853	1	LAML	1	1	1
cg03989273	1.73144e-07	0.00019998	TCF7	8719	1	LAML	1	1	1
cg17104258	2.71474e-07	0.00019998	TMCO1	1293653	19	LAML	1	1	1
cg19344315	2.71474e-07	0.0009999	ATXN1	80674	1	LAML	1	1	1
cg21777553	9.57638e-06	9.999e-05	KLF7	2395	1	LAML	1	1	1
cg21777553	3.49905e-07	0.00029997	FZD5	605924	10	LAML	1	1	1
cg12075498	4.22623e-07	0.00049995	JAK1	3970	1	LAML	1	1	1
cg13147090	4.49946e-07	9.999e-05	IQSEC3	61420	2	LAML	1	1	1
cg11414821	5.09785e-07	0.00079992	PPP1R18	2321	1	LAML	1	1	1
cg11414821	4.78967e-07	0.00049995	DDR1	197922	16	LAML	1	1	1
cg22772691	5.09785e-07	9.999e-05	SLC12A7	7976	1	LAML	1	1	1
cg08780398	6.53255e-07	0.0009999	GDAP1	2322727	10	LAML	1	1	1
cg20495819	1.64135e-06	9.999e-05	ALK	304051	4	LAML	1	1	1
cg20495819	1.01157e-05	0.0009999	GALNT14	903976	6	LAML	1	1	0.453619
cg20495819	6.53255e-07	0.00039996	CLIP4	1094988	9	LAML	1	1	1
cg02449354	7.38843e-07	0.00019998	NOG	2773	1	LAML	1	1	1
cg02449354	1.13164e-06	0.00029997	DGKE	237625	3	LAML	1	1	1
cg03827689	7.94594e-07	0.00069993	TRIM71	357833	7	LAML	1	1	1
cg06151243	0.000473923	0.00019998	ZNF232	14773	1	LAML	1	1	0.477992
cg11653410	1.20201e-06	0.00029997	RCSD1	712528	14	LAML	1	1	1
cg18465694	2.32089e-05	0.00019998	PVALB	406893	12	LAML	1	1	0.00186104
cg25664381	1.49488e-06	0.00059994	EVC2	1132820	15	LAML	1	1	0.699203
cg10723746	2.9197e-06	9.999e-05	SPPL2B	3869	1	LAML	1	1	1
cg10723746	1.62165e-06	0.00069993	GNG7	370246	15	LAML	1	1	1
cg03772567	6.32987e-05	0.00019998	USP24	3947	1	LAML	1	1	1
cg03772567	1.7173e-06	0.00029997	TTC22	409873	7	LAML	1	1	1
cg07465627	1.72062e-06	0.00039996	HLF	174913	3	LAML	1	1	0.92171
cg23304605	1.72099e-06	0.00049995	TC2N	436475	8	LAML	1	1	0.334715
cg07504977	1.82615e-06	0.00079992	SCD	24239	2	LAML	1	1	1
cg27181349	1.93746e-06	0.00039996	SH3D21	197139	8	LAML	1	1	0.986156
cg26994377	2.05525e-06	0.00049995	SETD7	101491	2	LAML	1	1	1
cg10556636	2.31175e-06	0.00039996	SAMD8	1170794	7	LAML	1	1	1
cg10556636	0.00243928	0.00079992	ZMIZ1-AS1	2785016	16	LAML	1	1	1
cg24659419	2.59876e-06	0.00059994	VOPP1	104289	2	LAML	1	1	1
cg25487775	2.79055e-06	0.00039996	PLA2R1	1174842	12	LAML	1	1	0.0707981
cg05208178	2.9197e-06	9.999e-05	INPP5D	3386	1	LAML	1	1	1
cg06706068	3.27455e-06	0.00069993	MSLN	19797	6	LAML	1	1	1
cg00157199	3.47318e-06	9.999e-05	FRG1B	60256	1	LAML	1	1	0.349613
cg00233028	4.12621e-06	9.999e-05	TP53I11	328796	4	LAML	1	1	0.0315681
cg26461417	4.26611e-06	0.00039996	ENPP6	419184	6	LAML	1	1	1
cg08751352	4.62508e-06	0.00019998	UBL3	2953	1	LAML	1	1	1
cg13337047	5.90676e-06	0.00049995	ZIM2	331745	15	LAML	1	1	1
cg13337047	4.82515e-06	0.00059994	ZNF835	500719	18	LAML	1	1	0.93962
cg11190278	5.48279e-06	0.00029997	NID2	1283283	18	LAML	1	1	1
cg11190278	4.01713e-05	0.0009999	PTGDR	1481768	19	LAML	1	1	0.995743
cg20254718	6.49112e-06	0.00059994	SIRPG	267407	12	LAML	1	1	1
cg01634388	6.84238e-06	0.00069993	INTU	850947	11	LAML	1	1	0.473108
cg15832822	7.67491e-06	0.00019998	B2M	14905	2	LAML	1	1	1
cg20589883	7.67491e-06	0.0009999	ELOVL6	4635	1	LAML	1	1	1
cg03023089	1.87234e-05	0.00019998	PVALB	406498	12	LAML	1	1	0.00186104
cg09143713	0.000169875	0.00039996	LAMP5	353389	2	LAML	1	1	1
cg20210482	9.89844e-06	0.00089991	KCNJ5	2474819	15	LAML	1	1	1
cg00803453	1.14706e-05	0.00029997	INHA	87338	9	LAML	1	1	1
cg01619929	1.87234e-05	0.00019998	PVALB	406635	12	LAML	1	1	0.00186104
cg20707126	1.56254e-05	0.00029997	ST7	8618	1	LAML	1	1	1
cg25287071	1.56254e-05	9.999e-05	ITPKB	48456	1	LAML	1	1	1
cg12804791	1.76084e-05	0.0009999	KCNJ5	2474484	15	LAML	1	1	1
cg26667720	1.8318e-05	0.00029997	WNT6	49181	2	LAML	1	1	0.0266906
cg11067829	1.87153e-05	0.00029997	TPTE2P6	1640857	13	LAML	1	1	1
cg10243301	2.26834e-05	0.00059994	ZNF90	25260	2	LAML	1	1	0.866508
cg18499001	2.26834e-05	0.00019998	ZFP36L2	1385238	9	LAML	1	1	1
cg08173515	2.39103e-05	0.00059994	ZNF429	30907	1	LAML	1	1	1
cg19734536	2.94758e-05	0.00019998	CD84	58580	2	LAML	1	1	1
cg26550235	3.10477e-05	9.999e-05	IFFO2	5623	1	LAML	1	1	1
cg09745430	3.26988e-05	0.00049995	BACH2	2174	1	LAML	1	1	1
cg26728709	3.44327e-05	0.0009999	C4orf32	1756784	12	LAML	1	1	0.963825
cg20605886	3.45899e-05	0.00049995	KCNMA1	1397953	10	LAML	1	1	1
cg06001519	3.6226e-05	0.00069993	TPTE2P6	1640172	13	LAML	1	1	1
cg11197916	0.000563966	0.00069993	LOC646471	98942	6	LAML	1	1	1
cg23486701	3.62534e-05	0.00089991	SPTBN1	3959	1	LAML	1	1	1
cg23486701	0.00131008	0.0009999	RPL23AP32	33131	2	LAML	1	1	1
cg11593123	4.81034e-05	0.00029997	PCDH19	8628382	17	LAML	1	1	0.00115189
cg01448098	4.92386e-05	0.00029997	FAM213B	559495	10	LAML	1	1	1
cg04039799	7.20651e-05	0.00089991	LOC100126784	9265	1	LAML	1	1	0.562338
cg18436214	0.00146783	0.00039996	ZMIZ1-AS1	3558715	17	LAML	1	1	1
cg01745789	6.29919e-05	0.00079992	LEP	19821	1	LAML	1	1	1
cg08602008	6.4923e-05	0.00089991	ZNF541	17727	1	LAML	1	1	1
cg27064928	6.99191e-05	0.00059994	IDS	1575059	6	LAML	1	1	0.755846
cg07115975	7.74989e-05	9.999e-05	HSD17B3	790526	7	LAML	1	1	1
cg06367135	8.51633e-05	0.00049995	FAM213B	559317	10	LAML	1	1	1
cg21141812	9.39094e-05	0.0009999	NME6	213436	18	LAML	1	1	1
cg08802053	0.000107407	0.00059994	FLJ42709	15041	2	LAML	1	1	0.0470409
cg00345025	0.000210667	0.0009999	AGPAT5	5822002	15	LAML	1	1	1
cg05965745	0.000125485	0.00089991	FAM213B	559280	10	LAML	1	1	1
cg27622679	0.000125485	0.00059994	ATP11B	1069312	6	LAML	1	1	1
cg09141835	0.00013163	0.00029997	PIEZO1	136801	7	LAML	1	1	1
cg14770293	0.000209172	0.00059994	BAMBI	44867	1	LAML	1	1	1
cg12621315	0.000163288	0.00079992	LOC440905	1709370	13	LAML	1	1	1
cg19326244	0.00016682	0.0009999	MCFD2	67229	2	LAML	1	1	1
cg22867719	0.00018322	0.00049995	IFFO2	6589	1	LAML	1	1	1
cg24916358	0.00023105	0.00089991	ACADSB	1547265	20	LAML	1	1	1
cg21475097	0.000241917	0.00089991	TNFRSF14	676836	16	LAML	1	1	1
cg26002259	0.00025326	0.0009999	NFKBIA	1102467	12	LAML	1	1	1
cg25009965	0.000257982	0.00059994	NXPE2	518079	14	LAML	1	1	1
cg24939838	0.000265097	0.0009999	TNFRSF14	676584	16	LAML	1	1	1
cg27134322	0.000265097	0.00079992	ZNF596	1718393	10	LAML	1	1	1
cg08894153	0.000332409	0.00029997	ZNF442	130253	7	LAML	1	1	1
cg08894153	0.000415341	0.00039996	ZNF20	355506	19	LAML	1	1	1
cg01050010	0.000453595	0.00029997	MYO1D	54024	1	LAML	1	1	1
cg14194263	0.000614692	0.0009999	GTF3C5	169606	16	LAML	1	1	1
cg14811102	0.000645938	0.00049995	WDR72	756289	8	LAML	1	1	0.858028
cg02247160	0.00941566	0.00089991	ZNF621	676558	3	LAML	1	1	1
cg23336905	0.00146783	0.00039996	SKP2	348708	7	LAML	1	1	1
cg23336905	0.000760503	0.00079992	NIPBL	1073424	17	LAML	1	1	1
cg07084627	0.00329562	0.0009999	SECISBP2	2249641	18	LAML	1	1	1
cg08841257	0.00162892	0.00019998	C8orf12	1034908	13	LAML	1	1	1
cg08841257	0.0114452	0.00089991	FAM167A	1111875	14	LAML	1	1	0.99921
cg04876069	0.00101327	0.00079992	GALNT9	396916	10	LAML	1	1	1
cg05726274	0.00569721	9.999e-05	CDH8	3712703	13	LAML	1	1	0.296826
cg09182678	0.00146783	0.00059994	LOC90834	154752	7	LAML	1	1	1
cg21107210	0.00178948	0.00029997	PEX10	90196	4	LAML	1	1	1
cg02390319	0.0036346	0.00089991	ARHGEF16	60878	1	LAML	1	1	1
cg19279342	0.00273349	0.00049995	MED16	23146	4	LAML	1	1	0.410246
cg21251385	0.00279195	0.00079992	CYP24A1	511441	5	LAML	1	1	0.296573
cg13378656	0.00941566	0.00069993	EPHB6	58299	3	LAML	1	1	1
cg15652178	0.00467807	0.00059994	SNORA22	289064	6	LAML	1	1	1
cg10852861	0.00762869	0.0009999	ASB5	2716625	16	LAML	1	1	1
cg14426428	4.52911e-20	9.999e-05	AIM1	2630	1	LUAD	-0.255388	0.0357843	1
cg20504791	5.98458e-18	9.999e-05	FOXA2	2622	1	LUAD	-1.48738	1.43542e-12	1
cg20504791	1.44465e-19	9.999e-05	LINC00261	3197	2	LUAD	-2.23239	5.02757e-18	0.999119
cg01783662	3.4468e-18	9.999e-05	KLHL6	1769392	14	LUAD	-1.15246	6.36605e-14	1
cg12417775	5.05229e-18	9.999e-05	PPP2R5A	4358	1	LUAD	-0.710482	1.20079e-09	1
cg13036352	2.70139e-17	0.00089991	PPP1R18	3267	1	LUAD	-0.121125	0.149486	1
cg26686732	4.8441e-15	0.00019998	FOXA2	2363	1	LUAD	-1.48738	1.43542e-12	1
cg26686732	5.9111e-17	9.999e-05	LINC00261	3456	2	LUAD	-2.23239	5.02757e-18	0.999119
cg10484211	1.70288e-16	9.999e-05	TGFB2	29258	1	LUAD	-1.39623	1.5297e-07	1
cg01541645	3.8013e-16	9.999e-05	RTN1	766771	13	LUAD	-2.00379	2.22593e-17	0.847231
cg09579281	6.8995e-16	9.999e-05	NOD1	3106	1	LUAD	-0.543992	9.78962e-09	1
cg09579281	8.91052e-08	0.00059994	FAM188B	295746	8	LUAD	-0.907784	1.51225e-06	1
cg09579281	6.33653e-12	0.00029997	AQP1	377723	10	LUAD	-2.83614	4.34574e-49	0.999774
cg20632143	7.75489e-12	0.00019998	METTL7A	96848	5	LUAD	-1.97164	1.39902e-26	1
cg20632143	8.48525e-09	9.999e-05	POU6F1	175165	7	LUAD	-0.684288	6.24949e-07	1
cg06560379	4.15373e-15	9.999e-05	NFKBIE	2219	1	LUAD	0.544604	0.998639	1
cg16618104	4.8441e-15	0.00019998	CHST11	2407	1	LUAD	-0.596397	1.20972e-06	1
cg12131828	4.79193e-09	0.00019998	HOXB3	3831	1	LUAD	0.811089	0.999857	1
cg12131828	1.27904e-10	9.999e-05	HOXB5	7454	2	LUAD	-0.475354	0.0104304	0.111271
cg12131828	5.23045e-15	9.999e-05	HOXB4	7904	3	LUAD	-0.414027	0.00644448	0.128823
cg12131828	5.85898e-09	9.999e-05	HOXB6	18685	4	LUAD	-0.0451896	0.393761	0.988798
cg12131828	3.09018e-14	9.999e-05	HOXB2	41254	8	LUAD	0.555703	0.998822	0.0374639
cg26195829	7.10292e-15	9.999e-05	RTN1	784597	13	LUAD	-2.00379	2.22593e-17	0.847231
cg25287071	7.96353e-15	9.999e-05	ITPKB	48456	1	LUAD	-0.712037	4.09322e-08	1
cg25287071	1.3577e-05	0.00059994	PSEN2	179853	3	LUAD	0.0691627	0.868676	1
cg25287071	5.2364e-08	0.00019998	SDE2	691352	11	LUAD	-0.0898666	0.126496	1
cg25287071	4.70303e-08	0.00019998	ZNF678	872800	14	LUAD	0.549871	0.999555	1
cg25287071	2.76794e-13	0.00019998	LOC100130093	1037820	15	LUAD	0.255406	0.988084	1
cg27300829	1.12089e-14	9.999e-05	ITM2B	3836	1	LUAD	-0.850655	1.63783e-14	1
cg27518892	1.49746e-10	0.00029997	DOK4	46550	3	LUAD	-0.636375	3.46493e-09	1
cg27518892	1.12089e-14	0.00029997	PLLP	248351	15	LUAD	-2.1809	2.8786e-21	1
cg02745636	1.51646e-14	9.999e-05	RTN1	767013	13	LUAD	-2.00379	2.22593e-17	0.847231
cg02320543	1.57468e-14	0.00039996	PRKCH	544741	11	LUAD	-1.24871	2.62006e-20	1
cg02320543	1.73364e-13	9.999e-05	RTN1	771987	13	LUAD	-2.00379	2.22593e-17	0.847231
cg07810039	3.2074e-14	9.999e-05	TGFB2	5881	1	LUAD	-1.39623	1.5297e-07	1
cg22582862	3.45511e-14	9.999e-05	ZNF682	12627	1	LUAD	-0.471331	0.00124004	1
cg22582862	1.27265e-05	0.00029997	ZNF90	25897	2	LUAD	0.461695	0.994935	0.666173
cg22582862	6.27272e-13	9.999e-05	ZNF486	115177	3	LUAD	0.662874	0.997921	0.530248
cg22582862	2.20223e-06	0.00039996	ZNF93	151182	4	LUAD	1.20838	1	1
cg22582862	2.50968e-07	0.00019998	ZNF506	230344	6	LUAD	-0.137518	0.0699671	0.0488597
cg22582862	1.28566e-07	9.999e-05	ZNF826P	444865	13	LUAD	0.307201	0.943852	0.664396
cg22582862	6.95454e-09	9.999e-05	ZNF737	585720	14	LUAD	0.438946	0.988974	1
cg22582862	2.26656e-07	9.999e-05	ZNF626	681496	15	LUAD	-0.0824222	0.315502	0.404824
cg22582862	7.69871e-07	0.00049995	ZNF85	943153	16	LUAD	0.620665	0.999996	0.309356
cg03554573	4.92717e-14	9.999e-05	C11orf53	28313	3	LUAD	0.44209	0.937927	1
cg27089675	3.7865e-11	0.00059994	FGFR2	480526	8	LUAD	-2.24443	1.59258e-31	1
cg27089675	5.38839e-14	9.999e-05	DMBT1	481681	9	LUAD	-3.36908	1.94402e-14	1
cg24453118	7.78343e-14	9.999e-05	LRCH1	102630	1	LUAD	-1.07949	1.97695e-14	1
cg14178043	2.04887e-10	0.0009999	CAPN8	67921	3	LUAD	0.342926	0.963621	1
cg14178043	1.41436e-11	0.00079992	TLR5	604733	9	LUAD	-0.542859	5.31778e-07	1
cg14178043	8.68733e-14	9.999e-05	DISP1	932926	13	LUAD	-1.1274	1.50633e-07	1
cg17001566	9.69415e-14	0.00019998	PRDM16	4747	1	LUAD	-1.69552	2.66297e-17	1
cg17001566	2.44109e-13	0.00039996	FLJ42875	6200	2	LUAD	-1.87933	7.74037e-18	1
cg04920032	1.73364e-13	9.999e-05	FAIM2	33175	2	LUAD	-0.77881	0.00547484	0.277467
cg04920032	5.63437e-06	0.00079992	NCKAP5L	40777	4	LUAD	-0.632893	1.03208e-07	1
cg04920032	5.68275e-12	9.999e-05	AQP2	81537	6	LUAD	-0.317873	0.139198	1
cg04920032	4.36467e-12	9.999e-05	AQP5	92292	7	LUAD	-0.343246	0.134862	0.422631
cg17781669	1.73364e-13	0.00029997	SYNPO	112282	4	LUAD	-1.94056	5.04916e-16	1
cg18497508	3.55517e-13	0.00019998	TREML2	359419	14	LUAD	-1.0967	0.000246015	1
cg18497508	1.86548e-10	0.00059994	TREM2	397422	18	LUAD	-0.888537	0.00229566	1
cg18497508	1.78009e-13	9.999e-05	TREML1	406274	19	LUAD	-1.0721	2.77913e-06	1
cg23792308	2.23145e-13	9.999e-05	ARHGAP44	1257272	10	LUAD	-2.10598	1.35112e-57	1
cg23792308	9.00695e-08	0.00069993	D1H9	2317007	20	LUAD	-2.7752	1.4825e-05	0.553992
cg07511080	2.31317e-13	9.999e-05	IRX2	2053	1	LUAD	-2.28089	9.31292e-21	0.158741
cg04359753	3.43053e-13	9.999e-05	ID4	2149	1	LUAD	-2.31884	3.94361e-12	0.10493
cg21727359	4.09971e-13	9.999e-05	FAM46A	3371	1	LUAD	0.359696	0.98523	1
cg12091642	4.40188e-13	0.00019998	RTN1	767008	13	LUAD	-2.00379	2.22593e-17	0.847231
cg03707599	5.25623e-13	0.00019998	UPK3B	182813	8	LUAD	-6.78929	4.13234e-28	0.577369
cg14287512	7.22269e-13	0.00069993	IBA57	278622	12	LUAD	-0.895495	2.10336e-07	1
cg07026666	7.74924e-13	0.00039996	SOX13	8133	1	LUAD	-0.931187	3.40319e-08	1
cg10571987	1.90467e-11	0.00029997	TREML2	359469	14	LUAD	-1.0967	0.000246015	1
cg10571987	1.75216e-10	0.00059994	TREM2	397472	18	LUAD	-0.888537	0.00229566	1
cg10571987	8.76985e-13	9.999e-05	TREML1	406324	19	LUAD	-1.0721	2.77913e-06	1
cg18103859	9.90606e-13	0.00059994	RTN1	772444	13	LUAD	-2.00379	2.22593e-17	0.847231
cg10397765	1.13924e-12	0.00019998	SIX1	3045	1	LUAD	3.3365	1	1
cg24436462	1.13924e-12	9.999e-05	C1orf21	760404	13	LUAD	-1.50378	2.54192e-51	1
cg05917419	1.30969e-12	9.999e-05	ZNF608	33181	1	LUAD	-0.664981	0.000120365	0.00120324
cg09262171	1.35607e-12	9.999e-05	ADCY9	25824	1	LUAD	-1.39121	2.46243e-13	1
cg09262171	7.04404e-06	0.00069993	HMOX2	384357	12	LUAD	0.0709137	0.838345	1
cg09262171	4.83121e-08	0.00059994	1A60	614146	19	LUAD	-0.208293	0.000841556	0.938442
cg09262171	4.29699e-06	0.00019998	ZNF597	646870	20	LUAD	-0.883687	2.07374e-10	0.884985
cg11412466	1.61321e-12	9.999e-05	IRX2	8113	1	LUAD	-2.28089	9.31292e-21	0.158741
cg25005374	1.67011e-12	0.00029997	NIPAL3	349734	6	LUAD	-0.555784	9.24266e-09	1
cg06912792	1.98541e-12	0.00019998	ALPL	538962	12	LUAD	-2.70151	8.71184e-21	1
cg01916088	2.5484e-10	0.00039996	TREML2	359605	14	LUAD	-1.0967	0.000246015	1
cg01916088	1.72403e-09	0.0009999	TREM2	397608	18	LUAD	-0.888537	0.00229566	1
cg01916088	2.53986e-12	0.00019998	TREML1	406460	19	LUAD	-1.0721	2.77913e-06	1
cg01701649	2.61514e-12	0.00089991	ZNF423	1108181	10	LUAD	-2.21711	2.34299e-16	1
cg06610849	2.86186e-08	0.00019998	ZSCAN1	24586	2	LUAD	-0.23917	0.143838	0.950941
cg06610849	3.32391e-12	0.00019998	ZNF135	49759	4	LUAD	-0.413456	0.00712478	0.615144
cg06610849	8.72904e-09	0.00029997	ZNF418	74106	6	LUAD	-0.0330359	0.425655	0.104243
cg06610849	3.0695e-10	9.999e-05	ZSCAN18	80905	7	LUAD	-0.843193	3.45018e-10	3.34221e-06
cg06610849	1.14204e-05	0.00019998	ZNF329	141300	10	LUAD	-0.16682	0.0247119	0.857362
cg01302136	3.55891e-12	0.00069993	KLC4	89876	5	LUAD	-0.317686	6.94881e-05	1
cg23019935	3.68244e-12	0.00019998	ALPL	538715	12	LUAD	-2.70151	8.71184e-21	1
cg03107235	4.07878e-12	9.999e-05	ATP8A2	445441	4	LUAD	-1.81981	4.06484e-14	0.0263409
cg23173466	4.67284e-12	9.999e-05	MAX	3728	1	LUAD	-0.0133326	0.389586	1
cg01130127	5.33026e-12	9.999e-05	SYT3	85728	9	LUAD	-0.907639	0.000294644	0.461131
cg14171514	5.72601e-12	0.00029997	AH1K	5839	1	LUAD	-2.23752	1.1722e-13	1
cg09119854	6.33653e-12	9.999e-05	AXIN2	4087	1	LUAD	-1.35081	8.89519e-10	1
cg11216632	6.33653e-12	9.999e-05	ARHGEF2	3310	1	LUAD	-0.528961	1.93531e-08	1
cg11216632	4.30783e-10	0.00039996	SEMA4A	175079	15	LUAD	-0.494339	4.79849e-06	1
cg05249026	8.01975e-12	0.00039996	CIITA	60468	3	LUAD	-0.625176	1.52199e-05	0.994716
cg04886703	9.8046e-12	0.00019998	BEST4	3159	1	LUAD	1.35909	1	1
cg17687367	1.41436e-11	0.00059994	SPRY2	402857	1	LUAD	-0.876967	5.13479e-10	1
cg11337945	4.93189e-09	0.00039996	C5orf38	2895	1	LUAD	-2.26919	9.05277e-25	0.189622
cg11337945	1.51131e-11	0.00019998	IRX2	3388	2	LUAD	-2.28089	9.31292e-21	0.158741
cg25800638	1.78306e-11	0.00019998	D1JC27	667392	15	LUAD	-0.77168	6.76592e-08	1
cg26108976	1.84289e-11	0.0009999	KIAA0247	4118	1	LUAD	-0.948879	8.99804e-14	1
cg10149225	1.09265e-09	0.00019998	ZSCAN1	24160	2	LUAD	-0.23917	0.143838	0.950941
cg10149225	4.45278e-11	0.00029997	ZNF135	49333	4	LUAD	-0.413456	0.00712478	0.615144
cg10149225	1.10711e-06	0.00029997	ZNF256	62195	5	LUAD	0.0553332	0.704269	0.162527
cg10149225	6.02874e-10	9.999e-05	ZNF418	74532	6	LUAD	-0.0330359	0.425655	0.104243
cg10149225	2.181e-10	9.999e-05	ZSCAN18	80479	7	LUAD	-0.843193	3.45018e-10	3.34221e-06
cg10149225	1.10711e-06	9.999e-05	ZNF329	140874	10	LUAD	-0.16682	0.0247119	0.857362
cg10523105	4.59917e-11	0.00049995	PNMA1	2151	1	LUAD	0.163789	0.986961	1
cg20785796	4.75027e-11	0.00059994	PLCL1	1657294	12	LUAD	-1.90273	1.05664e-16	1
cg09468264	1.10711e-06	0.00069993	JUN	91127	1	LUAD	-1.40135	1.17051e-08	1
cg09468264	5.848e-10	0.00019998	FGGY	421711	7	LUAD	-0.350955	0.00287775	1
cg09468264	5.05597e-11	0.00079992	C1orf168	2055543	13	LUAD	-2.2141	1.01963e-07	1
cg17066349	2.03553e-05	0.00059994	TMEM233	99381	2	LUAD	-0.212271	0.13236	0.141541
cg10205045	6.34756e-11	0.00089991	CORO2B	82706	3	LUAD	-2.73243	1.43035e-21	0.131679
cg04108939	6.44984e-11	0.00039996	BEST4	3244	1	LUAD	1.35909	1	1
cg05280806	6.55456e-11	9.999e-05	BAHCC1	7334	1	LUAD	-0.0510576	0.384211	1
cg12404831	6.55456e-11	9.999e-05	MYO1B	3762	1	LUAD	-1.07908	1.32718e-20	1
cg04228935	6.98855e-11	0.00039996	KCNE1	514684	6	LUAD	-2.55695	6.84706e-11	0.539456
cg04632069	7.45059e-11	0.00019998	SPRY4	8846	1	LUAD	-1.43145	3.91202e-08	1
cg04632069	1.82914e-09	0.00019998	NDFIP1	207448	2	LUAD	-0.265883	0.00013697	1
cg04632069	3.92859e-10	0.00069993	KIAA0141	392387	7	LUAD	-0.411378	9.18954e-10	1
cg23248357	1.33134e-08	0.00069993	C5orf38	3113	1	LUAD	-2.26919	9.05277e-25	0.189622
cg23248357	7.69267e-11	0.00029997	IRX2	3606	2	LUAD	-2.28089	9.31292e-21	0.158741
cg16512661	8.20011e-11	0.00029997	IRX2	8148	1	LUAD	-2.28089	9.31292e-21	0.158741
cg15200711	8.74021e-11	0.00019998	LPCAT1	16300	1	LUAD	-0.506893	0.000294215	1
cg13246235	1.09184e-10	0.00029997	GFOD1	658390	5	LUAD	-1.85087	3.83062e-14	1
cg02428119	1.41703e-10	9.999e-05	ZSCAN1	24559	2	LUAD	-0.23917	0.143838	0.950941
cg02428119	1.69805e-10	0.00029997	ZNF135	49732	4	LUAD	-0.413456	0.00712478	0.615144
cg02428119	8.69477e-07	0.00029997	ZNF256	61796	5	LUAD	0.0553332	0.704269	0.162527
cg02428119	6.80774e-10	9.999e-05	ZNF418	74133	6	LUAD	-0.0330359	0.425655	0.104243
cg02428119	5.98586e-08	0.00019998	ZSCAN18	80878	7	LUAD	-0.843193	3.45018e-10	3.34221e-06
cg02428119	0.000117115	0.00089991	ZNF329	141273	10	LUAD	-0.16682	0.0247119	0.857362
cg20569128	4.28315e-08	0.00069993	VGLL1	1042263	7	LUAD	-1.84582	2.31453e-08	1
cg01405404	3.58027e-06	9.999e-05	ZNF829	124366	4	LUAD	0.346296	0.978293	0.127965
cg01405404	1.69805e-10	9.999e-05	ZNF568	124674	5	LUAD	-0.157562	0.0671023	0.081465
cg01405404	3.26628e-06	0.00019998	ZNF382	183233	7	LUAD	0.108684	0.829857	0.0890452
cg01405404	3.4962e-05	0.00059994	ZNF585A	380776	13	LUAD	0.236542	0.990724	1
cg01405404	1.68198e-05	0.00049995	ZNF569	653309	20	LUAD	-0.05838	0.250906	1
cg23983887	1.69805e-10	0.00019998	VPS13D	39822	1	LUAD	-0.585697	4.75582e-06	1
cg23983887	1.44771e-08	9.999e-05	DHRS3	146398	3	LUAD	-0.453375	0.000103963	1
cg00363312	1.75216e-10	0.00019998	TBXAS1	144750	3	LUAD	-0.973461	7.34578e-09	1
cg00505277	2.30705e-07	0.00039996	ZSCAN1	24257	2	LUAD	-0.23917	0.143838	0.950941
cg00505277	1.80795e-10	0.00029997	ZNF135	49430	4	LUAD	-0.413456	0.00712478	0.615144
cg00505277	3.58858e-09	0.00019998	ZNF418	74435	6	LUAD	-0.0330359	0.425655	0.104243
cg00505277	2.73332e-08	9.999e-05	ZSCAN18	80576	7	LUAD	-0.843193	3.45018e-10	3.34221e-06
cg00505277	8.59514e-06	9.999e-05	ZNF329	140971	10	LUAD	-0.16682	0.0247119	0.857362
cg11498607	2.25008e-10	0.00079992	KCNE1	514652	6	LUAD	-2.55695	6.84706e-11	0.539456
cg13997788	6.02874e-10	0.00019998	EPAS1	13615	1	LUAD	-2.92344	4.23122e-17	1
cg13997788	3.47323e-10	0.00029997	PRKCE	689349	11	LUAD	-2.13547	5.47958e-17	1
cg18723560	5.07344e-10	9.999e-05	SYT3	85738	9	LUAD	-0.907639	0.000294644	0.461131
cg18397279	5.34417e-10	0.00069993	PCDH11X	2546	1	LUAD	-1.84928	2.74327e-08	0.975086
cg05455409	6.60426e-10	9.999e-05	FZD7	2303	1	LUAD	-0.592093	4.6297e-06	1
cg10687219	7.2332e-10	0.00059994	LRP5	94177	2	LUAD	0.147193	0.898116	1
cg10682957	9.50194e-09	0.00019998	SIDT2	706545	19	LUAD	-1.16202	3.31491e-13	1
cg00257455	7.86934e-06	0.00059994	RAVER2	287231	4	LUAD	-0.768899	5.58252e-08	1
cg00257455	1.10279e-09	0.00069993	CACHD1	400188	7	LUAD	-1.63235	1.28786e-17	1
cg04498913	1.10279e-09	0.00039996	PSMG3-AS1	473961	18	LUAD	-0.491753	0.000385837	1
cg22042546	1.10279e-09	0.00089991	RPS6KA1	178147	7	LUAD	-0.588699	3.70016e-09	0.00934211
cg26545245	1.10279e-09	0.00059994	STAT6	121805	9	LUAD	-0.432066	3.27211e-14	1
cg03772567	1.20638e-09	0.00079992	DHCR24	323893	5	LUAD	-1.19242	1.36181e-16	1
cg07333545	1.24298e-09	0.00029997	PAQR8	56319	2	LUAD	-0.780674	4.82682e-11	1
cg07333545	5.0298e-07	0.0009999	GSTA3	603889	13	LUAD	-2.06424	6.35849e-06	1
cg23416081	1.31943e-09	9.999e-05	FKBP5	2823	1	LUAD	-0.705892	0.014545	1
cg04517282	1.53116e-09	0.00069993	IRX2	8508	1	LUAD	-2.28089	9.31292e-21	0.158741
cg14118850	1.62481e-09	0.00029997	CYS1	227351	5	LUAD	-2.57852	5.62914e-13	0.139364
cg27234864	1.6737e-09	0.00019998	CRYL1	195928	5	LUAD	-0.637839	2.98437e-06	1
cg13663116	1.77583e-09	0.00089991	ALAD	208415	4	LUAD	-0.369289	8.66733e-09	1
cg25406166	1.93841e-09	0.0009999	EPHA7	2808335	11	LUAD	-0.159118	0.321942	0.366188
cg19875368	2.1105e-09	0.0009999	EPHA7	2808280	11	LUAD	-0.159118	0.321942	0.366188
cg10109351	2.1124e-09	0.00089991	CCK	1648355	14	LUAD	-2.29992	2.25097e-08	0.88018
cg02849693	0.00259434	9.999e-05	CACNG8	63834	4	LUAD	0.13908	0.993321	0.179496
cg16811988	2.57428e-07	0.00059994	TRAK1	29607	1	LUAD	-0.269997	0.000543486	1
cg21708130	4.02975e-09	0.00049995	LRRFIP1	4269	1	LUAD	-0.914987	5.1558e-10	1
cg16038331	4.65583e-09	0.0009999	MAP2K5	570295	8	LUAD	-0.43385	5.75025e-09	1
cg17953716	4.96278e-08	0.00079992	ARHGEF10	84202	3	LUAD	-1.32406	2.54577e-10	1
cg04685228	4.83121e-08	0.00019998	ATP6V0E1	51862	3	LUAD	-0.0933087	0.188757	1
cg15241074	5.37605e-09	0.00019998	TRIB2	3615	1	LUAD	-0.320693	0.00420646	1
cg17416793	6.02914e-09	0.00039996	CDKN1C	60062	2	LUAD	-1.30128	3.82888e-10	1
cg12149299	6.19495e-09	0.00079992	RMST	1096489	12	LUAD	-1.85469	1.60069e-10	1
cg12317414	6.19788e-09	0.00019998	SYNPO2L	2795	1	LUAD	-2.80296	2.66274e-07	1
cg25430838	6.56891e-09	0.00069993	FAM22A	838617	17	LUAD	-0.589406	1.921e-05	1
cg02794358	7.36213e-09	0.00029997	SPTBN1	31286	1	LUAD	-1.81325	4.88744e-14	1
cg04335714	9.77404e-09	9.999e-05	LRP5L	21525	1	LUAD	0.587883	0.999924	1
cg06361606	1.00983e-08	0.00029997	AQP10	621587	20	LUAD	-1.70061	2.16252e-08	0.384856
cg13285387	2.92164e-07	0.00079992	LRP2	1355755	10	LUAD	-2.35933	1.17635e-11	0.0347573
cg03989273	1.48865e-08	0.00069993	TCF7	8719	1	LUAD	0.256985	0.975867	1
cg08188318	1.75893e-08	9.999e-05	ANKS1A	44573	1	LUAD	-1.13354	1.96644e-13	1
cg08188318	4.03368e-05	0.00079992	C6orf106	320327	9	LUAD	-0.244888	6.06878e-06	1
cg14289542	2.18949e-05	0.00049995	SOX1	4748	1	LUAD	0.563673	0.999999	0.099706
cg00281273	2.71058e-06	0.00049995	SLC6A3	68967	3	LUAD	1.75085	0.999955	0.113132
cg10034364	2.96688e-08	0.00049995	FLT1	405179	10	LUAD	-0.831777	2.68697e-07	0.0294963
cg02029908	2.38514e-07	0.00039996	ERGIC1	65620	2	LUAD	0.196156	0.999162	1
cg16243532	1.28566e-07	9.999e-05	NME9	568708	15	LUAD	-0.528813	0.115168	1
cg01820962	1.04684e-05	0.00059994	RSPH4A	425824	13	LUAD	-1.6578	0.000818134	1
cg05111603	4.57813e-08	0.00029997	WDR19	970852	15	LUAD	-0.364181	0.00134879	1
cg09420907	1.65418e-07	0.00079992	GALNT8	555988	12	LUAD	-0.262086	0.0468237	0.999757
cg22502382	7.80839e-08	0.0009999	FGD4	14473	1	LUAD	-1.10155	4.31428e-13	1
cg01861913	9.64246e-08	0.00039996	PTPRG	3325	1	LUAD	-1.15389	2.15755e-09	1
cg00857907	9.89911e-08	0.00029997	FZD7	2411	1	LUAD	-0.592093	4.6297e-06	1
cg05783185	1.99448e-07	0.00019998	EXT1	2776	1	LUAD	-0.119973	0.0365655	1
cg26271591	1.99448e-07	0.00059994	NFE2L2	2660	1	LUAD	-0.537529	3.64123e-08	1
cg27064928	2.15369e-07	0.00079992	LOC100131434	1624400	7	LUAD	0.44348	0.968935	0.997742
cg08180070	2.26656e-07	0.00029997	LIMS3-LOC440895	1008050	14	LUAD	0.846978	0.999987	1
cg24159247	2.57428e-07	0.00059994	SETMAR	230185	4	LUAD	0.00653574	0.536982	1
cg01997461	2.77785e-07	0.00079992	TM9SF2	1327735	14	LUAD	0.0620313	0.889813	1
cg01997461	5.03484e-06	0.00089991	D1JC3	2496598	19	LUAD	0.23555	0.999881	1
cg00713214	2.84798e-07	0.00039996	TNNC2	2903	1	LUAD	0.160031	0.757664	1
cg05314679	2.9221e-07	0.00089991	KLF10	1844169	19	LUAD	-1.29488	2.82427e-07	1
cg23702848	2.9221e-07	0.00019998	ZFYVE21	9971	2	LUAD	-0.276999	0.000123217	1
cg14568105	2.40812e-05	9.999e-05	ZNF829	123991	4	LUAD	0.346296	0.978293	0.127965
cg14568105	3.15208e-07	9.999e-05	ZNF568	124299	5	LUAD	-0.157562	0.0671023	0.081465
cg16602747	4.38705e-07	0.00019998	EMX2OS	8495	1	LUAD	-0.330825	0.0560694	0.0386767
cg05119988	5.91349e-05	0.00069993	MSMO1	2370	1	LUAD	-1.13205	5.57991e-09	1
cg02886077	1.2482e-06	0.00029997	FRYL	2394	1	LUAD	-0.390466	0.000147052	1
cg02886077	5.54749e-05	0.0009999	CWH43	208343	4	LUAD	-1.89091	0.000767297	0.240297
cg02886077	6.64783e-07	0.00049995	SGCB	4124563	16	LUAD	-1.00096	8.38118e-15	1
cg17940587	8.69477e-07	0.0009999	PAPSS2	127244	2	LUAD	-1.81612	5.45176e-36	1
cg02938414	0.000108346	0.00089991	ASB5	2718660	16	LUAD	-0.446044	0.016841	1
cg14477868	1.13077e-06	0.00069993	GPR150	2017719	11	LUAD	-0.576953	0.0111208	0.426454
cg14770293	1.21867e-06	0.00019998	BAMBI	44867	1	LUAD	0.0493868	0.603315	1
cg18872497	2.85449e-05	0.00059994	NKX2-5	2820	1	LUAD	0.475245	0.999885	0.999985
cg07593390	1.50431e-06	0.00039996	KY	2343704	19	LUAD	-0.174325	0.252912	0.974512
cg22261669	1.51048e-06	0.00049995	FARP1	164364	2	LUAD	-0.679546	3.31854e-11	1
cg05616550	2.47431e-06	0.00029997	NOG	4093	1	LUAD	-0.567739	0.00725844	1
cg02293118	2.77411e-06	0.00059994	CAMK2B	15525	1	LUAD	1.18604	0.99974	0.0101338
cg26482665	3.192e-06	9.999e-05	SLC27A5	50469	8	LUAD	0.104636	0.808894	0.108906
cg02449354	3.6627e-06	0.00029997	NOG	2773	1	LUAD	-0.567739	0.00725844	1
cg09980176	4.81236e-06	9.999e-05	CCDC151	9865	2	LUAD	-0.518136	0.151248	1
cg02566627	5.76219e-06	0.0009999	CTDSP2	6332	1	LUAD	-0.407357	3.49413e-07	1
cg19950139	7.52872e-06	9.999e-05	ZNF503	4317	2	LUAD	-0.170654	0.190215	1
cg24177393	7.69723e-06	0.00029997	ANXA2R	2929	1	LUAD	0.450908	0.999789	0.998675
cg27179041	8.40793e-06	0.00079992	PTPRG	342568	2	LUAD	-1.15389	2.15755e-09	1
cg00861646	0.000133821	0.00029997	1F1	4061464	13	LUAD	-0.233309	0.00737811	1
cg00861646	1.04517e-05	0.00039996	ANP32C	5092254	19	LUAD	-0.297814	0.0963335	1
cg07990749	1.25601e-05	0.00019998	PTPN20B	367312	10	LUAD	-0.807995	0.000197545	1
cg17244980	0.000309649	0.00029997	FAM170B	677448	8	LUAD	-0.338364	0.0187026	1
cg06633438	2.26142e-05	0.00069993	MLLT1	7800	1	LUAD	-0.54755	3.15974e-07	1
cg04268624	2.72901e-05	0.00059994	ANXA2R	3161	1	LUAD	0.450908	0.999789	0.998675
cg01072076	2.74509e-05	0.00029997	IRX4	47920	1	LUAD	0.485873	0.99979	0.996856
cg23810282	2.96502e-05	0.00059994	ANXA2R	2927	1	LUAD	0.450908	0.999789	0.998675
cg13591352	3.45449e-05	0.00069993	ABCG8	7336	2	LUAD	0.22099	0.995959	1
cg00579868	3.63733e-05	9.999e-05	LOC389458	159824	4	LUAD	0.639851	0.999361	0.00184732
cg13677144	0.000112714	0.00069993	TRAPPC2P1	190993	10	LUAD	-0.0360944	0.354964	1
cg24660009	0.000270741	0.00069993	SCAND3	96936	5	LUAD	-0.334644	0.0203207	0.287733
cg11733272	0.00107383	0.00069993	ELP6	614759	19	LUAD	-0.0272267	0.393975	1
cg12212453	3.8133e-15	9.999e-05	FOXA1	4827	1	LUSC	-0.232294	0.159572	1
cg06560379	1.87386e-14	9.999e-05	NFKBIE	2219	1	LUSC	0.11688	0.691424	1
cg27143688	3.75251e-14	0.00019998	FOXA1	5223	1	LUSC	-0.232294	0.159572	1
cg13655674	8.35073e-14	0.00019998	FAM46C	1373781	15	LUSC	-1.77121	6.38728e-14	1
cg10805039	1.83798e-13	0.00039996	SCARF1	798799	20	LUSC	-2.69492	4.00916e-10	1
cg19987768	2.29801e-13	0.00039996	SCARF1	798734	20	LUSC	-2.69492	4.00916e-10	1
cg02081019	2.71553e-13	0.00059994	MEF2C	4730890	20	LUSC	-2.17019	1.25987e-17	1
cg20168479	7.08299e-08	0.00039996	CMTM6	101371	2	LUSC	-0.250099	0.0151133	1
cg20168479	6.00543e-08	9.999e-05	SUSD5	817675	14	LUSC	-1.72594	0.00406043	0.240894
cg04673465	2.5598e-06	0.00019998	WDFY3-AS2	317806	4	LUSC	-1.80418	2.25978e-08	1
cg04673465	6.75656e-07	0.0009999	AFF1	2285989	18	LUSC	-0.973841	1.65776e-08	1
cg04673465	6.92584e-13	9.999e-05	HSD17B13	2673891	20	LUSC	-3.95533	0.000371722	1
cg19589800	1.54594e-12	9.999e-05	PLEKHG7	689997	7	LUSC	-0.640406	0.220261	1
cg19589800	1.20884e-12	0.00029997	C12orf74	723643	9	LUSC	-0.443452	0.188527	0.987415
cg18957751	1.32859e-12	0.00029997	ZFP36L2	4806	1	LUSC	-0.852181	5.08871e-12	1
cg00968638	1.47975e-12	0.00029997	ZFP36L2	2779	1	LUSC	-0.852181	5.08871e-12	1
cg00668559	1.64774e-12	0.00019998	NFKBIE	2547	1	LUSC	0.11688	0.691424	1
cg14255417	1.93534e-12	0.00029997	TRIM8	13724	1	LUSC	-0.927614	1.64155e-17	1
cg14255417	5.80142e-07	0.00019998	C10orf95	206676	10	LUSC	-2.49934	0.000198045	0.00151703
cg22795586	5.02372e-06	0.00089991	SELE	926334	17	LUSC	-2.43616	0.0114769	1
cg04995300	1.26572e-05	0.00069993	TMF1	2252875	10	LUSC	-0.752982	2.23408e-06	1
cg24064266	1.67552e-09	0.00079992	GPR18	731610	11	LUSC	-0.307787	0.151557	0.944707
cg17646820	1.14688e-08	0.0009999	PRICKLE2	2637547	15	LUSC	-2.18271	8.31382e-11	0.512065
cg19236431	7.25208e-12	0.00089991	SYTL3	623168	9	LUSC	-1.37975	5.52676e-05	0.0235719
cg16708465	9.40539e-12	0.00029997	MBNL2	1941476	13	LUSC	-1.22595	2.2885e-09	1
cg18008019	2.10661e-09	0.00079992	GPR18	730805	11	LUSC	-0.307787	0.151557	0.944707
cg15819128	1.15683e-11	0.00019998	LRRFIP1	3212	1	LUSC	-1.25853	4.27634e-06	1
cg22582862	1.35031e-11	9.999e-05	ZNF682	12627	1	LUSC	-0.901236	8.54269e-05	0.797242
cg22582862	6.63301e-06	0.00079992	ZNF486	115177	3	LUSC	-1.35758	0.000160045	0.902009
cg22582862	0.00101689	0.00069993	ZNF506	230344	6	LUSC	-0.651104	6.91548e-09	0.412134
cg01916088	1.68418e-11	0.00029997	TREML1	406460	19	LUSC	-1.48151	0.00416158	0.823844
cg05134015	1.73973e-11	9.999e-05	SFTA3	9624	1	LUSC	-6.04402	2.50327e-35	0.577933
cg05134015	2.10343e-10	0.00019998	NKX2-1	15537	2	LUSC	-4.9661	1.2053e-22	1
cg13012916	1.73973e-11	9.999e-05	SFTA3	9298	1	LUSC	-6.04402	2.50327e-35	0.577933
cg13012916	3.83457e-10	0.00019998	NKX2-1	15211	2	LUSC	-4.9661	1.2053e-22	1
cg13012916	3.46983e-08	0.00069993	SSTR1	1703512	17	LUSC	-5.17101	7.89863e-10	0.000966365
cg07984286	1.83699e-11	9.999e-05	IRX3	2617	1	LUSC	-0.837569	0.0501175	1
cg16649560	4.06899e-06	0.00079992	EIF3CL	1066980	11	LUSC	-0.0445862	0.324042	1
cg14477868	1.84517e-08	0.00049995	NR2F1	17529	1	LUSC	-2.37773	2.34685e-08	1
cg14477868	0.00237171	0.00089991	GPR150	2017719	11	LUSC	0.0539504	0.602016	0.0843697
cg04685228	9.36419e-05	0.0009999	CREBRF	20728	2	LUSC	-1.49512	4.9853e-05	1
cg05249026	7.15801e-11	0.00069993	TVP23A	118902	4	LUSC	-1.25549	0.000185534	1
cg14434755	3.05454e-11	0.00049995	TBX5	261292	2	LUSC	-2.70771	1.36857e-07	0.813885
cg22736807	4.30569e-08	0.00059994	NR2F1	17418	1	LUSC	-2.37773	2.34685e-08	1
cg13726218	3.93056e-11	9.999e-05	DACH1	3080	1	LUSC	-2.75008	4.79097e-20	1
cg20654624	1.57545e-09	0.00039996	SMIM6	130072	12	LUSC	-3.66912	6.67038e-10	1
cg10397765	5.05073e-11	0.00019998	SIX1	3045	1	LUSC	2.44751	0.993462	1
cg22336669	5.05073e-11	0.00059994	TBX5	261677	2	LUSC	-2.70771	1.36857e-07	0.813885
cg11756029	1.55338e-08	0.00019998	TRAFD1	5007	1	LUSC	-0.0395885	0.295476	1
cg11756029	5.5814e-11	9.999e-05	ALDH2	363665	10	LUSC	-2.44176	7.06062e-07	1
cg11756029	0.00324162	0.0009999	OAS1	776381	15	LUSC	0.0972252	0.777071	1
cg11756029	1.78085e-06	0.00019998	OAS3	807891	16	LUSC	-0.0548964	0.36929	1
cg11756029	7.57038e-07	0.00019998	OAS2	847916	17	LUSC	-0.718363	0.00010662	0.876358
cg12317414	5.86321e-11	9.999e-05	MYOZ1	6475	2	LUSC	-3.88661	8.48477e-08	1
cg07904073	3.62877e-09	0.0009999	C10orf105	519540	12	LUSC	-1.32003	1.36573e-07	1
cg01135754	7.52193e-11	0.00019998	IRX3	2333	1	LUSC	-0.837569	0.0501175	1
cg09263516	9.16714e-11	0.00089991	TBX5	261090	2	LUSC	-2.70771	1.36857e-07	0.813885
cg23866687	9.62906e-11	0.00069993	PGR	4907799	16	LUSC	-3.37138	9.58699e-09	1
cg03954667	1.06269e-10	0.00069993	ETV6	3276	1	LUSC	0.375789	0.999949	1
cg18497508	3.07609e-08	0.00049995	TREML2	359419	14	LUSC	-1.28476	0.000189449	0.851795
cg18497508	1.33409e-10	0.00079992	TREML1	406274	19	LUSC	-1.48151	0.00416158	0.823844
cg07474842	3.79551e-08	0.0009999	IL22RA2	579696	10	LUSC	2.62013	0.999996	1
cg07474842	2.00431e-10	0.00039996	IFNGR1	624562	11	LUSC	-0.674401	2.46905e-08	1
cg08086724	2.10252e-10	0.00029997	SFTA3	9785	1	LUSC	-6.04402	2.50327e-35	0.577933
cg08086724	5.42754e-09	0.00049995	NKX2-1	15698	2	LUSC	-4.9661	1.2053e-22	1
cg20785796	2.20797e-10	0.00039996	AOX1	1124009	9	LUSC	-3.044	8.96897e-08	0.0879352
cg13209481	2.31059e-10	0.00029997	SFTA3	9506	1	LUSC	-6.04402	2.50327e-35	0.577933
cg13209481	1.30021e-09	0.00019998	NKX2-1	15419	2	LUSC	-4.9661	1.2053e-22	1
cg15059474	2.46132e-10	0.00019998	KP17	814904	14	LUSC	-0.738527	0.026183	1
cg03467001	2.55185e-10	0.00029997	HMCN1	1846033	19	LUSC	-1.62982	0.000475916	1
cg14008999	0.000695867	0.00049995	TUSC5	432190	10	LUSC	-0.256737	0.0843444	0.369671
cg00049440	3.92763e-10	9.999e-05	KLF9	2929	1	LUSC	-2.17277	4.1021e-09	1
cg10243301	4.31996e-10	9.999e-05	ZNF682	13264	1	LUSC	-0.901236	8.54269e-05	0.797242
cg10243301	1.06578e-07	9.999e-05	ZNF486	114540	3	LUSC	-1.35758	0.000160045	0.902009
cg10243301	4.9769e-07	0.00069993	ZNF737	585083	14	LUSC	-1.41135	2.03849e-05	0.984126
cg10243301	8.05226e-05	9.999e-05	ZNF85	942516	16	LUSC	-0.302308	0.0697189	0.999967
cg26343001	8.47801e-07	0.00059994	SDS	1262581	6	LUSC	1.3312	0.966173	0.121223
[truncated: 620 more rows]

## Sheet: tumor vs. normal expression
Table 1: Differential expression analysis between tumor and normal samples
Tumor hypermethylated enhancer probes
fraction of genes with lower average expression in tumors (mean tumors < mean normals)
Type (# normals)	BLCA (14)	BRCA (82)	CRC (21)	HNSC (20)	KIRC (24)	LUAD (21)	LUSC (8)	UCEC (10)
putative target genes	0.81	0.9	0.83	0.85	0.98	0.79	0.86	0.83
all genes in genome	0.47	0.52	0.52	0.51	0.5	0.44	0.47	0.49
fraction of genes with significantly lower average expression in tumors (one-sided t-test < 0.05)
	BLCA	BRCA	CRC	HNSC	KIRC	LUAD	LUSC	UCEC
putative target genes	0.59	0.85	0.68	0.65	0.95	0.67	0.71	0.67
all genes in genome	0.3	0.43	0.41	0.32	0.4	0.33	0.36	0.31
Tumor hypomethylated enhancer probes
fraction of genes with higher average expression in tumors (mean tumors > mean normals)
	BLCA	BRCA	CRC	HNSC	KIRC	LUAD	LUSC	UCEC
putative target genes	0.84	0.86	0.91	0.94	0.95	0.92	0.88	0.81
all genes in genome	0.53	0.48	0.48	0.49	0.5	0.56	0.53	0.51
fraction of genes with significantly higher average expression in tumors (one-sided t-test < 0.05)
	BLCA	BRCA	CRC	HNSC	KIRC	LUAD	LUSC	UCEC
putative target genes	0.62	0.77	0.84	0.81	0.89	0.82	0.79	0.59
all genes	0.35	0.41	0.38	0.35	0.42	0.46	0.43	0.34

## Sheet: promoter methylation
Table 2: Promoter methylation
fraction of enhancer-linked genes with promoter linkage
Hyper
BLCA	BRCA	CRC	HNSC	KIRC	LUAD	LUSC	UCEC
0.0702703	0.0166113	0.0376712	0.0340136	0.0652174	0.0820896	0.0559006	0.0926829
Hypo
BLCA	BRCA	CRC	HNSC	KIRC	LUAD	LUSC	UCEC
0.0138203	0.00570207	0.00106383	0.0332031	0.0310421	0.0201207	0.0572139	0.020202
