# Supplementary material for: Inferring regulatory element landscapes and transcription factor networks from cancer methylomes
Source: Genome Biol. 2015 May 21;16(1):105. doi: 10.1186/s13059-015-0668-3 (PMC4460959; doi:10.1186/s13059-015-0668-3)
Supplement: Additional file 7: — Summary of enriched motifs for enhancer-gene pairs with hypomethylated distal enhancers. On the worksheet entitled ‘Summary’, the fold enrichment of each indicated motif in a specific cancer type (CT) is shown. Shown in the Enhancer column is the number of the paired enhancers (after clustering distal enhancer probes within 500 bp) containing the enriched motif (the percentage of total paired hypomethylated enhancers in that cancer type containing each motif is shown in parentheses). For each motif, also shown is the number of genes linked to the probes containing the motif and the number of probe-gene pairs. The worksheet entitled ‘Detail’ contains information for each individual probe linked to a putative target gene via a distal region containing an enriched motif. Pe represents the empirical P value for each pair; the distance between the probes and the putative target genes are shown in the Distance column; the ranking based on the relative distance of the putative target gene among the 20 adjacent genes (10 on either side of the enhancer) is shown; and the cancer type (CT) is indicated. [file 13059_2015_668_MOESM7_ESM.xlsx]

## Sheet: Summary
motif	CT	Probes	# of gene	# of pair	enrichFold
CEBPB	BLCA	44( 3.8%)	65	65	2.00216
AP1	BLCA	106( 9.2%)	128	133	1.76273
POU2F2	BLCA	54( 4.7%)	65	65	1.42142
RUNX1	BLCA	87( 7.6%)	114	116	1.35833
FOX	BLCA	175(15.2%)	208	227	1.27124
FOX	BRCA	360(34.4%)	616	705	2.85018
PBX1	BRCA	39( 3.7%)	65	66	2.02398
HLF	BRCA	21( 2.0%)	36	36	1.86914
FOXL1	BRCA	20( 1.9%)	38	38	1.79315
MEF2A	BRCA	41( 3.9%)	68	68	1.74393
HNF1B	BRCA	33( 3.2%)	57	58	1.70179
CEBPB	BRCA	34( 3.3%)	72	72	1.66329
GATA	BRCA	136(13.0%)	230	243	1.66041
NFIL3	BRCA	19( 1.8%)	33	33	1.64631
RORA	BRCA	87( 8.3%)	164	177	1.5898
BRCA1	BRCA	34( 3.3%)	52	52	1.58494
TCF7L2	BRCA	70( 6.7%)	118	122	1.51379
SOX9	BRCA	37( 3.5%)	71	72	1.50525
AP1	BRCA	82( 7.8%)	141	142	1.50343
POU2F2	BRCA	51( 4.9%)	88	90	1.47605
TP53	BRCA	70( 6.7%)	123	126	1.32548
AP1	CRC	113(13.9%)	166	172	2.65421
CEBPB	CRC	39( 4.8%)	62	63	2.45233
HLF	CRC	18( 2.2%)	30	30	2.0593
SOX2-OCT4	CRC	52( 6.4%)	90	96	1.76614
Pax6	CRC	28( 3.4%)	46	46	1.7369
NFE2	CRC	99(12.2%)	133	137	1.72422
TCF7L2	CRC	64( 7.9%)	110	113	1.70588
NFIL3	CRC	15( 1.8%)	31	31	1.67061
POU2F2	CRC	43( 5.3%)	53	53	1.59965
PBX1	CRC	23( 2.8%)	30	31	1.53425
SRF	CRC	42( 5.2%)	63	64	1.51333
NR2F1	CRC	78( 9.6%)	153	154	1.48637
RUNX1	CRC	65( 8.0%)	81	84	1.46674
TAL1::TCF3	CRC	54( 6.6%)	108	108	1.45378
TEAD1	CRC	84(10.3%)	146	146	1.43403
GATA	CRC	92(11.3%)	124	135	1.4332
NR1H2::RXRA	CRC	46( 5.7%)	80	82	1.40866
HNF4	CRC	86(10.6%)	182	190	1.39766
FOX	CRC	131(16.1%)	175	194	1.33492
IRF	CRC	80( 9.8%)	133	134	1.33126
AP1	GBM	117(23.4%)	136	137	4.46718
NFE2	GBM	69(13.8%)	72	72	1.93447
CEBPB	GBM	17( 3.4%)	19	19	1.73814
SRF	GBM	28( 5.6%)	32	32	1.69904
v-JUN	GBM	32( 6.4%)	38	38	1.64947
POU2F2	GBM	27( 5.4%)	34	34	1.63321
SOX9	GBM	19( 3.8%)	19	19	1.6155
v-Maf	GBM	39( 7.8%)	46	46	1.61351
MEF2A	GBM	18( 3.6%)	20	20	1.60016
FOX	GBM	95(19.0%)	106	107	1.59938
SPI1	GBM	91(18.2%)	100	102	1.56971
SPIB	GBM	47( 9.4%)	53	53	1.54643
TCF7L2	GBM	35( 7.0%)	40	42	1.5169
BARHL2	GBM	30( 6.0%)	35	35	1.48873
MEF2	GBM	28( 5.6%)	28	28	1.48703
RUNX1	GBM	41( 8.2%)	47	48	1.47304
STAT2	GBM	57(11.4%)	66	67	1.4697
UA10	GBM	43( 8.6%)	46	48	1.4455
TAL1::TCF3	GBM	33( 6.6%)	43	43	1.44457
ETS_family	GBM	135(27.0%)	149	154	1.38404
STAT1	GBM	49( 9.8%)	56	56	1.35164
AP1	HNSC	57(15.4%)	93	104	3.01836
SOX2-OCT4	HNSC	29( 7.8%)	37	39	2.23888
v-JUN	HNSC	28( 7.6%)	45	46	2.02004
SOX9	HNSC	16( 4.3%)	24	24	1.8384
SRF	HNSC	18( 4.9%)	32	33	1.66262
RUNX1	HNSC	31( 8.4%)	44	47	1.56404
GFI1	HNSC	27( 7.3%)	38	38	1.54506
AP1	KIRC	97(22.7%)	129	133	4.3443
CEBPB	KIRC	30( 7.0%)	43	43	3.59169
RUNX1	KIRC	57(13.3%)	80	81	2.50517
NFE2	KIRC	72(16.9%)	96	98	2.42933
HLF	KIRC	11( 2.6%)	15	15	2.39609
GFI1	KIRC	47(11.0%)	67	70	2.33053
v-JUN	KIRC	34( 8.0%)	48	48	2.05218
SPI1	KIRC	91(21.3%)	114	119	1.81852
SRF	KIRC	25( 5.9%)	30	30	1.71509
REL	KIRC	67(15.7%)	99	104	1.67202
v-Maf	KIRC	34( 8.0%)	46	46	1.64713
UA8	KIRC	54(12.6%)	86	88	1.6425
STAT2	KIRC	51(11.9%)	70	70	1.5726
PRDM1	KIRC	46(10.8%)	66	69	1.56348
SOX2-OCT4	KIRC	24( 5.6%)	35	35	1.55201
IRF	KIRC	47(11.0%)	67	67	1.53333
MEF2	KIRC	24( 5.6%)	31	32	1.4925
STAT1	KIRC	43(10.1%)	59	60	1.45858
SOX2	KIRC	31( 7.3%)	44	45	1.45619
SPIB	KIRC	38( 8.9%)	51	51	1.43355
ETS_family	KIRC	119(27.9%)	153	159	1.40926
BRCA1	LAML	15( 4.0%)	18	18	2.03535
AP1	LAML	39(10.5%)	49	49	2.03535
SOX9	LAML	13( 3.5%)	13	13	1.71424
RUNX1	LAML	35( 9.4%)	43	43	1.64991
SPIB	LAML	31( 8.3%)	38	38	1.47229
TEAD1	LAML	37( 9.9%)	53	53	1.45509
AP1	LUAD	123(17.3%)	172	183	3.30121
NFE2	LUAD	97(13.6%)	148	154	1.93215
SRF	LUAD	42( 5.9%)	68	72	1.77164
RUNX1	LUAD	68( 9.6%)	103	107	1.67716
CEBPB	LUAD	22( 3.1%)	32	32	1.65373
FOX	LUAD	128(18.0%)	194	209	1.492
v-JUN	LUAD	38( 5.3%)	60	61	1.41371
IRF	LUAD	75(10.5%)	110	118	1.40948
STAT2	LUAD	78(11.0%)	113	122	1.40776
AP1	LUSC	224(12.1%)	442	470	2.34307
MEF2A	LUSC	77( 4.2%)	139	144	1.85003
SOX9	LUSC	72( 3.9%)	134	141	1.65456
SOX2	LUSC	156( 8.4%)	272	290	1.64902
TP53	LUSC	150( 8.1%)	280	305	1.62578
NKX3-1	LUSC	31( 1.7%)	45	45	1.55294
SOX2-OCT4	LUSC	102( 5.5%)	191	203	1.52244
PBX1	LUSC	48( 2.6%)	94	95	1.46574
CEBPB	LUSC	53( 2.9%)	109	118	1.46457
TCF7L2	LUSC	121( 6.5%)	255	263	1.45247
NFE2	LUSC	182( 9.8%)	379	422	1.42452
SRF	LUSC	83( 4.5%)	194	202	1.36177
FOX	LUSC	294(15.9%)	570	692	1.31885
PRDM1	LUSC	158( 8.5%)	280	315	1.24385
SOX9	UCEC	36( 6.2%)	44	44	2.72142
NFIL3	UCEC	15( 2.6%)	17	17	2.34983
HNF1B	UCEC	23( 4.0%)	28	28	2.23765
CEBPB	UCEC	20( 3.5%)	23	23	1.85736
BARHL2	UCEC	41( 7.1%)	51	52	1.80296
FOXL1	UCEC	11( 1.9%)	16	16	1.78306
SOX2	UCEC	52( 9.0%)	57	57	1.78174
Pax6	UCEC	19( 3.3%)	26	26	1.68488
MEF2A	UCEC	20( 3.5%)	30	30	1.61492
TCF7L2	UCEC	39( 6.7%)	42	42	1.49965
SOX2-OCT4	UCEC	31( 5.4%)	33	33	1.48097
STAT2	UCEC	67(11.6%)	80	81	1.46865
FOX	UCEC	100(17.3%)	114	119	1.45414
IRF	UCEC	60(10.4%)	85	85	1.41016
PRDM1	UCEC	56( 9.7%)	65	65	1.40078
SPI1	UCEC	91(15.7%)	118	122	1.34344

## Sheet: Detail
Probe	Pe	Gene	Distance	Rank	CT	motif
cg14082886	9.999e-05	CD44	4067	1	BLCA	AP1
cg27492839	9.999e-05	LYPD6B	5375124	14	BLCA	AP1
cg18015809	0.00049995	TNFRSF21	75425	1	BLCA	AP1
cg18015809	0.00059994	CD2AP	243270	3	BLCA	AP1
cg26205890	0.00039996	EVPL	67667	6	BLCA	AP1
cg22170599	0.00019998	F11R	3170	1	BLCA	AP1
cg22170599	0.0009999	USF1	28025	3	BLCA	AP1
cg22170599	9.999e-05	PVRL4	56684	5	BLCA	AP1
cg18423737	9.999e-05	ZBTB7C	564408	8	BLCA	AP1
cg16286281	0.00049995	EXT1	4005	1	BLCA	AP1
cg00184457	0.00069993	DEFB4A	1194101	12	BLCA	AP1
cg00184457	9.999e-05	RP1L1	1566315	15	BLCA	AP1
cg00184457	0.00029997	SOX7	1641720	17	BLCA	AP1
cg00703843	9.999e-05	RAI1	47475	1	BLCA	AP1
cg02531439	0.00059994	BAIAP2L1	670798	15	BLCA	AP1
cg09528494	0.00049995	FDFT1	314406	10	BLCA	AP1
cg14659814	0.00069993	WRAP73	356760	7	BLCA	AP1
cg08834128	0.00019998	CEP72	10864	1	BLCA	AP1
cg08834128	9.999e-05	PP7080	128459	4	BLCA	AP1
cg08834128	0.00049995	BRD9	281981	9	BLCA	AP1
cg03006953	9.999e-05	COMTD1	846428	4	BLCA	AP1
cg03006953	0.00019998	EIF5AL1	3430157	20	BLCA	AP1
cg01250454	0.00029997	S100A11	3046	1	BLCA	AP1
cg16685586	9.999e-05	TCEB3	124169	5	BLCA	AP1
cg01864069	0.00019998	WDR20	418157	10	BLCA	AP1
cg01864069	0.00029997	EIF5	776145	16	BLCA	AP1
cg01864069	0.00069993	MARK3	827353	18	BLCA	AP1
cg13473184	0.00059994	ZBTB7B	70301	9	BLCA	AP1
cg22678398	9.999e-05	RAP2B	4184	1	BLCA	AP1
cg22678398	9.999e-05	LOC201651	1395969	12	BLCA	AP1
cg08266027	0.00089991	NKAP	335079	15	BLCA	AP1
cg16353318	0.00059994	CMIP	35206	1	BLCA	AP1
cg16353318	0.00019998	MPHOSPH6	639667	13	BLCA	AP1
cg01549977	9.999e-05	MPP5	1964153	15	BLCA	AP1
cg01549977	9.999e-05	ATP6V1D	2082852	16	BLCA	AP1
cg15143024	0.00019998	GATAD1	877122	9	BLCA	AP1
cg22276227	0.00059994	ATPAF2	140254	10	BLCA	AP1
cg22276227	0.00049995	RAI1	397288	19	BLCA	AP1
cg10233830	0.00059994	RNFT2	2474682	16	BLCA	AP1
cg11419030	0.00059994	PDCD6	216612	5	BLCA	AP1
cg11419030	0.00029997	TRIP13	837845	15	BLCA	AP1
cg02423000	0.00049995	CEP72	10836	1	BLCA	AP1
cg01642786	0.00049995	SRSF9	87238	7	BLCA	AP1
cg07865418	0.00029997	FASTKD3	1456874	13	BLCA	AP1
cg24471576	9.999e-05	ADK	1182486	10	BLCA	AP1
cg24523685	0.00029997	SETD4	1369745	14	BLCA	AP1
cg02735530	0.00019998	THOC7	2609372	13	BLCA	AP1
cg02735530	0.0009999	TMF1	2642513	14	BLCA	AP1
cg02735530	0.00029997	UBA3	2670553	16	BLCA	AP1
cg26446294	0.00039996	MZT2B	380306	7	BLCA	AP1
cg26531076	0.00079992	PIBF1	387146	3	BLCA	AP1
cg26370886	9.999e-05	RPL18	115994	14	BLCA	AP1
cg04178131	0.0009999	FZD6	1446988	9	BLCA	AP1
cg11417612	0.00019998	BTBD11	67369	1	BLCA	AP1
cg12790424	0.00059994	WDHD1	1599995	18	BLCA	AP1
cg04590790	0.00049995	FASTKD3	97592	3	BLCA	AP1
cg04590790	0.0009999	NSUN2	1137216	7	BLCA	AP1
cg09641325	0.00049995	AKR1B15	76051	3	BLCA	AP1
cg03825234	0.00089991	RPUSD1	375510	20	BLCA	AP1
cg09853702	0.00019998	COL2A1	704165	12	BLCA	AP1
cg09853702	0.00079992	SCAF11	1279326	17	BLCA	AP1
cg14939821	0.00089991	GLRX3	2987408	18	BLCA	AP1
cg03782800	0.00019998	EP400NL	49767	4	BLCA	AP1
cg04330881	0.0009999	FZD5	20967	1	BLCA	AP1
cg13004635	0.00069993	PDCD6	226688	8	BLCA	AP1
cg26186200	0.00049995	POLB	253393	6	BLCA	AP1
cg17758048	0.00089991	DUSP13	2483912	18	BLCA	AP1
cg22846876	0.00059994	PSMD8	94096	6	BLCA	AP1
cg06062378	0.00089991	STARD4	1538768	14	BLCA	AP1
cg06062378	0.00089991	TICAM2	2551173	19	BLCA	AP1
cg18155888	0.0009999	RER1	56622	3	BLCA	AP1
cg18876728	0.00079992	BPNT1	1706095	9	BLCA	AP1
cg18876728	9.999e-05	RAB3GAP2	1888747	13	BLCA	AP1
cg19526267	0.00029997	WDR36	2219101	9	BLCA	AP1
cg23728359	0.00059994	RAC1	123977	3	BLCA	AP1
cg02816525	0.00029997	ADAM10	18143	1	BLCA	AP1
cg26647771	0.00029997	C5orf22	1222641	11	BLCA	AP1
cg26647771	0.00049995	RAD1	2147335	18	BLCA	AP1
cg21181015	9.999e-05	ADAT2	105210	1	BLCA	AP1
cg10225951	0.00049995	CHMP1A	65505	6	BLCA	AP1
cg10225951	0.00049995	VPS9D1	138332	11	BLCA	AP1
cg24021846	0.00029997	ARMC10	841200	11	BLCA	AP1
cg06609496	0.0009999	IRX4	708453	20	BLCA	AP1
cg18515872	0.00039996	MED6	1876076	18	BLCA	AP1
cg24810735	9.999e-05	EBAG9	2110381	13	BLCA	AP1
cg21127079	0.0009999	C11orf53	28118	3	BLCA	AP1
cg03215050	0.00039996	NCAPD3	3425964	18	BLCA	AP1
cg21500247	0.00079992	RIPK1	1333815	17	BLCA	AP1
cg03098782	0.0009999	BARX2	821979	11	BLCA	AP1
cg01821226	0.00049995	TRAPPC12	1640436	11	BLCA	AP1
cg20856545	9.999e-05	CDC16	83064	2	BLCA	AP1
cg21107889	0.0009999	MOCOS	1035251	5	BLCA	AP1
cg04792910	0.00069993	MAP2K1	27031	3	BLCA	AP1
cg04792910	0.00089991	VWA9	748551	18	BLCA	AP1
cg07311419	0.00029997	KCTD14	1463227	9	BLCA	AP1
cg04442017	0.00029997	GRPEL1	1039610	15	BLCA	AP1
cg07007122	0.0009999	NBN	1725920	8	BLCA	AP1
cg25338818	0.0009999	NDUFV2	1314639	12	BLCA	AP1
cg03221073	0.00019998	EDEM3	1433513	14	BLCA	AP1
cg01233664	0.00049995	HIBCH	427694	8	BLCA	AP1
cg09291474	0.00049995	TRIP4	543137	17	BLCA	AP1
cg25371314	9.999e-05	AGPAT5	5816970	15	BLCA	AP1
cg26631454	0.00079992	TFDP1	173333	6	BLCA	AP1
cg26631454	0.00019998	CUL4A	174623	7	BLCA	AP1
cg24062389	0.00049995	EFNB2	3708940	14	BLCA	AP1
cg05262777	0.00019998	C11orf45	343346	5	BLCA	AP1
cg06122825	0.00069993	ZC3H11A	275986	9	BLCA	AP1
cg06429194	0.0009999	NFRKB	1664505	11	BLCA	AP1
cg17817521	0.00019998	FBXO25	2700893	9	BLCA	AP1
cg17817521	0.00079992	MCPH1	3177633	11	BLCA	AP1
cg10785153	9.999e-05	MED4	657481	5	BLCA	AP1
cg07192961	9.999e-05	LINC00235	95060	17	BLCA	AP1
cg08421910	0.00079992	SMIM13	677573	7	BLCA	AP1
cg15074974	0.00079992	CXorf38	1487936	13	BLCA	AP1
cg17357548	0.0009999	GALK2	967385	15	BLCA	AP1
cg06815003	0.00039996	XRN1	1680464	10	BLCA	AP1
cg24650915	0.00039996	SLC23A1	419361	10	BLCA	AP1
cg23600311	0.0009999	AFAP1-AS1	108957	1	BLCA	AP1
cg24889829	0.0009999	AGPAT5	4789530	15	BLCA	AP1
cg23371476	0.00029997	FHL2	107103	4	BLCA	AP1
cg24673801	0.00089991	CSNK1G3	3416342	18	BLCA	AP1
cg01607932	0.00079992	ARL8B	136332	2	BLCA	AP1
cg01607932	0.00089991	EDEM1	201733	4	BLCA	AP1
cg23606421	0.00079992	MRPL41	115687	6	BLCA	AP1
cg17527195	9.999e-05	MED4	734232	12	BLCA	AP1
cg08761073	0.00019998	RAI14	378343	7	BLCA	AP1
cg04322298	0.00059994	PMS1	12911	3	BLCA	AP1
cg18014983	0.0009999	OR2H2	62698	4	BLCA	AP1
cg04715572	0.00089991	MRPL23	65288	3	BLCA	AP1
cg15818008	0.00019998	PTS	29081	2	BLCA	AP1
cg13756014	0.0009999	RAPH1	50994	1	BLCA	AP1
cg03472130	0.00029997	LINC00593	1589808	18	BLCA	AP1
cg26096845	0.0009999	PCID2	1063554	17	BLCA	AP1
cg16265932	0.00089991	TECTB	1582528	15	BLCA	AP1
cg04311473	9.999e-05	GJB5	1534285	16	BLCA	CEBPB
cg04311473	0.00019998	GJB4	1538906	17	BLCA	CEBPB
cg04311473	9.999e-05	GJB3	1560354	18	BLCA	CEBPB
cg14610217	0.00019998	C1orf172	47986	3	BLCA	CEBPB
cg21157873	9.999e-05	OAZ3	248957	12	BLCA	CEBPB
cg00902153	9.999e-05	TPRG1	158287	1	BLCA	CEBPB
cg00902153	0.00019998	IL1RAP	1725124	16	BLCA	CEBPB
cg09299924	0.00019998	KLF5	14432	1	BLCA	CEBPB
cg15247093	0.00029997	ANXA8L2	21555	1	BLCA	CEBPB
cg15247093	0.0009999	ANXA8	594353	7	BLCA	CEBPB
cg15247093	9.999e-05	HNRNPA1P33	634639	10	BLCA	CEBPB
cg03006953	9.999e-05	COMTD1	846428	4	BLCA	CEBPB
cg03006953	0.00019998	EIF5AL1	3430157	20	BLCA	CEBPB
cg09169356	0.00039996	IDI2-AS1	1254804	8	BLCA	CEBPB
cg09169356	0.00019998	LARP4B	1391679	10	BLCA	CEBPB
cg01952226	0.00029997	GRHL2	2713	1	BLCA	CEBPB
cg01952226	0.00059994	ZNF706	289421	3	BLCA	CEBPB
cg01952226	0.00049995	YWHAZ	541758	5	BLCA	CEBPB
cg01952226	0.00039996	SPAG1	1336818	14	BLCA	CEBPB
cg01952226	0.00089991	POLR2K	1344542	15	BLCA	CEBPB
cg01952226	0.00019998	AZIN1	1369014	16	BLCA	CEBPB
cg08939847	0.0009999	MCC	24946	1	BLCA	CEBPB
cg08939847	0.00049995	TSSK1B	115168	2	BLCA	CEBPB
cg08325343	0.00029997	POLE	231710	5	BLCA	CEBPB
cg08325343	0.00019998	EP400NL	383808	11	BLCA	CEBPB
cg08325343	0.00049995	ZNF26	576555	18	BLCA	CEBPB
cg14836555	0.00079992	TGM1	10974	2	BLCA	CEBPB
cg14836555	0.00039996	LTB4R2	35965	7	BLCA	CEBPB
cg15976416	0.00069993	DVL1	2652	1	BLCA	CEBPB
cg12962167	9.999e-05	SFMBT1	46219	1	BLCA	CEBPB
cg04191306	0.00029997	XRCC3	673150	18	BLCA	CEBPB
cg07884673	9.999e-05	SFMBT1	46167	1	BLCA	CEBPB
cg16047292	9.999e-05	MCM7	256794	14	BLCA	CEBPB
cg04559605	0.00059994	KEAP1	9726	1	BLCA	CEBPB
cg24193588	0.00049995	RNF149	188432	6	BLCA	CEBPB
cg03662347	0.0009999	APRT	274579	13	BLCA	CEBPB
cg09641325	0.00049995	AKR1B15	76051	3	BLCA	CEBPB
cg00865541	9.999e-05	NARS	990756	13	BLCA	CEBPB
cg00865541	9.999e-05	TXNL1	1961431	19	BLCA	CEBPB
cg07530947	9.999e-05	COG3	2716	1	BLCA	CEBPB
cg25844590	0.00059994	CYB5R2	72565	2	BLCA	CEBPB
cg23663533	0.00059994	FAM104A	3099778	17	BLCA	CEBPB
cg03477240	0.00039996	MBOAT1	371108	3	BLCA	CEBPB
cg08418670	0.00039996	SH3GL1	25997	1	BLCA	CEBPB
cg20077028	0.00069993	SCN8A	40925	2	BLCA	CEBPB
cg03252770	0.0009999	MND1	88552	2	BLCA	CEBPB
cg03252770	0.00029997	FGA	1157542	16	BLCA	CEBPB
cg04621944	0.00029997	ICMT	1215595	8	BLCA	CEBPB
cg04621944	0.0009999	LRRC47	1367379	16	BLCA	CEBPB
cg27498434	0.0009999	GTF2E2	40623	2	BLCA	CEBPB
cg10983206	0.00039996	USP6NL	4009872	20	BLCA	CEBPB
cg08323777	0.00049995	MRPL36	174902	3	BLCA	CEBPB
cg08323777	0.00019998	CLPTM1L	629856	8	BLCA	CEBPB
cg13221924	0.00029997	DHX33	1122699	20	BLCA	CEBPB
cg23108232	0.00059994	JKAMP	322677	4	BLCA	CEBPB
cg09417547	0.00069993	HIGD1A	443408	9	BLCA	CEBPB
cg04664465	0.00079992	C5orf22	483765	3	BLCA	CEBPB
cg25582189	0.00059994	LPCAT1	24898	1	BLCA	CEBPB
cg14921932	0.00049995	TRAM1	1684559	9	BLCA	CEBPB
cg19614748	0.00069993	TYW5	174586	1	BLCA	CEBPB
cg00281100	0.00049995	MINPP1	773843	16	BLCA	CEBPB
cg00281100	0.0009999	LOC728190	939118	19	BLCA	CEBPB
cg18187200	0.00029997	SCAF11	1094035	16	BLCA	CEBPB
cg24680415	0.00059994	CDC42EP4	948481	8	BLCA	CEBPB
cg15634474	0.00079992	TRPA1	1224022	13	BLCA	CEBPB
cg03472130	0.00029997	LINC00593	1589808	18	BLCA	CEBPB
cg14037652	9.999e-05	PPP1R3C	2470	1	BLCA	FOX
cg27492839	9.999e-05	LYPD6B	5375124	14	BLCA	FOX
cg24288527	9.999e-05	PPP1R3C	2510	1	BLCA	FOX
cg17546376	0.00089991	TRAK1	18663	1	BLCA	FOX
cg17546376	0.00019998	ENTPD3	1743345	18	BLCA	FOX
cg23859292	0.00019998	CROT	67754	2	BLCA	FOX
cg23859292	0.00089991	TP53TG1	67874	3	BLCA	FOX
cg01361361	9.999e-05	TP63	730835	4	BLCA	FOX
cg01361361	0.00059994	CLDN1	1421854	9	BLCA	FOX
cg18354248	9.999e-05	PPP1R3C	2546	1	BLCA	FOX
cg04772817	9.999e-05	ZNF341	2964	1	BLCA	FOX
cg04772817	0.00049995	ACTL10	62538	5	BLCA	FOX
cg04772817	9.999e-05	CHMP4B	82266	7	BLCA	FOX
cg04772817	9.999e-05	RALY	264614	9	BLCA	FOX
cg04772817	9.999e-05	DYNLRB1	787360	17	BLCA	FOX
cg04772817	0.00029997	PIGU	948245	19	BLCA	FOX
cg26205890	0.00039996	EVPL	67667	6	BLCA	FOX
cg22170599	0.00019998	F11R	3170	1	BLCA	FOX
cg22170599	0.0009999	USF1	28025	3	BLCA	FOX
cg22170599	9.999e-05	PVRL4	56684	5	BLCA	FOX
cg21157873	9.999e-05	OAZ3	248957	12	BLCA	FOX
cg18423737	9.999e-05	ZBTB7C	564408	8	BLCA	FOX
cg14511866	9.999e-05	CNOT11	578709	11	BLCA	FOX
cg14511866	0.00019998	SLC9A4	641706	13	BLCA	FOX
cg20900103	9.999e-05	SREBF1	23936	2	BLCA	FOX
cg20900103	0.00019998	RAI1	78815	3	BLCA	FOX
cg01303222	0.00059994	NR2F6	5424	1	BLCA	FOX
cg01303222	9.999e-05	OCEL1	13670	2	BLCA	FOX
cg01303222	0.00049995	USE1	24570	4	BLCA	FOX
cg22025263	9.999e-05	SLC2A1	5371	1	BLCA	FOX
cg12689888	0.00029997	ABCD3	1142590	18	BLCA	FOX
cg01021196	0.00029997	FBXO33	1561539	17	BLCA	FOX
cg17808910	9.999e-05	GLCCI1	3680	1	BLCA	FOX
cg16296017	9.999e-05	MTA1	106373	5	BLCA	FOX
cg16296017	9.999e-05	BTBD6	316101	8	BLCA	FOX
cg10719144	0.00019998	CMTM6	3361471	19	BLCA	FOX
cg15030789	0.00059994	SFN	248744	12	BLCA	FOX
cg09171931	0.00049995	EHF	222728	3	BLCA	FOX
cg22599740	0.00049995	KLF5	2581933	15	BLCA	FOX
cg09213451	9.999e-05	TMEM30B	178770	4	BLCA	FOX
cg26994099	9.999e-05	GIPC1	30293	3	BLCA	FOX
cg15332359	9.999e-05	POU5F1B	2209913	13	BLCA	FOX
cg27333271	9.999e-05	SETD5-AS1	2169839	12	BLCA	FOX
cg00226822	0.00039996	PCGF3	429999	16	BLCA	FOX
cg03006953	9.999e-05	COMTD1	846428	4	BLCA	FOX
cg03006953	0.00019998	EIF5AL1	3430157	20	BLCA	FOX
cg09152949	0.00049995	WDR45B	241085	8	BLCA	FOX
cg20803931	0.00079992	DHRS3	159092	3	BLCA	FOX
cg02711975	0.00029997	ACP1	1079252	8	BLCA	FOX
cg02711975	0.0009999	RPS7	2278730	15	BLCA	FOX
cg24838345	9.999e-05	MTSS1	3376	1	BLCA	FOX
cg17384323	0.00059994	ANXA10	156030	3	BLCA	FOX
cg01864069	0.00019998	WDR20	418157	10	BLCA	FOX
cg01864069	0.00029997	EIF5	776145	16	BLCA	FOX
cg01864069	0.00069993	MARK3	827353	18	BLCA	FOX
cg23756265	9.999e-05	ARHGAP32	977039	7	BLCA	FOX
cg07213414	0.00039996	USP31	6979	1	BLCA	FOX
cg14861497	0.00089991	KLF5	5965	1	BLCA	FOX
cg05431532	0.00039996	LARP4B	326759	8	BLCA	FOX
cg19147912	0.00019998	RAI1	11598	1	BLCA	FOX
cg16555188	9.999e-05	2014-03-06	514863	8	BLCA	FOX
cg08939847	0.0009999	MCC	24946	1	BLCA	FOX
cg08939847	0.00049995	TSSK1B	115168	2	BLCA	FOX
cg20667964	0.00039996	ADCK2	819950	17	BLCA	FOX
cg10083258	0.00019998	VPS33B	1796897	10	BLCA	FOX
cg05844572	0.00059994	OGFOD3	76249	7	BLCA	FOX
cg25996586	0.00079992	GOLPH3	612245	5	BLCA	FOX
cg25996586	0.00049995	C5orf22	1240917	12	BLCA	FOX
cg25996586	9.999e-05	DROSHA	1254388	14	BLCA	FOX
cg25996586	0.00029997	RAD1	2129059	18	BLCA	FOX
cg25996586	0.00019998	BRIX1	2129148	19	BLCA	FOX
cg12399484	0.00039996	TSEN2	506117	9	BLCA	FOX
cg23375877	0.00029997	SYNGR2	172359	6	BLCA	FOX
cg06092178	0.0009999	RBM15B	719843	12	BLCA	FOX
cg16505233	9.999e-05	EDEM1	9276	1	BLCA	FOX
cg16505233	9.999e-05	ARL8B	75380	2	BLCA	FOX
cg22276227	0.00059994	ATPAF2	140254	10	BLCA	FOX
cg22276227	0.00049995	RAI1	397288	19	BLCA	FOX
cg15210851	0.00029997	GPR87	797497	16	BLCA	FOX
cg25274263	9.999e-05	USH2A	1983005	14	BLCA	FOX
cg01617018	0.00049995	TBX6	12926	4	BLCA	FOX
cg01617018	9.999e-05	TAOK2	124461	17	BLCA	FOX
cg19714332	9.999e-05	NDFIP2	3638	1	BLCA	FOX
cg13784312	9.999e-05	DDX31	936722	18	BLCA	FOX
cg27351239	0.00029997	ADCY10P1	1276479	19	BLCA	FOX
cg02527881	0.00079992	PTPN23	485835	17	BLCA	FOX
cg03810479	0.00019998	MID1IP1	3180	1	BLCA	FOX
cg13099374	0.0009999	POGK	562280	14	BLCA	FOX
cg13667911	0.00059994	NSDHL	65418	2	BLCA	FOX
cg13667911	0.00079992	FAM58A	799701	20	BLCA	FOX
cg02055988	0.00059994	PRR14L	441574	16	BLCA	FOX
cg09103187	0.00019998	C6orf132	96794	5	BLCA	FOX
cg16429735	0.00089991	CLPTM1L	73025	4	BLCA	FOX
cg16429735	0.00049995	BRD9	376009	12	BLCA	FOX
cg16429735	0.00019998	MRPL36	531006	14	BLCA	FOX
cg16429735	0.00059994	NDUFS6	532546	15	BLCA	FOX
cg16429735	0.00059994	CEP72	656543	18	BLCA	FOX
cg20262683	9.999e-05	MGC72080	656233	13	BLCA	FOX
cg04840203	9.999e-05	KIF4B	1853887	13	BLCA	FOX
cg24965293	0.00029997	BZW2	2442103	19	BLCA	FOX
cg24523685	0.00029997	SETD4	1369745	14	BLCA	FOX
cg04898035	0.00029997	NAT1	387346	8	BLCA	FOX
cg04898035	0.0009999	SH2D4A	1530456	16	BLCA	FOX
cg17117243	0.00039996	SMPD2	420565	6	BLCA	FOX
cg26446294	0.00039996	MZT2B	380306	7	BLCA	FOX
cg01850245	0.00019998	HIST1H2BL	206614	2	BLCA	FOX
cg01850245	0.0009999	HIST1H3H	206882	3	BLCA	FOX
cg01850245	0.00039996	HIST1H2AK	237022	10	BLCA	FOX
cg01850245	0.00059994	HIST1H2BN	237345	11	BLCA	FOX
cg01850245	9.999e-05	HIST1H2AL	264012	12	BLCA	FOX
cg01850245	0.00089991	HIST1H2AH	454185	16	BLCA	FOX
cg01850245	0.00049995	HIST1H2BK	454456	17	BLCA	FOX
cg01850245	0.00069993	HIST1H4I	462005	18	BLCA	FOX
cg01850245	9.999e-05	HIST1H2AG	468276	19	BLCA	FOX
cg01850245	9.999e-05	HIST1H2BJ	468518	20	BLCA	FOX
cg08611689	0.00029997	UVSSA	145331	2	BLCA	FOX
cg05352972	0.00019998	C15orf56	1378305	15	BLCA	FOX
cg09765297	0.00049995	HSBP1	812177	2	BLCA	FOX
cg05026014	0.00019998	LETM1	91915	6	BLCA	FOX
cg02470179	0.00079992	CMC1	3297351	17	BLCA	FOX
cg01550915	0.00069993	PGP	93556	7	BLCA	FOX
cg01550915	0.00049995	LOC652276	295005	20	BLCA	FOX
cg16446738	0.00019998	TMOD3	944893	19	BLCA	FOX
cg16446738	0.00059994	LEO1	1087026	20	BLCA	FOX
cg21181498	0.00049995	TSSC1	1731191	11	BLCA	FOX
cg08161205	0.00049995	METTL18	96773	3	BLCA	FOX
cg25498731	0.00059994	UBXN4	1512120	9	BLCA	FOX
cg09641325	0.00049995	AKR1B15	76051	3	BLCA	FOX
cg05018835	9.999e-05	NRDE2	539845	8	BLCA	FOX
cg19307180	9.999e-05	MTRF1	965857	10	BLCA	FOX
cg23916878	0.00089991	MRPS18A	355637	14	BLCA	FOX
cg23916878	0.00019998	MAD2L1BP	407609	16	BLCA	FOX
cg06250720	0.00019998	NET1	105402	3	BLCA	FOX
cg17115419	0.00019998	NET1	105379	3	BLCA	FOX
cg20064848	0.00079992	PIGM	36093	4	BLCA	FOX
cg15020206	0.00029997	NSUN2	3478672	19	BLCA	FOX
cg07530947	9.999e-05	COG3	2716	1	BLCA	FOX
cg00871207	0.00029997	KCNK10	286993	6	BLCA	FOX
cg00871207	0.00049995	NRDE2	1698636	15	BLCA	FOX
cg02340223	0.00059994	POP4	841669	7	BLCA	FOX
cg21740232	0.00089991	RPS7	1041329	8	BLCA	FOX
cg26869512	0.00039996	GPR78	192193	5	BLCA	FOX
cg06366374	0.00069993	SSR1	769881	6	BLCA	FOX
cg14684937	0.00079992	FARP2	12990	1	BLCA	FOX
cg01878963	0.00029997	MOV10	1069147	18	BLCA	FOX
cg11586448	0.00039996	ABCB9	45786	3	BLCA	FOX
cg26096042	0.00049995	CINP	1126851	19	BLCA	FOX
cg22853542	0.00079992	PVT1	5933	1	BLCA	FOX
cg22912485	9.999e-05	CHCHD7	772565	5	BLCA	FOX
cg27268104	0.00049995	MDM2	190958	2	BLCA	FOX
cg04860291	9.999e-05	TKT	3386	1	BLCA	FOX
cg07742017	0.00069993	FAM104A	3067521	16	BLCA	FOX
cg18401376	0.00069993	FANCE	279005	7	BLCA	FOX
cg10632507	0.00049995	EP400NL	251437	7	BLCA	FOX
cg26875852	0.0009999	NSUN2	949524	8	BLCA	FOX
cg26875852	0.00049995	MRPL36	3872120	19	BLCA	FOX
cg07429192	0.00069993	CCT5	331470	4	BLCA	FOX
cg16867817	0.00039996	TMEM60	4629955	16	BLCA	FOX
cg21245207	0.00079992	RXRA	371537	8	BLCA	FOX
cg01385533	0.00029997	RPS7	2140255	15	BLCA	FOX
cg05290144	0.00019998	ST14	235094	4	BLCA	FOX
cg05290144	0.00029997	APLP2	285565	5	BLCA	FOX
cg01417037	0.00029997	PAPD7	2470042	16	BLCA	FOX
cg21950182	0.00079992	RPS7	3039468	15	BLCA	FOX
cg05979619	0.00089991	LOC151009	1562463	20	BLCA	FOX
cg18620300	0.00069993	2014-03-06	5403249	17	BLCA	FOX
cg08446539	0.00079992	C2CD5	2844112	19	BLCA	FOX
cg11371382	0.00069993	MITD1	894138	13	BLCA	FOX
cg13893358	0.00029997	GRPEL1	1037457	15	BLCA	FOX
cg13893358	0.00059994	CCDC96	1062529	17	BLCA	FOX
cg00037763	0.00019998	EPG5	1214783	5	BLCA	FOX
cg00037763	9.999e-05	HAUS1	1402534	8	BLCA	FOX
cg00037763	0.00019998	C18orf25	1472224	10	BLCA	FOX
cg21127079	0.0009999	C11orf53	28118	3	BLCA	FOX
cg10165518	0.00049995	TUFM	346988	13	BLCA	FOX
cg21500247	0.00079992	RIPK1	1333815	17	BLCA	FOX
cg21515956	0.00069993	APOPT1	579032	12	BLCA	FOX
cg03824768	0.0009999	NSUN2	1301267	8	BLCA	FOX
cg04617606	0.00029997	WWC1	51166	1	BLCA	FOX
cg20810675	0.00059994	GALNT7	2485715	12	BLCA	FOX
cg22997262	0.00059994	HPS4	1357395	19	BLCA	FOX
cg19712573	0.00049995	NCAPD3	153220	4	BLCA	FOX
cg06885757	0.00049995	LOC100130557	931647	16	BLCA	FOX
cg15481472	9.999e-05	DYNLT1	159860	4	BLCA	FOX
cg13204673	0.00049995	AGR3	23828	1	BLCA	FOX
cg06870266	0.00029997	MTRF1	1354865	13	BLCA	FOX
cg25401612	0.00049995	PYROXD1	1581091	13	BLCA	FOX
cg00730694	0.00029997	CHRAC1	2376676	5	BLCA	FOX
cg02618000	0.0009999	AP1G1	33188	2	BLCA	FOX
cg16171771	0.00079992	PDCD6IP	317619	1	BLCA	FOX
cg01233664	0.00049995	HIBCH	427694	8	BLCA	FOX
cg07537530	0.00069993	ALG5	841182	10	BLCA	FOX
cg16126900	0.00019998	ADO	1591127	7	BLCA	FOX
cg16292136	0.0009999	MED4	779391	14	BLCA	FOX
cg24062389	0.00049995	EFNB2	3708940	14	BLCA	FOX
cg01154353	0.00049995	COG3	1085121	15	BLCA	FOX
cg03315940	0.00049995	HIST1H2AG	468349	19	BLCA	FOX
cg02452500	0.00039996	RASSF10	130956	1	BLCA	FOX
cg04664465	0.00079992	C5orf22	483765	3	BLCA	FOX
cg26748598	9.999e-05	ZDHHC20	2057832	16	BLCA	FOX
cg15815726	0.00019998	RREB1	20848	1	BLCA	FOX
cg19477706	0.00059994	CLPTM1L	1341911	11	BLCA	FOX
cg19477706	0.00019998	MED10	3691724	17	BLCA	FOX
cg25054777	0.0009999	NDFIP2	298840	2	BLCA	FOX
cg00768179	9.999e-05	ERRFI1	2500	1	BLCA	FOX
cg02464901	0.00029997	ORMDL1	1796833	16	BLCA	FOX
cg10785153	9.999e-05	MED4	657481	5	BLCA	FOX
cg25511335	9.999e-05	STAM	2669461	18	BLCA	FOX
cg10035555	0.00019998	DERL2	410421	20	BLCA	FOX
cg16362173	0.00029997	METTL21D	208812	6	BLCA	FOX
cg00788660	0.0009999	IAH1	1190091	8	BLCA	FOX
cg18875975	0.00059994	CLPTM1L	862173	10	BLCA	FOX
cg17357548	0.0009999	GALK2	967385	15	BLCA	FOX
cg06815003	0.00039996	XRN1	1680464	10	BLCA	FOX
cg25625127	0.00059994	SNHG4	632389	14	BLCA	FOX
cg10338785	0.00049995	FDXACB1	577277	12	BLCA	FOX
cg24673801	0.00089991	CSNK1G3	3416342	18	BLCA	FOX
cg22183373	0.00059994	ANAPC4	572070	8	BLCA	FOX
cg06682039	0.00079992	PDCD2	357694	8	BLCA	FOX
cg11747279	0.00049995	TMEM11	21275	1	BLCA	FOX
cg08300252	0.0009999	C6orf70	458989	6	BLCA	FOX
cg09503566	0.00069993	MED28	1708783	17	BLCA	FOX
cg10876767	0.00029997	LOC650293	1313943	20	BLCA	FOX
cg02960500	0.00019998	APLP2	1460458	8	BLCA	FOX
cg01659184	0.00049995	LACE1	511494	5	BLCA	FOX
cg15067687	0.00089991	FAM71F1	690813	17	BLCA	FOX
cg16287740	0.00059994	AHCYL2	269808	14	BLCA	FOX
cg01330456	0.0009999	TBCA	923865	11	BLCA	FOX
cg02116255	0.00059994	PRKACG	1403710	12	BLCA	FOX
cg24726965	0.00069993	PELI1	719227	8	BLCA	FOX
cg03472130	0.00029997	LINC00593	1589808	18	BLCA	FOX
cg04246113	9.999e-05	HMGCS2	4596	1	BLCA	POU2F2
cg04246113	9.999e-05	REG4	38050	2	BLCA	POU2F2
cg17546376	0.00089991	TRAK1	18663	1	BLCA	POU2F2
cg17546376	0.00019998	ENTPD3	1743345	18	BLCA	POU2F2
cg23859292	0.00019998	CROT	67754	2	BLCA	POU2F2
cg23859292	0.00089991	TP53TG1	67874	3	BLCA	POU2F2
cg22524864	0.00039996	FXYD3	7167	1	BLCA	POU2F2
cg06016823	0.00079992	ESRP1	606147	10	BLCA	POU2F2
cg09171931	0.00049995	EHF	222728	3	BLCA	POU2F2
cg22599740	0.00049995	KLF5	2581933	15	BLCA	POU2F2
cg01477971	9.999e-05	MFSD9	52603	2	BLCA	POU2F2
cg08081780	0.00019998	SLC15A1	1469585	10	BLCA	POU2F2
cg27333271	9.999e-05	SETD5-AS1	2169839	12	BLCA	POU2F2
cg02711975	0.00029997	ACP1	1079252	8	BLCA	POU2F2
cg02711975	0.0009999	RPS7	2278730	15	BLCA	POU2F2
cg15035217	0.00079992	ACTR3B	5778199	20	BLCA	POU2F2
cg02288684	0.00089991	RPUSD1	54875	5	BLCA	POU2F2
cg13690407	0.00039996	HPCA	121079	5	BLCA	POU2F2
cg16616370	0.00019998	CCDC41	1844021	18	BLCA	POU2F2
cg24035035	0.00049995	PAXIP1	3285489	20	BLCA	POU2F2
cg25912023	9.999e-05	TBC1D8	34055	1	BLCA	POU2F2
cg01891966	9.999e-05	HOXA9	2804	1	BLCA	POU2F2
cg01891966	0.00089991	HOXA11	22490	6	BLCA	POU2F2
cg12809766	9.999e-05	TSSC1	2011589	11	BLCA	POU2F2
cg12809766	0.00089991	TRAPPC12	2071590	12	BLCA	POU2F2
cg26076793	0.00089991	NSUN2	169536	5	BLCA	POU2F2
cg26076793	0.00019998	PAPD7	262652	7	BLCA	POU2F2
cg26076793	0.00029997	FASTKD3	1416217	12	BLCA	POU2F2
cg04840203	9.999e-05	KIF4B	1853887	13	BLCA	POU2F2
cg15044181	0.00039996	MAP3K4	954673	17	BLCA	POU2F2
cg14251964	0.0009999	SH2D4A	774581	8	BLCA	POU2F2
cg06442240	9.999e-05	ITPRIPL2	3973	1	BLCA	POU2F2
cg23101551	0.00049995	CNOT2	1235069	18	BLCA	POU2F2
cg08266177	0.00069993	FAM181A	38430	3	BLCA	POU2F2
cg15547140	9.999e-05	TAF1C	126253	5	BLCA	POU2F2
cg08471972	0.00059994	KCNRG	1254984	18	BLCA	POU2F2
cg08471972	9.999e-05	TRIM13	1273231	19	BLCA	POU2F2
cg11956908	0.00069993	MYCN	3386044	14	BLCA	POU2F2
cg04455869	0.00049995	CCT5	2586428	19	BLCA	POU2F2
cg11586448	0.00039996	ABCB9	45786	3	BLCA	POU2F2
cg08580591	9.999e-05	CDC123	893710	10	BLCA	POU2F2
cg08580591	0.00029997	NUDT5	893892	11	BLCA	POU2F2
cg12012319	0.00079992	GCC1	550125	3	BLCA	POU2F2
cg03477240	0.00039996	MBOAT1	371108	3	BLCA	POU2F2
cg19530700	0.00069993	TDP1	1592328	12	BLCA	POU2F2
cg19882132	0.00059994	C14orf80	209504	3	BLCA	POU2F2
cg19882132	0.00079992	JAG2	532787	12	BLCA	POU2F2
cg01719405	0.00069993	MTHFD1	2453500	20	BLCA	POU2F2
cg25355599	0.00089991	TMEM39A	1726904	8	BLCA	POU2F2
cg05548393	9.999e-05	EBAG9	7634453	20	BLCA	POU2F2
cg08180884	0.00089991	POP4	841984	7	BLCA	POU2F2
cg26335577	0.00089991	CHST2	1471100	3	BLCA	POU2F2
cg06429194	0.0009999	NFRKB	1664505	11	BLCA	POU2F2
cg25511335	9.999e-05	STAM	2669461	18	BLCA	POU2F2
cg00420911	0.00049995	CLPTM1L	860987	10	BLCA	POU2F2
cg16362173	0.00029997	METTL21D	208812	6	BLCA	POU2F2
cg17357548	0.0009999	GALK2	967385	15	BLCA	POU2F2
cg06815003	0.00039996	XRN1	1680464	10	BLCA	POU2F2
cg16747928	0.00059994	PSMG4	1111297	13	BLCA	POU2F2
cg24673801	0.00089991	CSNK1G3	3416342	18	BLCA	POU2F2
cg03187444	0.00059994	C22orf28	618068	6	BLCA	POU2F2
cg06682039	0.00079992	PDCD2	357694	8	BLCA	POU2F2
cg17527195	9.999e-05	MED4	734232	12	BLCA	POU2F2
cg24995674	0.00079992	ARGLU1	3906990	20	BLCA	POU2F2
cg03114899	0.00089991	PHTF2	3706497	13	BLCA	POU2F2
cg00977707	0.00049995	VGLL4	92567	1	BLCA	RUNX1
cg00977707	0.00049995	TSEN2	1008100	12	BLCA	RUNX1
cg22170599	0.00019998	F11R	3170	1	BLCA	RUNX1
cg22170599	0.0009999	USF1	28025	3	BLCA	RUNX1
cg22170599	9.999e-05	PVRL4	56684	5	BLCA	RUNX1
cg20366110	9.999e-05	LOC100131726	505913	10	BLCA	RUNX1
cg20366110	0.00019998	FAM83A	526630	11	BLCA	RUNX1
cg08071700	9.999e-05	CMIP	50289	1	BLCA	RUNX1
cg15518113	0.00089991	POGK	591396	14	BLCA	RUNX1
cg03787088	0.00029997	EHF	193591	3	BLCA	RUNX1
cg09659300	0.00069993	HIP1R	37668	2	BLCA	RUNX1
cg05696969	0.00049995	SH3RF2	8841	1	BLCA	RUNX1
cg23411529	0.00019998	MTA1	102436	5	BLCA	RUNX1
cg15086825	0.00089991	NAT9	165175	14	BLCA	RUNX1
cg13096433	9.999e-05	GRHL2	428155	6	BLCA	RUNX1
cg17384323	0.00059994	ANXA10	156030	3	BLCA	RUNX1
cg01250454	0.00029997	S100A11	3046	1	BLCA	RUNX1
cg22048405	0.00059994	HDAC1	431514	19	BLCA	RUNX1
cg03047059	0.00029997	NEK2	1275861	17	BLCA	RUNX1
cg03047059	0.00029997	DTL	1641031	19	BLCA	RUNX1
cg03047059	0.00019998	INTS7	1641114	20	BLCA	RUNX1
cg25581222	9.999e-05	CSNK1G1	53682	1	BLCA	RUNX1
cg21692726	9.999e-05	LIMK2	411098	12	BLCA	RUNX1
cg09539496	0.00019998	XPO7	1612746	11	BLCA	RUNX1
cg16505233	9.999e-05	EDEM1	9276	1	BLCA	RUNX1
cg16505233	9.999e-05	ARL8B	75380	2	BLCA	RUNX1
cg06633978	0.00069993	MLKL	619016	18	BLCA	RUNX1
cg25369757	0.00039996	NGLY1	1890916	10	BLCA	RUNX1
cg25369757	9.999e-05	LINC00691	3577708	16	BLCA	RUNX1
cg06234863	0.0009999	DYNLL2	420794	6	BLCA	RUNX1
cg06234863	0.00019998	AKAP1	566032	12	BLCA	RUNX1
cg15976416	0.00069993	DVL1	2652	1	BLCA	RUNX1
cg16258657	0.00039996	CMTM6	3205860	17	BLCA	RUNX1
cg24760717	0.00019998	SLC19A1	466684	13	BLCA	RUNX1
cg00576086	0.00019998	MRPL36	530889	14	BLCA	RUNX1
cg00576086	0.00059994	CEP72	656660	18	BLCA	RUNX1
cg05642546	0.00059994	ANLN	869494	8	BLCA	RUNX1
cg23083049	0.00079992	ARHGAP32	2405583	18	BLCA	RUNX1
cg16429735	0.00089991	CLPTM1L	73025	4	BLCA	RUNX1
cg16429735	0.00049995	BRD9	376009	12	BLCA	RUNX1
cg16429735	0.00019998	MRPL36	531006	14	BLCA	RUNX1
cg16429735	0.00059994	NDUFS6	532546	15	BLCA	RUNX1
cg16429735	0.00059994	CEP72	656543	18	BLCA	RUNX1
cg06786600	0.00069993	MSL1	379561	20	BLCA	RUNX1
cg20558091	0.00019998	ENTHD2	82995	5	BLCA	RUNX1
cg24523685	0.00029997	SETD4	1369745	14	BLCA	RUNX1
cg26531076	0.00079992	PIBF1	387146	3	BLCA	RUNX1
cg15244778	0.0009999	ORAOV1	441527	9	BLCA	RUNX1
cg04134096	0.00049995	GPR87	608874	12	BLCA	RUNX1
cg08682535	0.00029997	PLEKHF2	883446	16	BLCA	RUNX1
cg03821121	0.00049995	MICALCL	160158	3	BLCA	RUNX1
cg08247297	0.00039996	SPATC1L	686831	16	BLCA	RUNX1
cg01550915	0.00069993	PGP	93556	7	BLCA	RUNX1
cg01550915	0.00049995	LOC652276	295005	20	BLCA	RUNX1
cg23299254	0.00079992	EPPK1	61522	4	BLCA	RUNX1
cg04324821	0.00029997	IL1R2	1211114	15	BLCA	RUNX1
cg02276807	0.0009999	POLE	195533	5	BLCA	RUNX1
cg06987132	0.00019998	DDX51	257572	5	BLCA	RUNX1
cg22618556	0.00019998	NOC4L	67041	2	BLCA	RUNX1
cg22618556	0.00029997	CHFR	758204	19	BLCA	RUNX1
cg10065739	0.00089991	NMRAL1	266381	9	BLCA	RUNX1
cg26336701	0.00049995	DUSP16	189716	5	BLCA	RUNX1
cg26336701	0.00019998	BCL2L14	252446	6	BLCA	RUNX1
cg26336701	0.00049995	ETV6	462321	12	BLCA	RUNX1
cg02235843	0.00059994	GORAB	384726	7	BLCA	RUNX1
cg02235843	0.00079992	PRRC2C	556111	10	BLCA	RUNX1
cg07139503	0.00079992	C3orf14	1617145	13	BLCA	RUNX1
cg15020206	0.00029997	NSUN2	3478672	19	BLCA	RUNX1
cg11958234	0.00049995	ZNF697	1963561	19	BLCA	RUNX1
cg05299774	9.999e-05	TRAPPC12	2145019	12	BLCA	RUNX1
cg05299774	0.00029997	ADI1	2283091	13	BLCA	RUNX1
cg06040872	0.00039996	PIGW	496631	20	BLCA	RUNX1
cg19477361	0.00039996	SLC39A3	132170	4	BLCA	RUNX1
cg19477361	0.00049995	SGTA	175450	6	BLCA	RUNX1
cg19477361	0.00089991	TIMM13	180027	8	BLCA	RUNX1
cg19477361	0.00019998	LSM7	279288	14	BLCA	RUNX1
cg12211091	0.00069993	TIMM13	85123	3	BLCA	RUNX1
cg12211091	0.00029997	LSM7	184384	6	BLCA	RUNX1
cg04860291	9.999e-05	TKT	3386	1	BLCA	RUNX1
cg18876728	0.00079992	BPNT1	1706095	9	BLCA	RUNX1
cg18876728	9.999e-05	RAB3GAP2	1888747	13	BLCA	RUNX1
cg23728359	0.00059994	RAC1	123977	3	BLCA	RUNX1
cg02816525	0.00029997	ADAM10	18143	1	BLCA	RUNX1
cg07290920	0.00079992	LCORL	2373383	7	BLCA	RUNX1
cg07290920	9.999e-05	DHX15	4138954	17	BLCA	RUNX1
cg07999988	0.00019998	RNPEP	326266	12	BLCA	RUNX1
cg09961427	0.00039996	MKI67IP	4962989	14	BLCA	RUNX1
cg02772266	9.999e-05	NDUFA9	697482	12	BLCA	RUNX1
cg05514909	0.00089991	ANKLE2	288421	8	BLCA	RUNX1
cg03215050	0.00039996	NCAPD3	3425964	18	BLCA	RUNX1
cg17066058	0.00019998	PDCD6IP	1004331	18	BLCA	RUNX1
cg14635303	0.00059994	RPS7	2572739	15	BLCA	RUNX1
cg21291385	9.999e-05	MRPS6	2391	1	BLCA	RUNX1
cg01772439	0.0009999	CSNK1A1	81094	2	BLCA	RUNX1
cg01719405	0.00069993	MTHFD1	2453500	20	BLCA	RUNX1
cg08311797	0.00019998	HIST1H2AG	96285	6	BLCA	RUNX1
cg08011008	0.00089991	SEMA3C	59957	1	BLCA	RUNX1
cg02078710	0.00079992	PSMA3	354570	7	BLCA	RUNX1
cg06221712	0.0009999	ZG16	620137	20	BLCA	RUNX1
cg05750926	0.00019998	VSIG8	53893	5	BLCA	RUNX1
cg00816609	0.00049995	CHCHD4	486899	7	BLCA	RUNX1
cg15815726	0.00019998	RREB1	20848	1	BLCA	RUNX1
cg05317600	0.00059994	RNF219	1377455	4	BLCA	RUNX1
cg27339290	0.00049995	AKR1E2	3671682	17	BLCA	RUNX1
cg13716585	0.00089991	MRPL52	381282	5	BLCA	RUNX1
cg14365300	0.00019998	LMX1B	123996	2	BLCA	RUNX1
cg15684661	0.00019998	KIAA0947	3627792	18	BLCA	RUNX1
cg14932133	0.00079992	TSN	773873	10	BLCA	RUNX1
cg14932133	0.00079992	ERCC3	6309221	20	BLCA	RUNX1
cg02314201	0.00059994	ZNF511	278647	9	BLCA	RUNX1
cg09230250	0.00059994	TIMM8B	719328	11	BLCA	RUNX1
cg09230250	0.00029997	C11orf57	731882	12	BLCA	RUNX1
cg09230250	0.00089991	PIH1D2	731955	13	BLCA	RUNX1
cg23606421	0.00079992	MRPL41	115687	6	BLCA	RUNX1
cg18567882	0.00059994	C11orf45	1956460	15	BLCA	RUNX1
cg16463452	0.00079992	POMP	37891	1	BLCA	RUNX1
cg10876767	0.00029997	LOC650293	1313943	20	BLCA	RUNX1
cg01806427	0.0009999	CSNK1G3	856701	2	BLCA	RUNX1
cg14602087	0.00059994	ZNF703	3084	1	BRCA	AP1
cg14602087	0.0009999	ERLIN2	37710	2	BRCA	AP1
cg14602087	0.00069993	PROSC	63714	4	BRCA	AP1
cg14602087	0.00029997	BRF2	151044	6	BRCA	AP1
cg14602087	0.00019998	RAB11FIP1	174310	7	BRCA	AP1
cg14602087	0.00029997	ASH2L	406624	11	BRCA	AP1
cg10081621	9.999e-05	FAM174B	1531261	5	BRCA	AP1
cg19683417	0.00019998	CDK7	685488	6	BRCA	AP1
cg19683417	0.00049995	MARVELD2	865805	10	BRCA	AP1
cg19683417	0.00069993	TRAPPC13	2924574	18	BRCA	AP1
cg00874605	9.999e-05	PARN	154529	1	BRCA	AP1
cg00874605	0.00019998	BFAR	157069	2	BRCA	AP1
cg00874605	0.00019998	NOMO1	358044	6	BRCA	AP1
cg00874605	9.999e-05	PDXDC1	499000	8	BRCA	AP1
cg00874605	0.00019998	ERCC4	543714	9	BRCA	AP1
cg00874605	9.999e-05	RRN3	610712	11	BRCA	AP1
cg00874605	9.999e-05	GSPT1	2559078	18	BRCA	AP1
cg23400169	0.00019998	SH2D4A	559685	4	BRCA	AP1
cg23400169	0.00019998	ASAH1	668887	5	BRCA	AP1
cg23400169	0.00049995	SLC7A2	1215108	13	BRCA	AP1
cg24803346	9.999e-05	SFXN5	6885	1	BRCA	AP1
cg24803346	9.999e-05	EMX1	56872	2	BRCA	AP1
cg24803346	9.999e-05	SPR	86964	3	BRCA	AP1
cg18454510	0.00049995	LRFN2	191941	2	BRCA	AP1
cg26938676	0.00069993	PSEN1	399016	6	BRCA	AP1
cg26938676	0.00089991	ACOT4	854283	12	BRCA	AP1
cg06881965	0.00019998	RDH11	1437496	17	BRCA	AP1
cg01715680	9.999e-05	UBR7	49214	2	BRCA	AP1
cg01715680	0.00019998	C14orf142	51917	3	BRCA	AP1
cg01715680	0.00039996	TMEM251	74001	4	BRCA	AP1
cg01715680	9.999e-05	GOLGA5	425909	11	BRCA	AP1
cg01715680	9.999e-05	OTUB2	767346	18	BRCA	AP1
cg13965202	9.999e-05	CCND1	13946	1	BRCA	AP1
cg13965202	9.999e-05	ORAOV1	20344	2	BRCA	AP1
cg13965202	9.999e-05	FADD	579448	8	BRCA	AP1
cg13965202	0.00019998	PPFIA1	646985	9	BRCA	AP1
cg13965202	0.00059994	IGHMBP2	770046	13	BRCA	AP1
cg13965202	9.999e-05	CTTN	774791	14	BRCA	AP1
cg13965202	0.0009999	MRPL21	798516	15	BRCA	AP1
cg03987648	0.0009999	CLGN	390043	4	BRCA	AP1
cg03987648	9.999e-05	ELMOD2	486540	6	BRCA	AP1
cg03987648	9.999e-05	USP38	3147298	20	BRCA	AP1
cg11261691	9.999e-05	KIF3B	16927	1	BRCA	AP1
cg11261691	0.00019998	POFUT1	118747	3	BRCA	AP1
cg10439402	0.00069993	COA5	838210	12	BRCA	AP1
cg07945582	9.999e-05	NFE2L3	14731	1	BRCA	AP1
cg17226042	9.999e-05	MEAF6	6214	1	BRCA	AP1
cg14208041	0.00039996	BMF	317922	6	BRCA	AP1
cg16593865	0.00049995	RNF139	595711	10	BRCA	AP1
cg16593865	9.999e-05	FAM84B	1487990	13	BRCA	AP1
cg10063575	0.00019998	PRR13	13289	2	BRCA	AP1
cg10063575	9.999e-05	TARBP2	72561	6	BRCA	AP1
cg10063575	0.00069993	MFSD5	176266	14	BRCA	AP1
cg13575139	0.00089991	C3orf14	3847734	18	BRCA	AP1
cg10371483	0.00079992	ADCY9	14140	1	BRCA	AP1
cg06880420	0.00059994	ZNF281	259178	3	BRCA	AP1
cg06880420	0.00049995	DDX59	519138	5	BRCA	AP1
cg06880420	0.00029997	TMEM9	1003580	11	BRCA	AP1
cg06880420	0.00019998	ZBTB41	2950314	20	BRCA	AP1
cg11237362	9.999e-05	ABCD3	4254	1	BRCA	AP1
cg22367981	0.00039996	TSNAX	299648	3	BRCA	AP1
cg22367981	0.00019998	SPRTN	490365	6	BRCA	AP1
cg22367981	0.00059994	EXOC8	490469	7	BRCA	AP1
cg22367981	9.999e-05	GNPAT	587128	9	BRCA	AP1
cg22367981	9.999e-05	NTPCR	1122321	13	BRCA	AP1
cg02512867	0.00089991	SMIM15	6585	1	BRCA	AP1
cg02512867	0.00069993	ZSWIM6	163211	2	BRCA	AP1
cg15580052	9.999e-05	B4GALNT3	33526	1	BRCA	AP1
cg13820205	0.00029997	NTMT1	59604	3	BRCA	AP1
cg13820205	0.00059994	TOR1A	138400	7	BRCA	AP1
cg13820205	0.00049995	IER5L	507499	14	BRCA	AP1
cg13820205	0.00039996	DOLPP1	604656	17	BRCA	AP1
cg13401658	0.00029997	RBM45	1666154	18	BRCA	AP1
cg24701780	0.00059994	DNAJB6	221872	1	BRCA	AP1
cg24701780	0.00029997	RNF32	915121	6	BRCA	AP1
cg24701780	0.00049995	NCAPG2	1105840	10	BRCA	AP1
cg27219182	0.00089991	C17orf80	548077	4	BRCA	AP1
cg27219182	9.999e-05	FAM104A	548238	5	BRCA	AP1
cg03283235	0.00059994	BRI3BP	4876633	18	BRCA	AP1
cg19368103	0.00019998	FGFR1OP	776230	15	BRCA	AP1
cg08380379	0.00079992	BZW1	23916	1	BRCA	AP1
cg06974428	0.00019998	ARMC3	244654	2	BRCA	AP1
cg19649172	0.00049995	LRRC27	348654	6	BRCA	AP1
cg19649172	0.0009999	TUBGCP2	605271	15	BRCA	AP1
cg24405567	0.0009999	PKM	1707439	20	BRCA	AP1
cg26010756	0.00059994	SLC35B3	704664	13	BRCA	AP1
cg09386620	0.00029997	AAMP	903087	13	BRCA	AP1
cg09386620	0.00089991	XRCC5	1250196	18	BRCA	AP1
cg21646032	0.00089991	CMC1	2659218	16	BRCA	AP1
cg20308663	9.999e-05	TMTC4	767940	11	BRCA	AP1
cg10450692	0.00029997	NOL11	2089441	20	BRCA	AP1
cg17838697	0.00029997	NOL11	2089493	20	BRCA	AP1
cg24650915	9.999e-05	CTNNA1	88591	2	BRCA	AP1
cg21331386	0.00029997	NT5C	321469	20	BRCA	AP1
cg18597220	0.0009999	ADCK1	1621041	5	BRCA	AP1
cg18597220	0.00039996	SNW1	1783119	9	BRCA	AP1
cg18597220	9.999e-05	SLIRP	1836191	11	BRCA	AP1
cg18597220	0.00039996	AHSA1	2086243	16	BRCA	AP1
cg17555806	0.00069993	P4HA1	386555	6	BRCA	AP1
cg07364927	0.00059994	GALNT2	90022	1	BRCA	AP1
cg07364927	0.00039996	URB2	545611	5	BRCA	AP1
cg07364927	0.00029997	TAF5L	545798	6	BRCA	AP1
cg07364927	0.00069993	TTC13	807024	12	BRCA	AP1
cg07159114	0.00049995	RSPH3	657734	11	BRCA	AP1
cg11815984	0.00029997	TMEM181	36281	1	BRCA	AP1
cg00488514	9.999e-05	ASPHD2	52409	4	BRCA	AP1
cg00167158	0.00089991	GALNT5	204695	1	BRCA	AP1
cg18589504	0.00079992	METTL6	613547	12	BRCA	AP1
cg02744216	0.00049995	NCAPD3	3587328	19	BRCA	AP1
cg17316966	0.00059994	UBE2W	87365	4	BRCA	AP1
cg27063969	9.999e-05	RARS	1220502	15	BRCA	AP1
cg17590227	0.00069993	PHF20L1	1586420	13	BRCA	AP1
cg26205890	0.00089991	EXOC7	124957	13	BRCA	AP1
cg02734358	9.999e-05	GPRIN3	2086	1	BRCA	AP1
cg07958689	0.00019998	KRT10	31687	3	BRCA	AP1
cg13531259	9.999e-05	GAR1	2461735	18	BRCA	AP1
cg23043779	9.999e-05	NUDT18	93778	9	BRCA	AP1
cg23043779	0.00059994	KIAA1967	400909	18	BRCA	AP1
cg00251358	9.999e-05	XRCC4	441815	5	BRCA	AP1
cg00251358	0.00079992	VCAN	835991	7	BRCA	AP1
cg18751231	0.00069993	GFM1	1141085	14	BRCA	AP1
cg23583501	0.00079992	ADCK1	6902491	20	BRCA	AP1
cg11541547	0.00019998	COX7C	4391995	19	BRCA	AP1
cg17399143	0.00079992	MRPL32	62804	3	BRCA	AP1
cg25498969	0.00029997	ANAPC13	1857874	17	BRCA	AP1
cg05459517	9.999e-05	ZHX2	2002	1	BRCA	AP1
cg24150385	9.999e-05	PSMD6	2533604	11	BRCA	AP1
cg24150385	0.00089991	TMF1	2558220	12	BRCA	AP1
cg24150385	0.00079992	UBA3	2586260	13	BRCA	AP1
cg19090437	9.999e-05	PGM2	252516	3	BRCA	AP1
cg14306058	0.00039996	RAD23B	2031529	20	BRCA	AP1
cg17094249	0.00039996	RHCE	879705	18	BRCA	AP1
cg26400954	0.00039996	LMO7	43504	1	BRCA	AP1
cg20947259	0.00029997	NAV1	45290	1	BRCA	AP1
cg14284257	0.00089991	PON2	4036	1	BRCA	AP1
cg26196424	0.0009999	KIAA0586	278142	7	BRCA	AP1
cg23920016	0.00079992	OLFML2B	113187	2	BRCA	AP1
cg05327192	9.999e-05	XRRA1	473360	16	BRCA	AP1
cg07835482	0.00019998	PPP1R1C	194459	4	BRCA	AP1
cg03155345	0.00079992	WDR1	1523836	4	BRCA	AP1
cg23828876	0.00079992	SLC51A	46893	3	BRCA	AP1
cg02202664	0.00089991	TFB1M	90363	3	BRCA	AP1
cg12968800	0.00079992	PLGLA	1563123	15	BRCA	AP1
cg01766957	9.999e-05	REEP1	115111	5	BRCA	BRCA1
cg01766957	0.00019998	RNF103	392155	11	BRCA	BRCA1
cg13209892	9.999e-05	SH2D4A	2828	1	BRCA	BRCA1
cg13209892	0.00069993	PSD3	303119	3	BRCA	BRCA1
cg13209892	0.00069993	NAT1	1095138	10	BRCA	BRCA1
cg13209892	0.00079992	ASAH1	1231808	11	BRCA	BRCA1
cg13209892	0.00049995	PCM1	1333573	12	BRCA	BRCA1
cg02480685	9.999e-05	PLEKHF2	17580	1	BRCA	BRCA1
cg02480685	0.00059994	TP53INP1	201914	4	BRCA	BRCA1
cg20900312	0.00089991	GSTZ1	116645	6	BRCA	BRCA1
cg20900312	0.00069993	SPTLC2	412525	16	BRCA	BRCA1
cg20900312	0.0009999	IFT43	1218487	20	BRCA	BRCA1
cg24692310	9.999e-05	VPS37C	13285	1	BRCA	BRCA1
cg09994035	9.999e-05	ANKMY1	325923	14	BRCA	BRCA1
cg09994035	0.00029997	DUSP28	326727	15	BRCA	BRCA1
cg23670055	0.00039996	KIAA0391	1110023	12	BRCA	BRCA1
cg02563530	0.00029997	PRRC1	1181554	8	BRCA	BRCA1
cg02563530	0.00069993	C5orf63	1625679	11	BRCA	BRCA1
cg02563530	0.00019998	HINT1	2466161	15	BRCA	BRCA1
cg10006042	0.00039996	CDR2	656482	17	BRCA	BRCA1
cg27505472	0.00039996	EPB41L5	202157	5	BRCA	BRCA1
cg09795127	9.999e-05	LGALS8	1728578	9	BRCA	BRCA1
cg17493193	9.999e-05	PDIK1L	2627	1	BRCA	BRCA1
cg17493193	9.999e-05	PAFAH2	116247	9	BRCA	BRCA1
cg19403312	0.00019998	KIAA0196	3061483	13	BRCA	BRCA1
cg25950520	0.00059994	EPB41L5	202212	5	BRCA	BRCA1
cg11759172	9.999e-05	COBL	2647	1	BRCA	BRCA1
cg19377326	0.00019998	SERINC2	396348	12	BRCA	BRCA1
cg16935734	9.999e-05	PARD6G-AS1	4438	1	BRCA	BRCA1
cg16935734	0.00029997	ZNF236	3340212	13	BRCA	BRCA1
cg13061124	9.999e-05	UBXN2B	419928	2	BRCA	BRCA1
cg11435826	0.00029997	FBXL14	1088779	17	BRCA	BRCA1
cg24193588	0.00029997	CNOT11	132599	3	BRCA	BRCA1
cg22110888	0.00069993	FASN	3433	1	BRCA	BRCA1
cg22110888	0.00059994	DCXR	63966	6	BRCA	BRCA1
cg22110888	0.0009999	CSNK1D	149862	13	BRCA	BRCA1
cg24650915	9.999e-05	CTNNA1	88591	2	BRCA	BRCA1
cg20554353	0.00079992	NSUN5	116684	6	BRCA	BRCA1
cg12720921	0.00059994	RHOH	111929	2	BRCA	BRCA1
cg04910834	0.00059994	UBE2W	2029789	16	BRCA	BRCA1
cg08250921	0.00089991	ZFPM1	409004	6	BRCA	BRCA1
cg14100946	9.999e-05	PEX1	80050	4	BRCA	BRCA1
cg14100946	0.00079992	ANKIB1	237104	7	BRCA	BRCA1
cg14100946	0.00039996	CYP51A1	429050	9	BRCA	BRCA1
cg09622285	0.00049995	NUDT9	2780	1	BRCA	BRCA1
cg25156528	0.00019998	VIMP	487858	10	BRCA	BRCA1
cg04247336	0.00059994	RCOR1	633107	16	BRCA	BRCA1
cg24032056	9.999e-05	KRR1	56285	1	BRCA	BRCA1
cg24032056	0.00049995	ATXN7L3B	1030152	11	BRCA	BRCA1
cg02734358	9.999e-05	GPRIN3	2086	1	BRCA	BRCA1
cg14843688	0.00089991	RPF1	3047292	11	BRCA	BRCA1
cg03722487	0.00049995	PEX10	71188	5	BRCA	BRCA1
cg13442689	0.0009999	LINC00244	1534626	14	BRCA	BRCA1
cg09402314	9.999e-05	CRAMP1L	3555	1	BRCA	CEBPB
cg09402314	9.999e-05	HN1L	60080	3	BRCA	CEBPB
cg08462367	9.999e-05	RAB11FIP1	562281	8	BRCA	CEBPB
cg08462367	0.00079992	ASH2L	794595	12	BRCA	CEBPB
cg23400169	0.00019998	SH2D4A	559685	4	BRCA	CEBPB
cg23400169	0.00019998	ASAH1	668887	5	BRCA	CEBPB
cg23400169	0.00049995	SLC7A2	1215108	13	BRCA	CEBPB
cg20652822	0.00059994	AFMID	318076	8	BRCA	CEBPB
cg20652822	0.00039996	SYNGR2	336803	10	BRCA	CEBPB
cg20652822	9.999e-05	CANT1	504423	15	BRCA	CEBPB
cg15086439	9.999e-05	GGPS1	1071200	14	BRCA	CEBPB
cg15086439	0.00039996	ARID4B	1071537	15	BRCA	CEBPB
cg06881965	0.00019998	RDH11	1437496	17	BRCA	CEBPB
cg24435939	9.999e-05	LMLN	493902	10	BRCA	CEBPB
cg24435939	0.00019998	PIGX	753625	18	BRCA	CEBPB
cg21157873	9.999e-05	CGN	2624	1	BRCA	CEBPB
cg21157873	9.999e-05	TUFT1	26293	2	BRCA	CEBPB
cg21157873	0.00059994	POGZ	54545	3	BRCA	CEBPB
cg21157873	9.999e-05	SNX27	98174	4	BRCA	CEBPB
cg21157873	0.00049995	PI4KB	186295	8	BRCA	CEBPB
cg21157873	9.999e-05	ZNF687	227735	11	BRCA	CEBPB
cg21157873	0.00039996	TDRKH	276476	15	BRCA	CEBPB
cg21157873	9.999e-05	PIP5K1A	279813	16	BRCA	CEBPB
cg01879506	0.00049995	LCMT1	728126	10	BRCA	CEBPB
cg01879506	0.00029997	PALB2	742241	12	BRCA	CEBPB
cg01879506	0.00079992	NDUFAB1	787280	13	BRCA	CEBPB
cg01879506	0.00019998	UBFD1	826057	14	BRCA	CEBPB
cg01879506	0.00089991	EARS2	826223	15	BRCA	CEBPB
cg12129839	9.999e-05	SLC39A11	1507335	4	BRCA	CEBPB
cg12129839	9.999e-05	COG1	1607655	6	BRCA	CEBPB
cg26123763	0.00069993	SELT	194976	5	BRCA	CEBPB
cg21715896	0.00069993	DNAJA4	117098	6	BRCA	CEBPB
cg21715896	0.00029997	WDR61	152551	7	BRCA	CEBPB
cg06428196	0.00049995	MATN3	874280	6	BRCA	CEBPB
cg27583655	0.00029997	SMIM15	1331776	8	BRCA	CEBPB
cg17296707	0.00029997	NENF	78133	2	BRCA	CEBPB
cg17296707	0.00019998	NSL1	280775	8	BRCA	CEBPB
cg17296707	0.00039996	TATDN3	280806	9	BRCA	CEBPB
cg17296707	0.00019998	FLVCR1	347233	12	BRCA	CEBPB
cg17296707	0.00029997	ANGEL2	502396	16	BRCA	CEBPB
cg20616821	9.999e-05	MAGI3	5346	1	BRCA	CEBPB
cg25025181	9.999e-05	SMYD3	202203	1	BRCA	CEBPB
cg25025181	0.00029997	KIF26B	569115	6	BRCA	CEBPB
cg25025181	0.0009999	ADSS	1763073	19	BRCA	CEBPB
cg22514229	0.00089991	ABCD3	765878	12	BRCA	CEBPB
cg18099423	0.00089991	POLR3A	991025	4	BRCA	CEBPB
cg24193588	0.00029997	CNOT11	132599	3	BRCA	CEBPB
cg00936935	0.00069993	PARG	541931	9	BRCA	CEBPB
cg00936935	0.00079992	CSTF2T	1187455	14	BRCA	CEBPB
cg26944526	0.00029997	ARFGEF1	1304861	6	BRCA	CEBPB
cg16863829	0.00029997	VDAC2	161234	4	BRCA	CEBPB
cg16863829	9.999e-05	AP3M1	897850	11	BRCA	CEBPB
cg09938273	0.0009999	LSM5	1372908	14	BRCA	CEBPB
cg09938273	0.00079992	KIAA0895	2499002	19	BRCA	CEBPB
cg02520804	0.00079992	FOXP1	3849	1	BRCA	CEBPB
cg06607519	9.999e-05	JARID2	55112	1	BRCA	CEBPB
cg06607519	0.00039996	RANBP9	1744405	9	BRCA	CEBPB
cg06607519	9.999e-05	NOL7	1840642	11	BRCA	CEBPB
cg19493250	0.00019998	RIOK2	1292058	18	BRCA	CEBPB
cg19493250	0.00079992	CHD1	2982480	20	BRCA	CEBPB
cg24339704	9.999e-05	TIMM13	101146	3	BRCA	CEBPB
cg24339704	0.00019998	SPPL2B	189344	6	BRCA	CEBPB
cg24339704	9.999e-05	SLC39A3	211051	9	BRCA	CEBPB
cg24339704	9.999e-05	SGTA	254331	12	BRCA	CEBPB
cg24339704	0.00019998	THOP1	256483	13	BRCA	CEBPB
cg13218573	0.00079992	TMEM201	354314	10	BRCA	CEBPB
cg10196532	9.999e-05	RCBTB1	25078	1	BRCA	CEBPB
cg01024458	9.999e-05	PARK7	682101	11	BRCA	CEBPB
cg10307052	9.999e-05	DHRS7B	3924	1	BRCA	CEBPB
cg10307052	0.0009999	AKAP10	1184412	14	BRCA	CEBPB
cg03893663	0.0009999	C11orf65	1728859	17	BRCA	CEBPB
cg12775223	0.00039996	DGCR6	362463	9	BRCA	CEBPB
cg04723436	0.00059994	GATA3-AS1	110336	1	BRCA	FOX
cg04723436	0.00069993	GATA3	111556	2	BRCA	FOX
cg13720048	9.999e-05	ATP8B1	4255	1	BRCA	FOX
cg13720048	0.00019998	FECH	212101	3	BRCA	FOX
cg13720048	9.999e-05	RAB27B	2970362	20	BRCA	FOX
cg15040521	9.999e-05	ELP2	3402	1	BRCA	FOX
cg15040521	9.999e-05	SLC39A6	3882	2	BRCA	FOX
cg25306932	9.999e-05	FAM63A	151402	16	BRCA	FOX
cg25306932	9.999e-05	ANXA9	177757	18	BRCA	FOX
cg10984962	0.0009999	PRLH	2013014	18	BRCA	FOX
cg10984962	0.00079992	RAB17	2037566	19	BRCA	FOX
cg10984962	0.00079992	LRRFIP1	2074021	20	BRCA	FOX
cg04280772	0.00049995	COPS8	2621276	17	BRCA	FOX
cg01823853	0.00089991	PRR15	1957282	16	BRCA	FOX
cg15096958	9.999e-05	ZNF587	3600	1	BRCA	FOX
cg15096958	9.999e-05	ZNF552	8418	3	BRCA	FOX
cg15096958	0.00029997	ZNF586	53679	4	BRCA	FOX
cg15096958	9.999e-05	ZNF814	65741	5	BRCA	FOX
cg15096958	0.00049995	ZNF776	76535	6	BRCA	FOX
cg15096958	9.999e-05	ZNF606	180013	15	BRCA	FOX
cg15096958	0.00079992	ZSCAN1	210733	18	BRCA	FOX
cg26703758	0.00079992	KCNJ11	380882	10	BRCA	FOX
cg26703758	9.999e-05	NUCB2	454827	14	BRCA	FOX
cg11180129	9.999e-05	ALKBH1	26788	1	BRCA	FOX
cg11180129	9.999e-05	SPTLC2	64456	3	BRCA	FOX
cg11180129	0.00029997	SNW1	79929	5	BRCA	FOX
cg11180129	0.00039996	NOXRED1	258167	10	BRCA	FOX
cg11180129	0.00019998	SAMD15	303804	11	BRCA	FOX
cg11180129	0.00019998	TMED8	304170	12	BRCA	FOX
cg11180129	9.999e-05	GSTZ1	359860	13	BRCA	FOX
cg11180129	0.00019998	POMT2	360341	14	BRCA	FOX
cg09402314	9.999e-05	CRAMP1L	3555	1	BRCA	FOX
cg09402314	9.999e-05	HN1L	60080	3	BRCA	FOX
cg18166959	0.00039996	CAPN9	3045	1	BRCA	FOX
cg18166959	9.999e-05	COG2	101881	3	BRCA	FOX
cg01570265	0.00039996	CCDC177	142832	4	BRCA	FOX
cg01570265	9.999e-05	SLC39A9	315365	7	BRCA	FOX
cg01570265	9.999e-05	EXD2	522267	11	BRCA	FOX
cg01570265	9.999e-05	COX16	645696	14	BRCA	FOX
cg01570265	0.00019998	TTC9	927752	20	BRCA	FOX
cg14602087	0.00059994	ZNF703	3084	1	BRCA	FOX
cg14602087	0.0009999	ERLIN2	37710	2	BRCA	FOX
cg14602087	0.00069993	PROSC	63714	4	BRCA	FOX
cg14602087	0.00029997	BRF2	151044	6	BRCA	FOX
cg14602087	0.00019998	RAB11FIP1	174310	7	BRCA	FOX
cg14602087	0.00029997	ASH2L	406624	11	BRCA	FOX
cg01766957	9.999e-05	REEP1	115111	5	BRCA	FOX
cg01766957	0.00019998	RNF103	392155	11	BRCA	FOX
cg14094521	9.999e-05	SCCPDH	18295	1	BRCA	FOX
cg14094521	0.00019998	LOC149134	70232	2	BRCA	FOX
cg14094521	0.00019998	SMYD3	198437	6	BRCA	FOX
cg00874605	9.999e-05	PARN	154529	1	BRCA	FOX
cg00874605	0.00019998	BFAR	157069	2	BRCA	FOX
cg00874605	0.00019998	NOMO1	358044	6	BRCA	FOX
cg00874605	9.999e-05	PDXDC1	499000	8	BRCA	FOX
cg00874605	0.00019998	ERCC4	543714	9	BRCA	FOX
cg00874605	9.999e-05	RRN3	610712	11	BRCA	FOX
cg00874605	9.999e-05	GSPT1	2559078	18	BRCA	FOX
cg13628444	0.0009999	POMT1	505498	8	BRCA	FOX
cg13628444	0.00019998	AK8	870409	18	BRCA	FOX
cg13209892	9.999e-05	SH2D4A	2828	1	BRCA	FOX
cg13209892	0.00069993	PSD3	303119	3	BRCA	FOX
cg13209892	0.00069993	NAT1	1095138	10	BRCA	FOX
cg13209892	0.00079992	ASAH1	1231808	11	BRCA	FOX
cg13209892	0.00049995	PCM1	1333573	12	BRCA	FOX
cg00638845	0.00079992	IL20RA	178316	3	BRCA	FOX
cg00638845	9.999e-05	PEX7	400912	7	BRCA	FOX
cg18809597	9.999e-05	OAZ3	9528	1	BRCA	FOX
cg18809597	0.00059994	RORC	49892	5	BRCA	FOX
cg18809597	9.999e-05	RIIAD1	54646	6	BRCA	FOX
cg18809597	0.00049995	THEM4	133700	11	BRCA	FOX
cg24242290	0.00039996	CBR4	266682	3	BRCA	FOX
cg24242290	0.0009999	GALNTL6	3069789	14	BRCA	FOX
cg24242290	0.00029997	MSMO1	3415966	16	BRCA	FOX
cg24242290	0.00069993	GALNT7	4425118	19	BRCA	FOX
cg17749454	9.999e-05	ARMC7	4147	1	BRCA	FOX
cg17749454	0.00069993	NT5C	25955	3	BRCA	FOX
cg17749454	0.00019998	ATP5H	58859	6	BRCA	FOX
cg17749454	0.00049995	SUMO2	77163	7	BRCA	FOX
cg17749454	0.00059994	ICT1	93153	8	BRCA	FOX
cg17749454	0.00089991	MRPS7	155814	13	BRCA	FOX
cg17749454	0.00069993	MIF4GD	164391	14	BRCA	FOX
cg17749454	9.999e-05	KIAA0195	350729	20	BRCA	FOX
cg25274263	0.00049995	KCTD3	1127002	6	BRCA	FOX
cg25274263	0.00059994	ANGEL2	1424563	8	BRCA	FOX
cg25274263	0.00039996	FLVCR1	1582134	10	BRCA	FOX
cg25274263	9.999e-05	GPATCH2	3066817	16	BRCA	FOX
cg25274263	9.999e-05	SPATA17	3190962	17	BRCA	FOX
cg12178900	9.999e-05	ATP7B	12860	1	BRCA	FOX
cg12178900	9.999e-05	ALG11	13753	2	BRCA	FOX
cg12178900	0.00039996	CCDC70	136651	5	BRCA	FOX
cg17864487	0.00019998	COPS8	649257	16	BRCA	FOX
cg07875121	0.00069993	SRA1	295510	11	BRCA	FOX
cg10260050	0.00019998	TMEM25	13627	1	BRCA	FOX
cg10260050	0.00019998	IFT46	21359	3	BRCA	FOX
cg12069158	9.999e-05	SNW1	3800913	10	BRCA	FOX
cg12069158	0.00079992	TTC8	7262085	19	BRCA	FOX
cg20655220	0.00089991	GIN1	209104	2	BRCA	FOX
cg20655220	9.999e-05	PPIP5K2	209220	3	BRCA	FOX
cg20655220	0.0009999	C5orf30	347704	4	BRCA	FOX
cg20655220	0.00069993	NUDT12	651752	7	BRCA	FOX
cg20655220	0.00069993	FAM174A	2375612	10	BRCA	FOX
cg20655220	0.00039996	RIOK2	5727731	16	BRCA	FOX
cg01901579	0.00049995	SERPINA5	567908	14	BRCA	FOX
cg01901579	0.00039996	SERPINA4	587888	15	BRCA	FOX
cg01901579	0.00019998	SERPINA11	696608	18	BRCA	FOX
cg03103549	9.999e-05	C20orf26	17677	2	BRCA	FOX
cg03103549	0.00049995	LINC00493	1467406	16	BRCA	FOX
cg15777028	9.999e-05	SLC38A1	2939	1	BRCA	FOX
cg15777028	0.00029997	RPAP3	1442505	16	BRCA	FOX
cg19171161	0.00019998	CBX4	9552	1	BRCA	FOX
cg19171161	0.00019998	CCDC40	206770	6	BRCA	FOX
cg19171161	0.00019998	SLC26A11	390539	12	BRCA	FOX
cg19171161	0.00079992	ENDOV	585306	14	BRCA	FOX
cg19171161	9.999e-05	CANT1	797760	18	BRCA	FOX
cg01869342	0.00019998	GSTCD	351702	4	BRCA	FOX
cg01869342	0.00079992	INTS12	353791	5	BRCA	FOX
cg02793162	0.00029997	AAGAB	1411000	20	BRCA	FOX
cg23400169	0.00019998	SH2D4A	559685	4	BRCA	FOX
cg23400169	0.00019998	ASAH1	668887	5	BRCA	FOX
cg23400169	0.00049995	SLC7A2	1215108	13	BRCA	FOX
cg09984096	0.00019998	SH2D4A	1975636	18	BRCA	FOX
cg20652822	0.00059994	AFMID	318076	8	BRCA	FOX
cg20652822	0.00039996	SYNGR2	336803	10	BRCA	FOX
cg20652822	9.999e-05	CANT1	504423	15	BRCA	FOX
cg23956680	0.00049995	NPEPPS	299303	6	BRCA	FOX
cg23956680	0.00089991	GOSR2	300532	7	BRCA	FOX
cg23956680	0.00059994	WNT3	404936	9	BRCA	FOX
cg23956680	0.00079992	NSF	599616	14	BRCA	FOX
cg23956680	0.00079992	ARL17A	643930	18	BRCA	FOX
cg14214797	9.999e-05	CCDC88C	22568	1	BRCA	FOX
cg25998745	9.999e-05	PTK2	17212	1	BRCA	FOX
cg25998745	9.999e-05	TRAPPC9	559946	10	BRCA	FOX
cg16342597	9.999e-05	NLK	49998	1	BRCA	FOX
cg16342597	9.999e-05	IFT20	242807	9	BRCA	FOX
cg16342597	0.00019998	POLDIP2	264915	10	BRCA	FOX
cg16342597	9.999e-05	TMEM199	264999	11	BRCA	FOX
cg12930753	0.00049995	PLEKHF2	21377	1	BRCA	FOX
cg08629176	0.00019998	MSI2	88231	1	BRCA	FOX
cg02321903	9.999e-05	VPS37C	2859	1	BRCA	FOX
cg02321903	9.999e-05	DDB1	168966	7	BRCA	FOX
cg02321903	0.00039996	DAK	174597	8	BRCA	FOX
cg13472610	0.00039996	BRWD1	426570	5	BRCA	FOX
cg13472610	0.00029997	WRB	577421	8	BRCA	FOX
cg13472610	9.999e-05	LCA5L	626345	10	BRCA	FOX
cg11680908	9.999e-05	CDK7	488395	6	BRCA	FOX
cg11680908	0.00069993	TAF9	620417	8	BRCA	FOX
cg11680908	0.00059994	GTF2H2C	813805	11	BRCA	FOX
cg13433729	9.999e-05	EZR	7448	1	BRCA	FOX
cg13433729	0.00029997	TULP4	498198	9	BRCA	FOX
cg19075717	0.00079992	EPN3	57157	4	BRCA	FOX
cg19075717	9.999e-05	RSAD1	114749	7	BRCA	FOX
cg19075717	9.999e-05	LUC7L3	125985	10	BRCA	FOX
cg19075717	0.00029997	MRPL27	220377	14	BRCA	FOX
cg19075717	9.999e-05	NME1-NME2	559956	19	BRCA	FOX
cg19075717	0.00049995	NME2	571855	20	BRCA	FOX
cg20672549	9.999e-05	WIBG	110446	13	BRCA	FOX
cg20672549	0.00029997	NABP2	185980	18	BRCA	FOX
cg20672549	0.00059994	DNAJC14	207801	20	BRCA	FOX
cg17751414	9.999e-05	TRMT1L	506059	4	BRCA	FOX
cg17751414	0.00019998	C1orf27	712599	9	BRCA	FOX
cg17751414	9.999e-05	EDEM3	908248	12	BRCA	FOX
cg15086439	9.999e-05	GGPS1	1071200	14	BRCA	FOX
cg15086439	0.00039996	ARID4B	1071537	15	BRCA	FOX
cg02981942	9.999e-05	IRX5	390505	2	BRCA	FOX
cg02981942	0.00049995	TOX3	1992890	17	BRCA	FOX
cg02631092	0.00019998	GBF1	97093	5	BRCA	FOX
cg02631092	0.00069993	LDB1	222138	14	BRCA	FOX
cg02631092	0.00069993	HPS6	277224	15	BRCA	FOX
cg02631092	9.999e-05	ARL3	371840	18	BRCA	FOX
cg18997901	9.999e-05	MYO6	2411	1	BRCA	FOX
cg18997901	0.00079992	IMPG1	321013	4	BRCA	FOX
cg08450554	9.999e-05	AMACR	1379901	13	BRCA	FOX
cg01715680	9.999e-05	UBR7	49214	2	BRCA	FOX
cg01715680	0.00019998	C14orf142	51917	3	BRCA	FOX
cg01715680	0.00039996	TMEM251	74001	4	BRCA	FOX
cg01715680	9.999e-05	GOLGA5	425909	11	BRCA	FOX
cg01715680	9.999e-05	OTUB2	767346	18	BRCA	FOX
cg13965202	9.999e-05	CCND1	13946	1	BRCA	FOX
cg13965202	9.999e-05	ORAOV1	20344	2	BRCA	FOX
cg13965202	9.999e-05	FADD	579448	8	BRCA	FOX
cg13965202	0.00019998	PPFIA1	646985	9	BRCA	FOX
cg13965202	0.00059994	IGHMBP2	770046	13	BRCA	FOX
cg13965202	9.999e-05	CTTN	774791	14	BRCA	FOX
cg13965202	0.0009999	MRPL21	798516	15	BRCA	FOX
cg23501468	0.00019998	PSEN1	3080	1	BRCA	FOX
cg03973705	0.00059994	DCTN5	522162	7	BRCA	FOX
cg03973705	0.00029997	PALB2	522171	8	BRCA	FOX
cg03973705	0.0009999	NDUFAB1	567210	10	BRCA	FOX
cg03973705	0.00019998	UBFD1	605987	11	BRCA	FOX
cg03973705	0.00029997	EARS2	606153	12	BRCA	FOX
cg03973705	0.00049995	LCMT1	948196	15	BRCA	FOX
cg03973705	0.00089991	ZKSCAN2	1094004	17	BRCA	FOX
cg24477315	0.00039996	PBX1	11285	1	BRCA	FOX
cg24477315	9.999e-05	TMCO1	1168073	8	BRCA	FOX
cg24477315	0.0009999	FMO9P	2003100	17	BRCA	FOX
cg06174454	0.00059994	TMEM115	25120	8	BRCA	FOX
cg03987648	0.0009999	CLGN	390043	4	BRCA	FOX
cg03987648	9.999e-05	ELMOD2	486540	6	BRCA	FOX
cg03987648	9.999e-05	USP38	3147298	20	BRCA	FOX
cg02026180	9.999e-05	FLNB	34469	1	BRCA	FOX
cg02026180	9.999e-05	PDHB	390968	8	BRCA	FOX
cg02026180	0.00069993	KCTD6	449225	10	BRCA	FOX
cg02026180	9.999e-05	PDE12	486615	11	BRCA	FOX
cg02026180	0.00049995	C3orf67	806537	19	BRCA	FOX
cg11261691	9.999e-05	KIF3B	16927	1	BRCA	FOX
cg11261691	0.00019998	POFUT1	118747	3	BRCA	FOX
cg11415739	9.999e-05	TRAF5	8741	1	BRCA	FOX
cg20993386	0.00079992	AMZ2	835777	13	BRCA	FOX
cg16798825	0.00059994	CD9	64553	2	BRCA	FOX
cg16798825	0.00019998	SCNN1A	99276	4	BRCA	FOX
cg11676024	0.00089991	TIGD6	3855	2	BRCA	FOX
cg11676024	0.0009999	CSNK1A1	445307	15	BRCA	FOX
cg11676024	9.999e-05	PCYOX1L	634511	19	BRCA	FOX
cg10975391	0.00049995	RNPEP	319287	12	BRCA	FOX
cg26681628	0.00039996	RPGRIP1L	472778	3	BRCA	FOX
cg26681628	0.00089991	TOX3	1628835	14	BRCA	FOX
cg21157873	9.999e-05	CGN	2624	1	BRCA	FOX
cg21157873	9.999e-05	TUFT1	26293	2	BRCA	FOX
cg21157873	0.00059994	POGZ	54545	3	BRCA	FOX
cg21157873	9.999e-05	SNX27	98174	4	BRCA	FOX
cg21157873	0.00049995	PI4KB	186295	8	BRCA	FOX
cg21157873	9.999e-05	ZNF687	227735	11	BRCA	FOX
cg21157873	0.00039996	TDRKH	276476	15	BRCA	FOX
cg21157873	9.999e-05	PIP5K1A	279813	16	BRCA	FOX
cg07211251	0.00019998	UTP15	126336	2	BRCA	FOX
cg07211251	9.999e-05	GFM2	1073624	11	BRCA	FOX
cg07211251	0.00079992	FAM169A	1172612	13	BRCA	FOX
cg07211251	9.999e-05	HMGCR	1642736	18	BRCA	FOX
cg09245901	9.999e-05	ENPP1	53208	2	BRCA	FOX
cg01879506	0.00049995	LCMT1	728126	10	BRCA	FOX
cg01879506	0.00029997	PALB2	742241	12	BRCA	FOX
cg01879506	0.00079992	NDUFAB1	787280	13	BRCA	FOX
cg01879506	0.00019998	UBFD1	826057	14	BRCA	FOX
cg01879506	0.00089991	EARS2	826223	15	BRCA	FOX
cg04673465	0.00039996	CDS1	17191	1	BRCA	FOX
cg17226042	9.999e-05	MEAF6	6214	1	BRCA	FOX
cg01833755	0.00029997	EFCAB11	531494	3	BRCA	FOX
cg01833755	0.00069993	TDP1	531910	4	BRCA	FOX
cg20197756	0.00019998	PVT1	615048	4	BRCA	FOX
cg20197756	9.999e-05	FAM84B	621018	5	BRCA	FOX
cg17176911	0.00069993	SELT	59958	3	BRCA	FOX
cg26487259	0.00039996	DNAJA4	846114	16	BRCA	FOX
cg14480531	0.0009999	MSI2	361088	4	BRCA	FOX
cg09387914	9.999e-05	ELOVL5	25612	1	BRCA	FOX
cg09387914	0.00059994	GCM1	173749	2	BRCA	FOX
cg02898500	0.00079992	F7	66448	5	BRCA	FOX
cg02556436	9.999e-05	ZNF622	2456843	9	BRCA	FOX
cg02556436	0.00069993	2014-03-06	3655221	15	BRCA	FOX
cg02556436	0.00039996	FAM173B	3759035	18	BRCA	FOX
cg07942500	0.00059994	PLEKHG3	2240	1	BRCA	FOX
cg07942500	9.999e-05	FNTB	280072	11	BRCA	FOX
cg12637615	9.999e-05	DYX1C1	1532013	17	BRCA	FOX
cg03403880	9.999e-05	GPD2	36592	1	BRCA	FOX
cg03403880	9.999e-05	KCNJ3	1700278	9	BRCA	FOX
cg03403880	0.00059994	STAM2	4222865	19	BRCA	FOX
cg03827327	0.00069993	LCMT1	1094627	7	BRCA	FOX
cg03827327	9.999e-05	GTF3C1	1343575	12	BRCA	FOX
cg26123763	0.00069993	SELT	194976	5	BRCA	FOX
cg18332838	0.00019998	KIAA0196	594676	3	BRCA	FOX
cg18332838	9.999e-05	FAM84B	871972	7	BRCA	FOX
cg18332838	0.00019998	RNF139	1211729	11	BRCA	FOX
cg10864979	0.00019998	PVT1	23693	1	BRCA	FOX
cg10864979	9.999e-05	FAM84B	1308429	5	BRCA	FOX
cg10864979	0.00029997	KIAA0196	2775079	12	BRCA	FOX
cg10864979	0.00039996	HPYR1	4694584	20	BRCA	FOX
cg18841796	0.00019998	HINT1	465399	8	BRCA	FOX
cg22864500	0.00069993	RBKS	378722	5	BRCA	FOX
cg06092178	9.999e-05	MAPKAPK3	53922	2	BRCA	FOX
cg06092178	0.00059994	NPRL2	320368	8	BRCA	FOX
cg13211324	0.00049995	GRAMD1C	173292	6	BRCA	FOX
cg13211324	0.00029997	WDR52	213374	7	BRCA	FOX
cg14181111	0.00059994	NME7	563872	8	BRCA	FOX
cg14181111	9.999e-05	BLZF1	563880	9	BRCA	FOX
cg14181111	0.0009999	SLC19A2	681894	14	BRCA	FOX
cg19509125	0.00049995	NUDT9	999950	10	BRCA	FOX
cg19509125	0.00069993	CDS1	1790804	15	BRCA	FOX
cg23111196	0.00029997	SMIM15	144960	2	BRCA	FOX
cg05890855	0.00039996	XRCC5	190928	4	BRCA	FOX
cg05890855	0.00039996	2014-03-04	453658	5	BRCA	FOX
cg05890855	9.999e-05	FN1	482299	6	BRCA	FOX
cg05890855	9.999e-05	ATIC	606057	9	BRCA	FOX
cg09994035	9.999e-05	ANKMY1	325923	14	BRCA	FOX
cg09994035	0.00029997	DUSP28	326727	15	BRCA	FOX
cg17898069	0.0009999	COA6	63724	1	BRCA	FOX
cg17898069	9.999e-05	TARBP1	169359	3	BRCA	FOX
cg17898069	0.00089991	IRF2BP2	298370	4	BRCA	FOX
cg17898069	0.00069993	TOMM20	846766	7	BRCA	FOX
cg17898069	0.00039996	RBM34	879282	8	BRCA	FOX
cg17898069	0.00039996	ARID4B	912036	9	BRCA	FOX
cg17898069	0.00039996	GGPS1	1046263	12	BRCA	FOX
cg17898069	0.00019998	TBCE	1085238	13	BRCA	FOX
cg17898069	0.00019998	B3GALNT2	1222291	14	BRCA	FOX
cg17898069	0.0009999	NTPCR	1359118	15	BRCA	FOX
cg17898069	0.00069993	SIPA1L2	1794245	18	BRCA	FOX
cg11182257	0.00029997	KIAA1598	80699	2	BRCA	FOX
cg12033125	0.00049995	VPS52	306639	20	BRCA	FOX
cg00721800	0.00069993	TPD52	3358442	18	BRCA	FOX
cg23210971	0.0009999	NUDT9	294452	7	BRCA	FOX
cg23210971	0.00079992	CDS1	2496302	20	BRCA	FOX
cg06451822	0.00039996	ACACA	341810	8	BRCA	FOX
cg06451822	0.00029997	CISD3	777796	17	BRCA	FOX
cg21027282	0.00019998	RDH11	654210	6	BRCA	FOX
cg21027282	0.00079992	ERH	1048299	15	BRCA	FOX
cg00351813	0.00029997	RAB11FIP4	111107	1	BRCA	FOX
cg00351813	0.00039996	COPRS	260141	2	BRCA	FOX
cg00351813	0.00089991	RHOT1	543288	10	BRCA	FOX
cg00351813	0.00019998	RNF135	628227	13	BRCA	FOX
cg00351813	0.00019998	TEFM	692897	16	BRCA	FOX
cg00351813	0.00029997	C17orf75	743043	17	BRCA	FOX
cg10535597	9.999e-05	ATXN2	393875	8	BRCA	FOX
cg10535597	0.00049995	VPS29	574852	12	BRCA	FOX
cg10535597	0.00069993	BRAP	604869	13	BRCA	FOX
cg10535597	9.999e-05	GPN3	608242	14	BRCA	FOX
cg10297792	0.00029997	TBX3	7476	1	BRCA	FOX
cg17296707	0.00029997	NENF	78133	2	BRCA	FOX
cg17296707	0.00019998	NSL1	280775	8	BRCA	FOX
cg17296707	0.00039996	TATDN3	280806	9	BRCA	FOX
cg17296707	0.00019998	FLVCR1	347233	12	BRCA	FOX
cg17296707	0.00029997	ANGEL2	502396	16	BRCA	FOX
cg20319457	0.00039996	RHOB	513430	7	BRCA	FOX
cg16426034	0.00019998	C11orf58	1030543	6	BRCA	FOX
cg16426034	0.00059994	COPB1	1208162	10	BRCA	FOX
cg02245875	9.999e-05	DSTN	2281	1	BRCA	FOX
cg02245875	0.00039996	OVOL2	485639	9	BRCA	FOX
cg02245875	0.00059994	CSRP2BP	569986	10	BRCA	FOX
cg26675129	0.00029997	PLA2G12A	320422	7	BRCA	FOX
cg18640536	9.999e-05	PRRC1	642248	9	BRCA	FOX
cg22697216	0.00059994	KAT6B	276484	6	BRCA	FOX
cg22697216	0.00019998	AP3M1	964099	11	BRCA	FOX
cg21802682	0.00039996	ORAOV1	192427	4	BRCA	FOX
cg21802682	9.999e-05	FADD	366675	7	BRCA	FOX
cg21802682	0.00019998	PPFIA1	434212	8	BRCA	FOX
cg21802682	9.999e-05	CTTN	562018	9	BRCA	FOX
cg01303222	0.00019998	OCEL1	13670	2	BRCA	FOX
cg11801489	0.00029997	GPBP1	904512	6	BRCA	FOX
cg11801489	9.999e-05	MIER3	1163683	7	BRCA	FOX
cg18222653	0.00039996	DUSP12	139136	11	BRCA	FOX
cg18222653	9.999e-05	ATF6	155589	12	BRCA	FOX
cg18222653	9.999e-05	SDHC	296277	14	BRCA	FOX
cg08825075	0.00069993	SLX4	273123	5	BRCA	FOX
cg08825075	0.00069993	NAA60	408494	11	BRCA	FOX
cg09795127	9.999e-05	LGALS8	1728578	9	BRCA	FOX
cg05548325	0.00079992	FAM134B	657306	4	BRCA	FOX
cg05548325	0.00069993	ZNF622	808579	5	BRCA	FOX
cg24227371	0.00049995	RAB30	10071	1	BRCA	FOX
cg24227371	0.00039996	ANKRD42	186763	5	BRCA	FOX
cg24227371	0.00069993	ALG8	4867827	20	BRCA	FOX
cg17493193	9.999e-05	PDIK1L	2627	1	BRCA	FOX
cg17493193	9.999e-05	PAFAH2	116247	9	BRCA	FOX
cg15332359	0.00029997	RNF139	730934	10	BRCA	FOX
cg19403312	0.00019998	KIAA0196	3061483	13	BRCA	FOX
cg22670572	9.999e-05	SSX2IP	534326	11	BRCA	FOX
cg22670572	0.00059994	RPF1	745846	16	BRCA	FOX
cg19077494	0.00089991	KCNJ3	3168197	18	BRCA	FOX
cg22367981	0.00039996	TSNAX	299648	3	BRCA	FOX
cg22367981	0.00019998	SPRTN	490365	6	BRCA	FOX
cg22367981	0.00059994	EXOC8	490469	7	BRCA	FOX
cg22367981	9.999e-05	GNPAT	587128	9	BRCA	FOX
cg22367981	9.999e-05	NTPCR	1122321	13	BRCA	FOX
cg10512020	0.00079992	FRS2	86366	3	BRCA	FOX
cg10512020	0.00019998	CNOT2	686277	10	BRCA	FOX
cg02852529	0.00049995	FANCF	2589875	18	BRCA	FOX
cg23811057	0.00039996	COA6	399084	5	BRCA	FOX
cg23811057	0.00029997	RBM34	416257	6	BRCA	FOX
cg23811057	0.0009999	TBCE	622213	10	BRCA	FOX
cg17124387	0.00069993	ENDOV	578876	14	BRCA	FOX
cg19495308	9.999e-05	PPP1R11	85098	7	BRCA	FOX
cg19495308	0.00019998	ZNRD1	90994	9	BRCA	FOX
cg19495308	9.999e-05	RPP21	192874	15	BRCA	FOX
cg19460095	9.999e-05	EHF	18013	1	BRCA	FOX
cg20701926	0.00019998	PYCR2	296761	8	BRCA	FOX
cg20701926	0.00019998	SRP9	443211	13	BRCA	FOX
cg20701926	9.999e-05	PSEN2	649545	15	BRCA	FOX
cg20701926	0.00079992	ZNF678	1342492	18	BRCA	FOX
cg20701926	0.00089991	SNAP47	1507512	19	BRCA	FOX
cg24784129	0.00049995	DYX1C1	1415125	16	BRCA	FOX
cg13700912	0.00039996	LFNG	583814	15	BRCA	FOX
cg16405876	0.0009999	SCAMP1	564252	8	BRCA	FOX
cg16405876	0.00059994	AP3B1	727342	11	BRCA	FOX
cg16405876	0.00069993	TBCA	1245685	15	BRCA	FOX
cg05311180	0.00059994	IGFBP2	196922	4	BRCA	FOX
cg05977696	0.00049995	STAM2	1636823	7	BRCA	FOX
cg06807029	0.00019998	SHQ1	6030531	11	BRCA	FOX
cg08155249	0.00039996	GFM2	1143105	12	BRCA	FOX
cg14544684	9.999e-05	HSBP1L1	1457195	9	BRCA	FOX
cg14544684	0.00019998	TXNL4A	1481145	10	BRCA	FOX
cg25202503	0.00079992	ING1	100890	3	BRCA	FOX
cg25025181	9.999e-05	SMYD3	202203	1	BRCA	FOX
cg25025181	0.00029997	KIF26B	569115	6	BRCA	FOX
cg25025181	0.0009999	ADSS	1763073	19	BRCA	FOX
cg26893699	0.00039996	COG1	2337289	13	BRCA	FOX
cg04067249	0.00059994	ELOVL5	116121	2	BRCA	FOX
cg16198468	0.00089991	AP3M1	797224	10	BRCA	FOX
cg16198468	0.00089991	CHCHD1	1166242	18	BRCA	FOX
cg07891044	9.999e-05	TRMT12	213074	2	BRCA	FOX
cg07891044	9.999e-05	RNF139	237034	3	BRCA	FOX
cg07891044	9.999e-05	KIAA0196	854087	17	BRCA	FOX
cg07891044	0.00059994	NSMCE2	854109	18	BRCA	FOX
cg23124613	9.999e-05	ABHD2	100103	3	BRCA	FOX
cg23124613	0.00029997	LOC254559	179844	5	BRCA	FOX
cg02568716	0.00029997	MED13L	398354	7	BRCA	FOX
cg02568716	0.00029997	VSIG10	1428463	14	BRCA	FOX
cg11245053	9.999e-05	TMEM106C	59618	2	BRCA	FOX
cg12297970	0.00079992	ELOVL5	4363	1	BRCA	FOX
cg12297970	0.00069993	GCM1	194998	3	BRCA	FOX
cg27268104	9.999e-05	MDM2	190958	2	BRCA	FOX
cg01617018	0.00039996	TBX6	12926	4	BRCA	FOX
cg16935734	9.999e-05	PARD6G-AS1	4438	1	BRCA	FOX
cg16935734	0.00029997	ZNF236	3340212	13	BRCA	FOX
cg12285605	0.00049995	ANP32A	327586	7	BRCA	FOX
cg13820205	0.00029997	NTMT1	59604	3	BRCA	FOX
cg13820205	0.00059994	TOR1A	138400	7	BRCA	FOX
cg13820205	0.00049995	IER5L	507499	14	BRCA	FOX
cg13820205	0.00039996	DOLPP1	604656	17	BRCA	FOX
cg06827501	0.00029997	C1orf74	1485616	17	BRCA	FOX
cg22514229	0.00089991	ABCD3	765878	12	BRCA	FOX
cg13401658	0.00029997	RBM45	1666154	18	BRCA	FOX
cg08936501	0.00029997	TRIM45	58240	2	BRCA	FOX
cg00108694	9.999e-05	MAP3K1	512461	4	BRCA	FOX
cg00108694	0.00029997	PLK2	2156750	16	BRCA	FOX
cg27401846	9.999e-05	ORAOV1	216361	4	BRCA	FOX
cg27401846	9.999e-05	FADD	342741	7	BRCA	FOX
cg27401846	0.00019998	PPFIA1	410278	8	BRCA	FOX
cg27401846	9.999e-05	CTTN	538084	9	BRCA	FOX
cg27401846	0.00059994	IGHMBP2	1006753	15	BRCA	FOX
cg04432875	0.00029997	MCF2L	211217	4	BRCA	FOX
cg04432875	0.00039996	CUL4A	451524	10	BRCA	FOX
cg04432875	0.00059994	DCUN1D2	733461	15	BRCA	FOX
cg23416002	0.00089991	TM2D2	1058250	11	BRCA	FOX
cg23416002	0.00049995	GINS4	1474432	15	BRCA	FOX
cg23416002	9.999e-05	AGPAT6	1523414	16	BRCA	FOX
cg23416002	9.999e-05	KAT6A	1997212	19	BRCA	FOX
cg23416002	9.999e-05	AP3M2	2098171	20	BRCA	FOX
cg11441533	0.00059994	SRGAP1	56821	1	BRCA	FOX
cg11441533	0.00019998	C12orf66	320712	4	BRCA	FOX
cg11441533	0.00059994	TBK1	550476	7	BRCA	FOX
cg11441533	0.00089991	PPM1H	966697	11	BRCA	FOX
cg10505610	0.00069993	UBTD2	71411	1	BRCA	FOX
cg10505610	0.00019998	FBXW11	348329	5	BRCA	FOX
cg24701780	0.00059994	DNAJB6	221872	1	BRCA	FOX
cg24701780	0.00029997	RNF32	915121	6	BRCA	FOX
cg24701780	0.00049995	NCAPG2	1105840	10	BRCA	FOX
cg02186409	0.00039996	LNX2	736302	13	BRCA	FOX
cg26484108	0.00069993	FBXW8	232233	4	BRCA	FOX
cg20268352	0.00039996	BZW1	63324	2	BRCA	FOX
cg02711147	0.00059994	FAM196A	2266306	11	BRCA	FOX
cg02711147	0.00039996	LRRC27	2884884	17	BRCA	FOX
cg02711147	0.00079992	PWWP2B	2949972	19	BRCA	FOX
cg15375344	0.00079992	AGGF1	271723	6	BRCA	FOX
cg15375344	0.00039996	TBCA	474146	10	BRCA	FOX
cg15375344	0.00069993	AP3B1	992489	14	BRCA	FOX
cg21386863	0.00079992	KIF5C	1120572	5	BRCA	FOX
cg00020799	9.999e-05	VEZT	1046429	13	BRCA	FOX
cg11201398	0.00079992	SLC24A5	521664	2	BRCA	FOX
cg13477812	0.00019998	CCDC110	42592	2	BRCA	FOX
cg13477812	0.00019998	SNX25	193618	8	BRCA	FOX
cg09208942	0.00019998	PSMC6	379248	8	BRCA	FOX
cg09208942	0.00029997	TMX1	1087760	15	BRCA	FOX
cg01041405	0.00019998	PRMT7	54636	2	BRCA	FOX
cg07742017	0.00059994	FAM104A	3067521	16	BRCA	FOX
cg13752545	0.00049995	DCAF10	216457	3	BRCA	FOX
cg03752741	9.999e-05	WDR73	1028470	17	BRCA	FOX
cg02470179	0.00049995	CNOT10	1146221	11	BRCA	FOX
cg25814149	9.999e-05	C6orf70	731072	8	BRCA	FOX
cg13061124	9.999e-05	UBXN2B	419928	2	BRCA	FOX
cg11435826	0.00029997	FBXL14	1088779	17	BRCA	FOX
cg06974428	0.00019998	ARMC3	244654	2	BRCA	FOX
cg12297501	9.999e-05	TOB2P1	177649	12	BRCA	FOX
cg01527486	0.00019998	UPF3A	184171	3	BRCA	FOX
cg01527486	0.00019998	CHAMP1	217077	4	BRCA	FOX
cg01527486	0.00069993	TMCO3	717578	12	BRCA	FOX
cg01527486	9.999e-05	DCUN1D2	717863	13	BRCA	FOX
cg01527486	0.00019998	ADPRHL1	755047	14	BRCA	FOX
cg01527486	9.999e-05	CUL4A	980596	16	BRCA	FOX
cg01527486	0.00059994	MCF2L	1228904	19	BRCA	FOX
cg23524184	0.00039996	KAT7	237059	12	BRCA	FOX
cg23524184	0.0009999	SPOP	374228	18	BRCA	FOX
cg22039724	0.00019998	THAP6	1039607	14	BRCA	FOX
cg22039724	0.00049995	G3BP2	1198296	17	BRCA	FOX
cg12946440	0.00019998	FTSJ2	528259	11	BRCA	FOX
cg12946440	0.00029997	BRAT1	828579	18	BRCA	FOX
cg12946440	0.00029997	IQCE	845058	19	BRCA	FOX
cg03900241	0.00019998	ZNF622	3218964	15	BRCA	FOX
cg19649172	0.00049995	LRRC27	348654	6	BRCA	FOX
cg19649172	0.0009999	TUBGCP2	605271	15	BRCA	FOX
cg09929567	0.00069993	C14orf1	190748	5	BRCA	FOX
cg09929567	9.999e-05	TTLL5	190761	6	BRCA	FOX
cg09929567	0.00039996	TMED10	293439	7	BRCA	FOX
cg09929567	9.999e-05	ZC2HC1C	400489	9	BRCA	FOX
cg09929567	0.00029997	EIF2B2	467176	12	BRCA	FOX
cg06919312	0.00029997	C12orf66	141880	2	BRCA	FOX
cg06919312	0.00019998	PPM1H	1145529	13	BRCA	FOX
cg07022289	0.00089991	LGALS8	1537020	9	BRCA	FOX
cg19112204	9.999e-05	PDHX	487873	7	BRCA	FOX
cg19112204	9.999e-05	LDLRAD3	540060	8	BRCA	FOX
cg19112204	0.00049995	NAT10	1298439	19	BRCA	FOX
cg19112204	9.999e-05	CAPRIN1	1351022	20	BRCA	FOX
cg02868298	9.999e-05	COG1	3122460	15	BRCA	FOX
cg10773972	0.00049995	MTHFS	846042	15	BRCA	FOX
cg10773972	0.00019998	EFTUD1	1519433	18	BRCA	FOX
cg05488279	0.00059994	SRR	387477	16	BRCA	FOX
cg24405567	0.0009999	PKM	1707439	20	BRCA	FOX
cg18336854	0.00049995	VPS37A	1544833	8	BRCA	FOX
cg25726128	0.00019998	PFKL	62945	4	BRCA	FOX
cg25726128	0.00039996	PWP2	129770	8	BRCA	FOX
cg25726128	0.00079992	RRP1	439736	17	BRCA	FOX
cg25726128	0.00039996	RRP1B	550965	20	BRCA	FOX
cg05529156	0.00059994	MINPP1	839948	16	BRCA	FOX
cg24686845	0.00029997	VEZT	912769	12	BRCA	FOX
cg09997714	0.00039996	FGFR1OP	1351397	11	BRCA	FOX
cg08159033	0.00039996	LARP1B	10698596	20	BRCA	FOX
cg07404200	0.00039996	FGFR1OP	536230	9	BRCA	FOX
cg21201357	0.00069993	DCAF10	53774	4	BRCA	FOX
cg26554141	0.00089991	EIF3H	6425612	13	BRCA	FOX
cg26554141	0.00059994	UTP23	6436292	14	BRCA	FOX
cg04742384	0.00019998	CSTF1	391011	5	BRCA	FOX
cg13453589	0.00029997	NUDT2	479404	15	BRCA	FOX
cg13453589	0.00069993	CHMP5	585221	19	BRCA	FOX
cg21230547	0.00019998	WNK1	4199	1	BRCA	FOX
cg26944526	0.00029997	ARFGEF1	1304861	6	BRCA	FOX
cg16863829	0.00029997	VDAC2	161234	4	BRCA	FOX
cg16863829	9.999e-05	AP3M1	897850	11	BRCA	FOX
cg09938273	0.0009999	LSM5	1372908	14	BRCA	FOX
cg09938273	0.00079992	KIAA0895	2499002	19	BRCA	FOX
cg26010756	0.00059994	SLC35B3	704664	13	BRCA	FOX
cg18378955	9.999e-05	SOX13	201437	7	BRCA	FOX
cg09386620	0.00029997	AAMP	903087	13	BRCA	FOX
cg09386620	0.00089991	XRCC5	1250196	18	BRCA	FOX
cg13396713	0.00049995	GLOD4	175912	5	BRCA	FOX
cg13396713	0.00069993	C17orf97	244900	9	BRCA	FOX
cg01973181	0.00029997	DNAH10	27206	3	BRCA	FOX
cg18395354	9.999e-05	IQCE	1202858	11	BRCA	FOX
cg01442005	9.999e-05	SNF8	157123	7	BRCA	FOX
cg01442005	9.999e-05	UBE2Z	193546	8	BRCA	FOX
cg06250841	9.999e-05	UBXN2B	1185774	11	BRCA	FOX
cg06250841	0.00059994	RAB2A	3291420	18	BRCA	FOX
cg19975849	0.00039996	SDSL	2449828	16	BRCA	FOX
cg17352215	0.00029997	SEMA4B	29696	1	BRCA	FOX
cg20308663	9.999e-05	TMTC4	767940	11	BRCA	FOX
cg19870898	0.00039996	CDC42BPB	152712	5	BRCA	FOX
cg19870898	0.00039996	CINP	847201	19	BRCA	FOX
cg19870898	9.999e-05	ZNF839	875184	20	BRCA	FOX
cg02915215	9.999e-05	ST3GAL1	117017	1	BRCA	FOX
cg13607323	0.0009999	SNX24	2345178	15	BRCA	FOX
cg21422016	9.999e-05	IQCE	844972	19	BRCA	FOX
cg07963705	0.00069993	C10orf68	195049	2	BRCA	FOX
cg25144558	9.999e-05	IQCE	1033762	6	BRCA	FOX
cg06635849	0.0009999	SNX24	426071	5	BRCA	FOX
cg08341278	0.00019998	MTHFS	905878	14	BRCA	FOX
cg08341278	9.999e-05	ZFAND6	1068449	18	BRCA	FOX
cg21331386	0.00029997	NT5C	321469	20	BRCA	FOX
cg24065807	9.999e-05	OR10G2	875730	13	BRCA	FOX
cg26275850	9.999e-05	ST3GAL1	117187	1	BRCA	FOX
cg18714398	0.00029997	SLC20A2	118956	3	BRCA	FOX
cg18714398	0.00049995	RNF170	235840	6	BRCA	FOX
cg20554353	0.00079992	NSUN5	116684	6	BRCA	FOX
cg02609279	0.00089991	ITGA4	4332	1	BRCA	FOX
cg14723977	0.00029997	CYP4F8	193222	9	BRCA	FOX
cg14723977	0.0009999	CYP4F3	218900	10	BRCA	FOX
cg17173896	9.999e-05	DHX15	389569	7	BRCA	FOX
cg06607519	9.999e-05	JARID2	55112	1	BRCA	FOX
cg06607519	0.00039996	RANBP9	1744405	9	BRCA	FOX
cg06607519	9.999e-05	NOL7	1840642	11	BRCA	FOX
cg08988420	0.00039996	SNX25	193600	8	BRCA	FOX
cg03670908	0.00059994	ULK4	352659	2	BRCA	FOX
cg18597220	0.0009999	ADCK1	1621041	5	BRCA	FOX
cg18597220	0.00039996	SNW1	1783119	9	BRCA	FOX
cg18597220	9.999e-05	SLIRP	1836191	11	BRCA	FOX
cg18597220	0.00039996	AHSA1	2086243	16	BRCA	FOX
cg19688772	0.00029997	SLC9B1	1780366	17	BRCA	FOX
cg03037974	0.00049995	FBXO22	410331	6	BRCA	FOX
cg18294332	9.999e-05	MAP3K1	37373	1	BRCA	FOX
cg00987534	0.00089991	WBSCR27	48886	3	BRCA	FOX
cg00987534	0.00019998	DNAJC30	110186	9	BRCA	FOX
cg23521262	9.999e-05	ZDHHC6	116026	1	BRCA	FOX
cg23521262	0.00019998	DCLRE1A	1290525	13	BRCA	FOX
cg27405946	9.999e-05	CHPT1	4648	1	BRCA	FOX
cg04910834	0.00059994	UBE2W	2029789	16	BRCA	FOX
cg07364927	0.00059994	GALNT2	90022	1	BRCA	FOX
cg07364927	0.00039996	URB2	545611	5	BRCA	FOX
cg07364927	0.00029997	TAF5L	545798	6	BRCA	FOX
cg07364927	0.00069993	TTC13	807024	12	BRCA	FOX
cg13727618	9.999e-05	ARHGEF18	302402	8	BRCA	FOX
cg13727618	0.00029997	XAB2	549121	20	BRCA	FOX
cg08877322	9.999e-05	GFM1	1536503	17	BRCA	FOX
cg07928642	0.00089991	FBXO22	1204349	20	BRCA	FOX
cg07159114	0.00049995	RSPH3	657734	11	BRCA	FOX
cg23375877	0.00049995	TNRC6C	8006	1	BRCA	FOX
cg23375877	0.0009999	AFMID	191086	8	BRCA	FOX
cg04858834	0.00029997	TMEM59	278817	8	BRCA	FOX
cg27373390	0.00029997	EPM2AIP1	60240	2	BRCA	FOX
cg27373390	0.0009999	CLASP2	3335330	18	BRCA	FOX
cg01511234	0.00079992	POC1B	2539039	19	BRCA	FOX
cg17957183	0.00039996	CCDC41	1050442	12	BRCA	FOX
cg03663556	0.0009999	VOPP1	4704830	18	BRCA	FOX
cg26875852	0.00089991	FASTKD3	2196205	14	BRCA	FOX
cg26875852	0.00059994	MRPL36	3872120	19	BRCA	FOX
cg04608582	0.00019998	TRIM33	1151600	20	BRCA	FOX
cg09622285	0.00049995	NUDT9	2780	1	BRCA	FOX
cg22942846	0.00029997	C1orf192	309253	14	BRCA	FOX
cg17546376	0.00089991	ZNF619	1648742	16	BRCA	FOX
cg13068215	0.00089991	FH	1396603	5	BRCA	FOX
cg17432748	0.00059994	AGAP1	443176	2	BRCA	FOX
cg02552189	0.00019998	CUL3	1543257	15	BRCA	FOX
cg19493250	0.00019998	RIOK2	1292058	18	BRCA	FOX
cg19493250	0.00079992	CHD1	2982480	20	BRCA	FOX
cg11345955	9.999e-05	MRPS11	2924009	16	BRCA	FOX
cg15777769	0.00069993	YAE1D1	1182353	12	BRCA	FOX
cg09862509	9.999e-05	LHX4	870142	8	BRCA	FOX
cg14078100	0.00029997	IMMP1L	2227360	15	BRCA	FOX
cg02744216	0.00049995	NCAPD3	3587328	19	BRCA	FOX
cg16527105	0.00039996	TDG	1046746	13	BRCA	FOX
cg16527105	9.999e-05	POLR3B	1331079	17	BRCA	FOX
cg03181104	0.00029997	SUPT4H1	105479	9	BRCA	FOX
cg03181104	0.00029997	RAD51C	445879	20	BRCA	FOX
cg07107055	0.00039996	TMEM181	1546691	9	BRCA	FOX
cg05663453	9.999e-05	EPHA8	107551	2	BRCA	FOX
cg05663453	0.00059994	RAP1GAP	786595	18	BRCA	FOX
cg14072016	0.00019998	TUBB8	289473	3	BRCA	FOX
cg04247336	0.00059994	RCOR1	633107	16	BRCA	FOX
cg01850245	0.00049995	HIST1H1B	266264	13	BRCA	FOX
cg05447102	0.00029997	MZT1	883228	6	BRCA	FOX
cg00714309	9.999e-05	RAB3B	33761	1	BRCA	FOX
cg15947910	0.00079992	RASL11B	1980299	19	BRCA	FOX
cg08534016	0.00069993	DNAJC21	825717	12	BRCA	FOX
cg06163994	0.00069993	PHF20L1	932843	9	BRCA	FOX
cg26205890	0.00089991	EXOC7	124957	13	BRCA	FOX
cg12339834	0.00089991	LOC728613	1280581	7	BRCA	FOX
cg07958689	0.00019998	KRT10	31687	3	BRCA	FOX
cg16573957	0.00089991	XPO7	191347	14	BRCA	FOX
cg00101602	0.00039996	DNAJB12	257063	7	BRCA	FOX
cg22387323	9.999e-05	DHX15	389532	7	BRCA	FOX
cg18311665	0.0009999	SLIRP	1308745	6	BRCA	FOX
cg13860360	0.00049995	PDS5B	596038	4	BRCA	FOX
cg11554249	0.00019998	GPD2	96657	2	BRCA	FOX
cg14943539	0.00089991	ATP5E	186479	7	BRCA	FOX
cg14943539	0.0009999	VAPB	456766	13	BRCA	FOX
cg14943539	0.00069993	RAB22A	536170	14	BRCA	FOX
cg15020206	9.999e-05	NDUFS6	1341432	5	BRCA	FOX
cg15020206	0.00049995	MRPL36	1342972	6	BRCA	FOX
cg15020206	0.00069993	CLPTM1L	1797926	11	BRCA	FOX
cg10606176	0.00019998	C4orf29	549268	6	BRCA	FOX
cg04103250	0.00069993	RAB18	2047070	17	BRCA	FOX
cg20555234	0.00059994	ZNF622	647721	5	BRCA	FOX
cg17516809	0.00069993	DHX37	2074326	9	BRCA	FOX
cg05610097	0.00049995	NUDCD3	160265	4	BRCA	FOX
cg24003866	0.00039996	TRAPPC11	333467	3	BRCA	FOX
cg24003866	0.00019998	ING2	511233	6	BRCA	FOX
cg25450819	0.00069993	NUP155	346570	3	BRCA	FOX
cg25450819	9.999e-05	C5orf42	468237	4	BRCA	FOX
cg25450819	0.00019998	NADKD1	1475509	12	BRCA	FOX
cg10196532	9.999e-05	RCBTB1	25078	1	BRCA	FOX
cg15687000	0.0009999	RGS21	6473829	20	BRCA	FOX
cg27031484	9.999e-05	UBE2H	89948	1	BRCA	FOX
cg14301191	0.00059994	RSPH3	805132	12	BRCA	FOX
cg18751231	0.00069993	GFM1	1141085	14	BRCA	FOX
cg12430062	0.00019998	ZNF18	1212199	13	BRCA	FOX
cg12430062	0.00089991	MAP2K4	1235645	14	BRCA	FOX
cg12430062	0.00019998	CDRT15P1	3239325	19	BRCA	FOX
cg13138552	0.00089991	LLPH	219064	3	BRCA	FOX
cg25287268	0.00029997	RCBTB1	534284	11	BRCA	FOX
cg11541547	0.00019998	COX7C	4391995	19	BRCA	FOX
cg18574274	0.00069993	RCOR1	633018	16	BRCA	FOX
cg17399143	0.00079992	MRPL32	62804	3	BRCA	FOX
cg00235460	0.00029997	OLA1	754051	10	BRCA	FOX
cg05459517	9.999e-05	ZHX2	2002	1	BRCA	FOX
cg02876221	0.00059994	NDUFC1	5676850	15	BRCA	FOX
cg13099374	0.00069993	ADCY10	432309	10	BRCA	FOX
cg24150385	9.999e-05	PSMD6	2533604	11	BRCA	FOX
cg24150385	0.00089991	TMF1	2558220	12	BRCA	FOX
cg24150385	0.00079992	UBA3	2586260	13	BRCA	FOX
cg13056524	0.00019998	CAP2	1945121	13	BRCA	FOX
cg27449150	0.00069993	GDAP2	274975	2	BRCA	FOX
cg20512044	0.00079992	ATP5S	444376	9	BRCA	FOX
cg20512044	0.00059994	C14orf166	1225898	17	BRCA	FOX
cg07045873	0.00039996	ERLEC1	1974413	4	BRCA	FOX
cg19090437	9.999e-05	PGM2	252516	3	BRCA	FOX
cg14306058	0.00039996	RAD23B	2031529	20	BRCA	FOX
cg17094249	0.00039996	RHCE	879705	18	BRCA	FOX
cg02527881	9.999e-05	KLHL18	387674	14	BRCA	FOX
cg17034203	0.00019998	SAMD11	175944	17	BRCA	FOX
cg17034203	0.00029997	LOC100130417	192279	19	BRCA	FOX
cg26775695	0.0009999	CHID1	314842	8	BRCA	FOX
cg14284257	0.00089991	PON2	4036	1	BRCA	FOX
cg12450823	0.00039996	TMEM150A	77543	6	BRCA	FOX
cg26196424	0.0009999	KIAA0586	278142	7	BRCA	FOX
cg00698444	0.0009999	CARKD	3356834	13	BRCA	FOX
cg10307052	9.999e-05	DHRS7B	3924	1	BRCA	FOX
cg10307052	0.0009999	AKAP10	1184412	14	BRCA	FOX
cg12588200	0.00049995	ELF1	183695	5	BRCA	FOX
cg20049005	0.00089991	MRPL23	57403	3	BRCA	FOX
cg20049005	0.00079992	KRTAP5-6	307480	18	BRCA	FOX
cg22328837	0.00029997	RUNX2	32205	1	BRCA	FOX
cg27087553	0.00019998	DKFZP686I15217	1807647	16	BRCA	FOX
cg14148156	0.00069993	CREB3	111962	13	BRCA	FOX
cg00558975	0.00019998	HIGD2A	235756	7	BRCA	FOX
cg13027851	0.0009999	TBC1D8	665946	14	BRCA	FOX
cg07522403	9.999e-05	GUSB	658682	12	BRCA	FOX
cg19960114	0.00049995	AP4E1	904768	16	BRCA	FOX
cg14691364	0.00069993	GCC1	1060411	3	BRCA	FOX
cg19970883	0.00059994	AQR	179421	3	BRCA	FOX
cg19970883	9.999e-05	EMC4	565327	12	BRCA	FOX
cg03155345	0.00079992	WDR1	1523836	4	BRCA	FOX
cg11468953	0.00019998	PTPRJ	32842	1	BRCA	FOX
cg04462561	0.00019998	SPATA13	6919	1	BRCA	FOX
cg26562772	0.00019998	DUSP10	20370	1	BRCA	FOX
cg16171771	0.00079992	C3orf35	3240049	19	BRCA	FOX
cg12968800	0.00079992	PLGLA	1563123	15	BRCA	FOX
cg12775223	0.00039996	DGCR6	362463	9	BRCA	FOX
cg24096323	0.00039996	KIAA0247	50702	1	BRCA	FOXL1
cg24096323	0.00059994	CCDC177	91094	3	BRCA	FOXL1
cg24096323	9.999e-05	PLEKHD1	177541	5	BRCA	FOXL1
cg24096323	9.999e-05	SLC39A9	263627	7	BRCA	FOXL1
cg24096323	9.999e-05	EXD2	470529	11	BRCA	FOXL1
cg24096323	9.999e-05	COX16	697434	15	BRCA	FOXL1
cg08629176	0.00019998	MSI2	88231	1	BRCA	FOXL1
cg00732656	0.00019998	SIAH2	21448	1	BRCA	FOXL1
cg00732656	0.00019998	CLRN1-AS1	110456	3	BRCA	FOXL1
cg00732656	0.00019998	SELT	138747	4	BRCA	FOXL1
cg00732656	0.00019998	CLRN1	199733	7	BRCA	FOXL1
cg00732656	9.999e-05	MED12L	343636	9	BRCA	FOXL1
cg17751414	9.999e-05	TRMT1L	506059	4	BRCA	FOXL1
cg17751414	0.00019998	C1orf27	712599	9	BRCA	FOXL1
cg17751414	9.999e-05	EDEM3	908248	12	BRCA	FOXL1
cg18997901	9.999e-05	MYO6	2411	1	BRCA	FOXL1
cg18997901	0.00079992	IMPG1	321013	4	BRCA	FOXL1
cg03987648	0.0009999	CLGN	390043	4	BRCA	FOXL1
cg03987648	9.999e-05	ELMOD2	486540	6	BRCA	FOXL1
cg03987648	9.999e-05	USP38	3147298	20	BRCA	FOXL1
cg12129839	9.999e-05	SLC39A11	1507335	4	BRCA	FOXL1
cg12129839	9.999e-05	COG1	1607655	6	BRCA	FOXL1
cg22864500	0.00069993	RBKS	378722	5	BRCA	FOXL1
cg25893560	0.0009999	ARHGAP32	158240	6	BRCA	FOXL1
cg05048475	0.00029997	KIAA1324	186018	13	BRCA	FOXL1
cg00484803	9.999e-05	GPD2	95665	2	BRCA	FOXL1
cg25025181	9.999e-05	SMYD3	202203	1	BRCA	FOXL1
cg25025181	0.00029997	KIF26B	569115	6	BRCA	FOXL1
cg25025181	0.0009999	ADSS	1763073	19	BRCA	FOXL1
cg17790159	0.00059994	RGL2	131018	14	BRCA	FOXL1
cg09582738	0.00019998	UBTD2	46358	1	BRCA	FOXL1
cg03900241	0.00019998	ZNF622	3218964	15	BRCA	FOXL1
cg10280007	9.999e-05	SEC23IP	1634874	14	BRCA	FOXL1
cg27405946	9.999e-05	CHPT1	4648	1	BRCA	FOXL1
cg22372968	0.00029997	CTBS	184172	4	BRCA	FOXL1
cg22372968	0.00069993	RPF1	279415	8	BRCA	FOXL1
cg07958689	0.00019998	KRT10	31687	3	BRCA	FOXL1
cg07045873	0.00039996	ERLEC1	1974413	4	BRCA	FOXL1
cg14058239	9.999e-05	SLC39A6	3128	1	BRCA	GATA
cg14058239	9.999e-05	ELP2	3608	2	BRCA	GATA
cg10647547	0.00049995	MLPH	1947260	17	BRCA	GATA
cg10647547	0.00089991	PRLH	2027424	18	BRCA	GATA
cg10647547	0.00069993	RAB17	2051976	19	BRCA	GATA
cg10647547	9.999e-05	LRRFIP1	2088431	20	BRCA	GATA
cg25306932	9.999e-05	FAM63A	151402	16	BRCA	GATA
cg25306932	9.999e-05	ANXA9	177757	18	BRCA	GATA
cg04280772	0.00049995	COPS8	2621276	17	BRCA	GATA
cg16013309	9.999e-05	CXXC5	45456	1	BRCA	GATA
cg16013309	0.00059994	SLC23A1	354935	11	BRCA	GATA
cg17740401	0.00019998	CDK5RAP3	62396	3	BRCA	GATA
cg17740401	0.00019998	PNPO	91936	7	BRCA	GATA
cg18809597	9.999e-05	OAZ3	9528	1	BRCA	GATA
cg18809597	0.00059994	RORC	49892	5	BRCA	GATA
cg18809597	9.999e-05	RIIAD1	54646	6	BRCA	GATA
cg18809597	0.00049995	THEM4	133700	11	BRCA	GATA
cg17749454	9.999e-05	ARMC7	4147	1	BRCA	GATA
cg17749454	0.00069993	NT5C	25955	3	BRCA	GATA
cg17749454	0.00019998	ATP5H	58859	6	BRCA	GATA
cg17749454	0.00049995	SUMO2	77163	7	BRCA	GATA
cg17749454	0.00059994	ICT1	93153	8	BRCA	GATA
cg17749454	0.00089991	MRPS7	155814	13	BRCA	GATA
cg17749454	0.00069993	MIF4GD	164391	14	BRCA	GATA
cg17749454	9.999e-05	KIAA0195	350729	20	BRCA	GATA
cg09560658	0.00089991	NPNT	152914	1	BRCA	GATA
cg09560658	9.999e-05	TBCK	199366	2	BRCA	GATA
cg09560658	0.00019998	AIMP1	267254	3	BRCA	GATA
cg09560658	9.999e-05	INTS12	339630	5	BRCA	GATA
cg01901579	0.00049995	SERPINA5	567908	14	BRCA	GATA
cg01901579	0.00039996	SERPINA4	587888	15	BRCA	GATA
cg01901579	0.00019998	SERPINA11	696608	18	BRCA	GATA
cg03103549	9.999e-05	C20orf26	17677	2	BRCA	GATA
cg03103549	0.00049995	LINC00493	1467406	16	BRCA	GATA
cg23956680	0.00049995	NPEPPS	299303	6	BRCA	GATA
cg23956680	0.00089991	GOSR2	300532	7	BRCA	GATA
cg23956680	0.00059994	WNT3	404936	9	BRCA	GATA
cg23956680	0.00079992	NSF	599616	14	BRCA	GATA
cg23956680	0.00079992	ARL17A	643930	18	BRCA	GATA
cg17176029	0.00069993	COG2	2470	1	BRCA	GATA
cg12930753	0.00049995	PLEKHF2	21377	1	BRCA	GATA
cg02321903	9.999e-05	VPS37C	2859	1	BRCA	GATA
cg02321903	9.999e-05	DDB1	168966	7	BRCA	GATA
cg02321903	0.00039996	DAK	174597	8	BRCA	GATA
cg16520191	0.00089991	LINC00593	538542	11	BRCA	GATA
cg13433729	9.999e-05	EZR	7448	1	BRCA	GATA
cg13433729	0.00029997	TULP4	498198	9	BRCA	GATA
cg06105093	0.00079992	GPR139	500609	10	BRCA	GATA
cg06105093	0.00079992	COQ7	505178	11	BRCA	GATA
cg06105093	9.999e-05	GP2	754344	14	BRCA	GATA
cg06105093	0.00029997	UMOD	779546	16	BRCA	GATA
cg21862081	0.00039996	GSTZ1	17542	2	BRCA	GATA
cg12716367	0.00069993	PCM1	154889	3	BRCA	GATA
cg12716367	0.00039996	VPS37A	493190	9	BRCA	GATA
cg20239391	9.999e-05	ELMO2	4538	1	BRCA	GATA
cg20239391	0.00039996	TP53RK	287346	8	BRCA	GATA
cg20239391	0.00029997	SLC2A10	307546	9	BRCA	GATA
cg20239391	9.999e-05	ZMYND8	837160	17	BRCA	GATA
cg02631092	0.00019998	GBF1	97093	5	BRCA	GATA
cg02631092	0.00069993	LDB1	222138	14	BRCA	GATA
cg02631092	0.00069993	HPS6	277224	15	BRCA	GATA
cg02631092	9.999e-05	ARL3	371840	18	BRCA	GATA
cg06881965	0.00019998	RDH11	1437496	17	BRCA	GATA
cg01715680	9.999e-05	UBR7	49214	2	BRCA	GATA
cg01715680	0.00019998	C14orf142	51917	3	BRCA	GATA
cg01715680	0.00039996	TMEM251	74001	4	BRCA	GATA
cg01715680	9.999e-05	GOLGA5	425909	11	BRCA	GATA
cg01715680	9.999e-05	OTUB2	767346	18	BRCA	GATA
cg24435939	9.999e-05	LMLN	493902	10	BRCA	GATA
cg24435939	0.00019998	PIGX	753625	18	BRCA	GATA
cg03340408	9.999e-05	IPO9	141979	2	BRCA	GATA
cg03340408	9.999e-05	TIMM17A	268310	9	BRCA	GATA
cg03340408	0.00039996	GPR37L1	435720	15	BRCA	GATA
cg03340408	9.999e-05	ARL8A	457557	16	BRCA	GATA
cg11261691	9.999e-05	KIF3B	16927	1	BRCA	GATA
cg11261691	0.00019998	POFUT1	118747	3	BRCA	GATA
cg16798825	0.00059994	CD9	64553	2	BRCA	GATA
cg16798825	0.00019998	SCNN1A	99276	4	BRCA	GATA
cg17292100	0.0009999	SPAG1	80031	2	BRCA	GATA
cg17292100	0.00039996	VPS13B	1101701	12	BRCA	GATA
cg17292100	0.00049995	RRM2B	2000463	19	BRCA	GATA
cg20197756	0.00019998	PVT1	615048	4	BRCA	GATA
cg20197756	9.999e-05	FAM84B	621018	5	BRCA	GATA
cg12637615	9.999e-05	DYX1C1	1532013	17	BRCA	GATA
cg08842287	0.00049995	ZNF174	295827	10	BRCA	GATA
cg08842287	0.00019998	ZSCAN32	295992	11	BRCA	GATA
cg18332838	0.00019998	KIAA0196	594676	3	BRCA	GATA
cg18332838	9.999e-05	FAM84B	871972	7	BRCA	GATA
cg18332838	0.00019998	RNF139	1211729	11	BRCA	GATA
cg22864500	0.00069993	RBKS	378722	5	BRCA	GATA
cg06092178	9.999e-05	MAPKAPK3	53922	2	BRCA	GATA
cg06092178	0.00059994	NPRL2	320368	8	BRCA	GATA
cg17063452	9.999e-05	FBXW4	4295	1	BRCA	GATA
cg17063452	0.00029997	DPCD	102357	4	BRCA	GATA
cg17063452	9.999e-05	POLL	102419	5	BRCA	GATA
cg17063452	0.0009999	C10orf76	301347	8	BRCA	GATA
cg17063452	0.00059994	BTRC	336621	9	BRCA	GATA
cg17063452	9.999e-05	HPS6	374676	10	BRCA	GATA
cg17063452	0.00019998	LDB1	424275	11	BRCA	GATA
cg23111196	0.00029997	SMIM15	144960	2	BRCA	GATA
cg05048475	0.00029997	KIAA1324	186018	13	BRCA	GATA
cg26575622	9.999e-05	DUSP13	1003487	8	BRCA	GATA
cg26575622	0.00019998	KAT6B	1274016	10	BRCA	GATA
cg26575622	0.00019998	DLG5	1707347	11	BRCA	GATA
cg26575622	0.00019998	ZMIZ1	2956333	17	BRCA	GATA
cg13587665	9.999e-05	KIAA1257	556495	12	BRCA	GATA
cg27583655	0.00029997	SMIM15	1331776	8	BRCA	GATA
cg17901924	0.00019998	TSNAX	1460018	11	BRCA	GATA
cg17901924	0.00019998	EXOC8	1650839	17	BRCA	GATA
cg00484803	9.999e-05	GPD2	95665	2	BRCA	GATA
cg04365699	9.999e-05	ACTL6A	1959710	9	BRCA	GATA
cg06719334	0.00059994	PMM2	1390361	6	BRCA	GATA
cg06719334	0.00029997	USP7	1529234	8	BRCA	GATA
cg06719334	0.00079992	FAM86A	2353518	10	BRCA	GATA
cg18192987	0.00049995	SPOPL	5995123	16	BRCA	GATA
cg16325421	0.00069993	TAF4	170784	1	BRCA	GATA
cg16325421	0.00049995	LSM14B	227435	2	BRCA	GATA
cg08825075	0.00069993	SLX4	273123	5	BRCA	GATA
cg08825075	0.00069993	NAA60	408494	11	BRCA	GATA
cg20616821	9.999e-05	MAGI3	5346	1	BRCA	GATA
cg15332359	0.00029997	RNF139	730934	10	BRCA	GATA
cg16205958	0.00019998	PHAX	1283359	4	BRCA	GATA
cg02852529	0.00049995	FANCF	2589875	18	BRCA	GATA
cg24784129	0.00049995	DYX1C1	1415125	16	BRCA	GATA
cg02512867	0.00089991	SMIM15	6585	1	BRCA	GATA
cg02512867	0.00069993	ZSWIM6	163211	2	BRCA	GATA
cg05977696	0.00049995	STAM2	1636823	7	BRCA	GATA
cg12797828	0.00079992	DCAF13	2093985	10	BRCA	GATA
cg04067249	0.00059994	ELOVL5	116121	2	BRCA	GATA
cg07891044	9.999e-05	TRMT12	213074	2	BRCA	GATA
cg07891044	9.999e-05	RNF139	237034	3	BRCA	GATA
cg07891044	9.999e-05	KIAA0196	854087	17	BRCA	GATA
cg07891044	0.00059994	NSMCE2	854109	18	BRCA	GATA
cg19948255	0.00029997	SNAP29	29098	1	BRCA	GATA
cg19948255	0.00019998	PI4KA	29290	2	BRCA	GATA
cg19948255	0.00079992	LOC400891	157857	13	BRCA	GATA
cg06720544	0.00019998	SPRED2	18637	1	BRCA	GATA
cg01617018	0.00039996	TBX6	12926	4	BRCA	GATA
cg17790159	0.00059994	RGL2	131018	14	BRCA	GATA
cg25232510	0.00049995	ST3GAL1	277959	4	BRCA	GATA
cg25232510	0.00049995	HPYR1	732496	9	BRCA	GATA
cg25232510	0.00039996	TRAPPC9	6995126	19	BRCA	GATA
cg08936501	0.00029997	TRIM45	58240	2	BRCA	GATA
cg08041603	9.999e-05	USP35	183864	2	BRCA	GATA
cg08041603	9.999e-05	KCTD21	194216	4	BRCA	GATA
cg08041603	9.999e-05	ALG8	243181	5	BRCA	GATA
cg08041603	9.999e-05	NDUFC2	302615	7	BRCA	GATA
cg00777445	0.00029997	LUC7L3	173430	5	BRCA	GATA
cg00777445	9.999e-05	MBTD1	324419	12	BRCA	GATA
cg00777445	0.0009999	UTP18	367539	15	BRCA	GATA
cg00777445	9.999e-05	COX11	4075706	20	BRCA	GATA
cg19609644	0.00049995	TRMT12	249599	2	BRCA	GATA
cg19609644	0.00049995	MTSS1	355364	7	BRCA	GATA
cg20268352	0.00039996	BZW1	63324	2	BRCA	GATA
cg15375344	0.00079992	AGGF1	271723	6	BRCA	GATA
cg15375344	0.00039996	TBCA	474146	10	BRCA	GATA
cg15375344	0.00069993	AP3B1	992489	14	BRCA	GATA
cg06442240	0.00019998	ITPRIPL2	3973	1	BRCA	GATA
cg06442240	0.00079992	NOMO3	2802838	20	BRCA	GATA
cg11201398	0.00079992	SLC24A5	521664	2	BRCA	GATA
cg13477812	0.00019998	CCDC110	42592	2	BRCA	GATA
cg13477812	0.00019998	SNX25	193618	8	BRCA	GATA
cg09561365	0.00029997	ATXN10	390922	9	BRCA	GATA
cg09561365	9.999e-05	ARHGAP8	494417	10	BRCA	GATA
cg09561365	9.999e-05	PRR5-ARHGAP8	555630	12	BRCA	GATA
cg23050394	0.00049995	PRRC1	3253581	19	BRCA	GATA
cg14054283	9.999e-05	AUP1	535297	10	BRCA	GATA
cg14054283	0.0009999	MRPL19	581636	13	BRCA	GATA
cg13752545	0.00049995	DCAF10	216457	3	BRCA	GATA
cg02470179	0.00049995	CNOT10	1146221	11	BRCA	GATA
cg25814149	9.999e-05	C6orf70	731072	8	BRCA	GATA
cg17514199	0.00059994	LGALS8	1362182	8	BRCA	GATA
cg18099423	0.00089991	POLR3A	991025	4	BRCA	GATA
cg12946440	0.00019998	FTSJ2	528259	11	BRCA	GATA
cg12946440	0.00029997	BRAT1	828579	18	BRCA	GATA
cg12946440	0.00029997	IQCE	845058	19	BRCA	GATA
cg18336854	0.00049995	VPS37A	1544833	8	BRCA	GATA
cg24686845	0.00029997	VEZT	912769	12	BRCA	GATA
cg08159033	0.00039996	LARP1B	10698596	20	BRCA	GATA
cg27431182	0.00019998	ZNF670	1742622	18	BRCA	GATA
cg14286373	0.00069993	NUP37	223985	6	BRCA	GATA
cg14286373	0.0009999	ARL1	486802	11	BRCA	GATA
cg15825304	0.00089991	PASK	568982	20	BRCA	GATA
cg26787863	9.999e-05	PPP1R15B	94476	3	BRCA	GATA
cg04119852	0.00029997	DNAJC19	2133040	16	BRCA	GATA
cg16765393	9.999e-05	IQCE	244113	5	BRCA	GATA
cg09386620	0.00029997	AAMP	903087	13	BRCA	GATA
cg09386620	0.00089991	XRCC5	1250196	18	BRCA	GATA
cg13396713	0.00049995	GLOD4	175912	5	BRCA	GATA
cg13396713	0.00069993	C17orf97	244900	9	BRCA	GATA
cg11061946	0.00069993	TTLL1	64135	2	BRCA	GATA
cg22235258	0.00059994	PDHX	262274	4	BRCA	GATA
cg22235258	9.999e-05	CAPRIN1	600873	9	BRCA	GATA
cg22235258	0.00069993	LDLRAD3	1290209	18	BRCA	GATA
cg12793314	0.00029997	GSTA3	365059	12	BRCA	GATA
cg06635849	0.0009999	SNX24	426071	5	BRCA	GATA
cg00797102	0.00079992	COG1	3020988	14	BRCA	GATA
cg07347205	0.00029997	ZFPM1	1360739	19	BRCA	GATA
cg02609279	0.00089991	ITGA4	4332	1	BRCA	GATA
cg08988420	0.00039996	SNX25	193600	8	BRCA	GATA
cg12720921	0.00059994	RHOH	111929	2	BRCA	GATA
cg10556636	0.00079992	ZMIZ1	2786603	17	BRCA	GATA
cg27239243	0.00079992	CNOT11	76521	4	BRCA	GATA
cg27373390	0.00029997	EPM2AIP1	60240	2	BRCA	GATA
cg27373390	0.0009999	CLASP2	3335330	18	BRCA	GATA
cg27215768	0.00019998	TLL2	151464	3	BRCA	GATA
cg17546376	0.00089991	ZNF619	1648742	16	BRCA	GATA
cg03239970	0.00039996	FA2H	280205	8	BRCA	GATA
cg22764535	0.00089991	THAP4	256768	10	BRCA	GATA
cg22372968	0.00029997	CTBS	184172	4	BRCA	GATA
cg22372968	0.00069993	RPF1	279415	8	BRCA	GATA
cg25156528	0.00019998	VIMP	487858	10	BRCA	GATA
cg27063969	9.999e-05	RARS	1220502	15	BRCA	GATA
cg07603685	0.00069993	FAM183A	455496	15	BRCA	GATA
cg15947910	0.00079992	RASL11B	1980299	19	BRCA	GATA
cg24032056	9.999e-05	KRR1	56285	1	BRCA	GATA
cg24032056	0.00049995	ATXN7L3B	1030152	11	BRCA	GATA
cg26205890	0.00089991	EXOC7	124957	13	BRCA	GATA
cg12339834	0.00089991	LOC728613	1280581	7	BRCA	GATA
cg05855983	9.999e-05	RAB18	2162208	18	BRCA	GATA
cg10955669	9.999e-05	SHOC2	126265	4	BRCA	GATA
cg24003866	0.00039996	TRAPPC11	333467	3	BRCA	GATA
cg24003866	0.00019998	ING2	511233	6	BRCA	GATA
cg10196532	9.999e-05	RCBTB1	25078	1	BRCA	GATA
cg04479876	0.00049995	NADKD1	2237477	16	BRCA	GATA
cg03649855	0.00019998	SLC35B2	1351104	19	BRCA	GATA
cg24633312	9.999e-05	C7orf25	328936	4	BRCA	GATA
cg24633312	0.0009999	CDK13	3168895	20	BRCA	GATA
cg27449150	0.00069993	GDAP2	274975	2	BRCA	GATA
cg19090437	9.999e-05	PGM2	252516	3	BRCA	GATA
cg04556393	0.00019998	ADCY10	33521	1	BRCA	GATA
cg06368618	0.00079992	COX15	280992	8	BRCA	GATA
cg01094891	0.00029997	POP4	950946	8	BRCA	GATA
cg27087553	0.00019998	DKFZP686I15217	1807647	16	BRCA	GATA
cg22918560	0.0009999	BNIP3	19729	1	BRCA	GATA
cg22918560	0.00069993	PPP2R2D	22169	2	BRCA	GATA
cg23975425	0.00019998	BOD1	137019	2	BRCA	GATA
cg08243465	0.00069993	GNAS	1140758	17	BRCA	GATA
cg23721254	0.00049995	UBA3	1408574	9	BRCA	GATA
cg04462561	0.00019998	SPATA13	6919	1	BRCA	GATA
cg12930176	0.00069993	PDE6D	601107	18	BRCA	GATA
cg11127874	0.00039996	TUT1	144112	5	BRCA	GATA
cg11127874	0.0009999	INTS5	205777	14	BRCA	GATA
cg03893663	0.0009999	C11orf65	1728859	17	BRCA	GATA
cg09402314	9.999e-05	CRAMP1L	3555	1	BRCA	HLF
cg09402314	9.999e-05	HN1L	60080	3	BRCA	HLF
cg20652822	0.00059994	AFMID	318076	8	BRCA	HLF
cg20652822	0.00039996	SYNGR2	336803	10	BRCA	HLF
cg20652822	9.999e-05	CANT1	504423	15	BRCA	HLF
cg20672549	9.999e-05	WIBG	110446	13	BRCA	HLF
cg20672549	0.00029997	NABP2	185980	18	BRCA	HLF
cg20672549	0.00059994	DNAJC14	207801	20	BRCA	HLF
cg24435939	9.999e-05	LMLN	493902	10	BRCA	HLF
cg24435939	0.00019998	PIGX	753625	18	BRCA	HLF
cg04673465	0.00039996	CDS1	17191	1	BRCA	HLF
cg26123763	0.00069993	SELT	194976	5	BRCA	HLF
cg22697216	0.00059994	KAT6B	276484	6	BRCA	HLF
cg22697216	0.00019998	AP3M1	964099	11	BRCA	HLF
cg25950520	0.00059994	EPB41L5	202212	5	BRCA	HLF
cg06524192	0.00029997	USP7	1414974	8	BRCA	HLF
cg06524192	0.00089991	UBN1	2713490	17	BRCA	HLF
cg18099423	0.00089991	POLR3A	991025	4	BRCA	HLF
cg00936935	0.00069993	PARG	541931	9	BRCA	HLF
cg00936935	0.00079992	CSTF2T	1187455	14	BRCA	HLF
cg24686845	0.00029997	VEZT	912769	12	BRCA	HLF
cg04742384	0.00019998	CSTF1	391011	5	BRCA	HLF
cg13396713	0.00049995	GLOD4	175912	5	BRCA	HLF
cg13396713	0.00069993	C17orf97	244900	9	BRCA	HLF
cg17352215	0.00029997	SEMA4B	29696	1	BRCA	HLF
cg17516571	0.00049995	PRKDC	711483	6	BRCA	HLF
cg17516571	9.999e-05	KIAA0146	958222	8	BRCA	HLF
cg17516571	0.00049995	SGK196	6635569	20	BRCA	HLF
cg07364927	0.00059994	GALNT2	90022	1	BRCA	HLF
cg07364927	0.00039996	URB2	545611	5	BRCA	HLF
cg07364927	0.00029997	TAF5L	545798	6	BRCA	HLF
cg07364927	0.00069993	TTC13	807024	12	BRCA	HLF
cg07259418	9.999e-05	PSMD6	133298	2	BRCA	HLF
cg17516809	0.00069993	DHX37	2074326	9	BRCA	HLF
cg00589181	0.00089991	ITGB5	23748	1	BRCA	HLF
cg25064052	0.00039996	ANXA10	2797536	15	BRCA	HLF
cg25306932	9.999e-05	FAM63A	151402	16	BRCA	HNF1B
cg25306932	9.999e-05	ANXA9	177757	18	BRCA	HNF1B
cg02480685	9.999e-05	PLEKHF2	17580	1	BRCA	HNF1B
cg02480685	0.00059994	TP53INP1	201914	4	BRCA	HNF1B
cg25998745	9.999e-05	PTK2	17212	1	BRCA	HNF1B
cg25998745	9.999e-05	TRAPPC9	559946	10	BRCA	HNF1B
cg00051307	0.00039996	UTP15	337404	6	BRCA	HNF1B
cg00051307	9.999e-05	GFM2	1538848	16	BRCA	HNF1B
cg11680908	9.999e-05	CDK7	488395	6	BRCA	HNF1B
cg11680908	0.00069993	TAF9	620417	8	BRCA	HNF1B
cg11680908	0.00059994	GTF2H2C	813805	11	BRCA	HNF1B
cg16025492	0.00079992	FEM1C	115842	1	BRCA	HNF1B
cg16025492	9.999e-05	PGGT1B	166178	3	BRCA	HNF1B
cg16025492	0.00029997	TMED7	196984	5	BRCA	HNF1B
cg16025492	9.999e-05	COMMD10	655978	12	BRCA	HNF1B
cg16025492	9.999e-05	YTHDC2	1915356	15	BRCA	HNF1B
cg16025492	0.00019998	REEP5	2506716	19	BRCA	HNF1B
cg16025492	0.00029997	DTWD2	3559491	20	BRCA	HNF1B
cg19091779	0.0009999	KIAA1467	2773	1	BRCA	HNF1B
cg19091779	0.00089991	HEBP1	46845	3	BRCA	HNF1B
cg08824221	9.999e-05	METTL15	712423	10	BRCA	HNF1B
cg16426034	0.00019998	C11orf58	1030543	6	BRCA	HNF1B
cg16426034	0.00059994	COPB1	1208162	10	BRCA	HNF1B
cg01303222	0.00019998	OCEL1	13670	2	BRCA	HNF1B
cg14585513	9.999e-05	HIST1H2BH	2180	1	BRCA	HNF1B
cg14585513	0.00049995	HIST1H3F	3224	2	BRCA	HNF1B
cg14585513	0.00019998	HIST1H3G	17551	5	BRCA	HNF1B
cg14585513	0.00019998	HIST1H1D	18843	6	BRCA	HNF1B
cg14585513	0.00019998	HIST1H3E	28676	8	BRCA	HNF1B
cg14585513	9.999e-05	HIST1H2AE	36911	10	BRCA	HNF1B
cg14585513	9.999e-05	HIST1H2BG	37187	11	BRCA	HNF1B
cg08155249	0.00039996	GFM2	1143105	12	BRCA	HNF1B
cg17939040	0.00049995	MRM1	545564	9	BRCA	HNF1B
cg17939040	0.00019998	ZNHIT3	661482	15	BRCA	HNF1B
cg09208942	0.00019998	PSMC6	379248	8	BRCA	HNF1B
cg09208942	0.00029997	TMX1	1087760	15	BRCA	HNF1B
cg13752545	0.00049995	DCAF10	216457	3	BRCA	HNF1B
cg03752741	9.999e-05	WDR73	1028470	17	BRCA	HNF1B
cg18099423	0.00089991	POLR3A	991025	4	BRCA	HNF1B
cg26010756	0.00059994	SLC35B3	704664	13	BRCA	HNF1B
cg18450130	0.00049995	LINC00638	256344	8	BRCA	HNF1B
cg08443563	0.00069993	LOC541471	204118	3	BRCA	HNF1B
cg13320436	0.00049995	TCEA1	203005	3	BRCA	HNF1B
cg02552189	0.00019998	CUL3	1543257	15	BRCA	HNF1B
cg18589504	0.00079992	METTL6	613547	12	BRCA	HNF1B
cg26205890	0.00089991	EXOC7	124957	13	BRCA	HNF1B
cg11554249	0.00019998	GPD2	96657	2	BRCA	HNF1B
cg20555234	0.00059994	ZNF622	647721	5	BRCA	HNF1B
cg10955669	9.999e-05	SHOC2	126265	4	BRCA	HNF1B
cg10196532	9.999e-05	RCBTB1	25078	1	BRCA	HNF1B
cg17399143	0.00079992	MRPL32	62804	3	BRCA	HNF1B
cg24150385	9.999e-05	PSMD6	2533604	11	BRCA	HNF1B
cg24150385	0.00089991	TMF1	2558220	12	BRCA	HNF1B
cg24150385	0.00079992	UBA3	2586260	13	BRCA	HNF1B
cg17094249	0.00039996	RHCE	879705	18	BRCA	HNF1B
cg10307052	9.999e-05	DHRS7B	3924	1	BRCA	HNF1B
cg10307052	0.0009999	AKAP10	1184412	14	BRCA	HNF1B
cg17806482	0.00079992	THAP5	601889	14	BRCA	HNF1B
cg10754794	0.00059994	HECTD2	672440	11	BRCA	MEF2A
cg10754794	9.999e-05	EXOC6	674646	12	BRCA	MEF2A
cg02007217	9.999e-05	GPR39	2101	1	BRCA	MEF2A
cg12930753	0.00049995	PLEKHF2	21377	1	BRCA	MEF2A
cg26371913	9.999e-05	STC2	13769	1	BRCA	MEF2A
cg26371913	9.999e-05	LOC285593	265691	5	BRCA	MEF2A
cg26371913	0.00059994	SNORA74B	293224	6	BRCA	MEF2A
cg26371913	0.00089991	BOD1	302711	7	BRCA	MEF2A
cg02321903	9.999e-05	VPS37C	2859	1	BRCA	MEF2A
cg02321903	9.999e-05	DDB1	168966	7	BRCA	MEF2A
cg02321903	0.00039996	DAK	174597	8	BRCA	MEF2A
cg20672549	9.999e-05	WIBG	110446	13	BRCA	MEF2A
cg20672549	0.00029997	NABP2	185980	18	BRCA	MEF2A
cg20672549	0.00059994	DNAJC14	207801	20	BRCA	MEF2A
cg13241663	0.00019998	LIG3	181982	3	BRCA	MEF2A
cg13241663	0.00019998	RFFL	228045	6	BRCA	MEF2A
cg13241663	0.00049995	RAD51D	307965	7	BRCA	MEF2A
cg06915192	0.00059994	LOC285692	2320238	17	BRCA	MEF2A
cg23501468	0.00019998	PSEN1	3080	1	BRCA	MEF2A
cg05048475	0.00029997	KIAA1324	186018	13	BRCA	MEF2A
cg10013324	0.00039996	UBN1	1433116	8	BRCA	MEF2A
cg10013324	0.00089991	TMEM186	2556310	14	BRCA	MEF2A
cg04926380	9.999e-05	TP53I11	758334	12	BRCA	MEF2A
cg14255981	0.00019998	C12orf73	1054680	14	BRCA	MEF2A
cg14585513	9.999e-05	HIST1H2BH	2180	1	BRCA	MEF2A
cg14585513	0.00049995	HIST1H3F	3224	2	BRCA	MEF2A
cg14585513	0.00019998	HIST1H3G	17551	5	BRCA	MEF2A
cg14585513	0.00019998	HIST1H1D	18843	6	BRCA	MEF2A
cg14585513	0.00019998	HIST1H3E	28676	8	BRCA	MEF2A
cg14585513	9.999e-05	HIST1H2AE	36911	10	BRCA	MEF2A
cg14585513	9.999e-05	HIST1H2BG	37187	11	BRCA	MEF2A
[truncated: 11,733 more rows]
