# Supplementary material for: Inferring regulatory element landscapes and transcription factor networks from cancer methylomes
Source: Genome Biol. 2015 May 21;16(1):105. doi: 10.1186/s13059-015-0668-3 (PMC4460959; doi:10.1186/s13059-015-0668-3)
Supplement: Additional file 13: — Overlapping analysis between putative probe-gene pairs in BRCA and interactions from ChIA-PET data from the MCF7 breast cancer cell line. A list of putative probe-gene pairs in BRCA that overlap with interactions from ChIA-PET data from the MCF7 cell line is provided. The bar graph shows the comparison of the number of probe-gene pairs identified within MCF7 ChIA-PET data using the putative pairs from BRCA vs. random pairs. The random pairs were generated by randomly selecting the same number of probes from the set of distal enhancer probes, and pairing each with one or more of the 20 adjacent genes; the number of links made for each random probe was identical to the corresponding ‘true’ probe. Thus, the random linkage set has both the same number of probes and the same number of linked genes as the true set. One hundred such random datasets were generated to arrive at a 95 % CI (+/-1.96* SD). [file 13059_2015_668_MOESM13_ESM.xlsx]

## Sheet: probe-gene pair
Putative probe-gene pair that verified by MCF7 ChIP-PET
GENEID	Probe	interaction in MCF7 ChIP-PET
EFNA1	cg00149684	chr1:155048760..155110957_chr1:155090384..155122831;chr1:155048760..155110957_chr1:155090384..155122831
SLC50A1	cg00149684	chr1:155048760..155110957_chr1:155090384..155122831;chr1:155048760..155110957_chr1:155090384..155122831;chr1:155048760..155110957_chr1:155090384..155122831
PMEPA1	cg00177431	chr20:56223720..56377490_chr20:56257781..56396306;chr20:56223720..56377490_chr20:56257781..56396306;chr20:56223720..56377490_chr20:56257781..56396306;chr20:56223720..56377490_chr20:56257781..56396306
ZNF703	cg00225196	chr8:37546019..37569380_chr8:37551408..37575384
CCND1	cg00347938	chr11:69443801..69488381_chr11:69448764..69495683
ORAOV1	cg00347938	chr11:69443801..69488381_chr11:69448764..69495683;chr11:69443801..69488381_chr11:69448764..69495683;chr11:69443801..69488381_chr11:69448764..69495683;chr11:69443801..69488381_chr11:69448764..69495683;chr11:69443801..69488381_chr11:69448764..69495683
GPD2	cg00484803	chr2:157188226..157204758_chr2:157286453..157300129;chr2:157188226..157204758_chr2:157286453..157300129;chr2:157188226..157204758_chr2:157286453..157300129
SIAH2	cg00732656	chr3:150449747..150487747_chr3:150464506..150493348
CCND1	cg00953256	chr11:69443801..69488381_chr11:69448764..69495683
ORAOV1	cg00953256	chr11:69443801..69488381_chr11:69448764..69495683;chr11:69443801..69488381_chr11:69448764..69495683;chr11:69443801..69488381_chr11:69448764..69495683;chr11:69443801..69488381_chr11:69448764..69495683;chr11:69443801..69488381_chr11:69448764..69495683
PEX10	cg01065210	chr1:2320529..2339765_chr1:2330143..2344854;chr1:2320529..2339765_chr1:2330143..2344854
RER1	cg01065210	chr1:2320529..2339765_chr1:2330143..2344854;chr1:2320529..2339765_chr1:2330143..2344854
OCEL1	cg01303222	chr19:17335733..17340958_chr19:17343582..17351324
TBX6	cg01617018	chr16:30051877..30121381_chr16:30069764..30137984;chr16:30051877..30121381_chr16:30069764..30137984
THBS1	cg01637789	chr15:39871548..39892387_chr15:39874078..39894986;chr15:39871548..39892387_chr15:39874078..39894986
POR	cg01676795	chr7:75540233..75546340_chr7:75584794..75590903
GSE1	cg01727408	chr16:85445151..85626440_chr16:85450299..85682806;chr16:85445151..85626440_chr16:85450299..85682806;chr16:85445151..85626440_chr16:85450299..85682806
BHLHE40	cg01864791	chr3:5015899..5031113_chr3:5019799..5043864;chr3:5015899..5031113_chr3:5019799..5043864
TLE3	cg02009766	chr15:70369170..70391498_chr15:70377966..70394426;chr15:70369170..70391498_chr15:70377966..70394426;chr15:70369170..70391498_chr15:70377966..70394426;chr15:70369170..70391498_chr15:70377966..70394426;chr15:70369170..70391498_chr15:70377966..70394426;chr15:70369170..70391498_chr15:70377966..70394426;chr15:70369170..70391498_chr15:70377966..70394426;chr15:70369170..70391498_chr15:70377966..70394426
PCBP1	cg02039404	chr2:70305407..70322012_chr2:70366497..70374378
BHLHE40	cg02220837	chr3:5015899..5031113_chr3:5019799..5043864;chr3:5015899..5031113_chr3:5019799..5043864
DSTN	cg02245875	chr20:17530012..17553536_chr20:17535254..17564882;chr20:17530012..17553536_chr20:17535254..17564882;chr20:17549113..17552745_chr20:17573018..17576428
VPS37C	cg02321903	chr11:60923774..60931902_chr11:60927663..60937501;chr11:60923774..60931902_chr11:60927663..60937501
PLEKHF2	cg02480685	chr8:96145054..96149642_chr8:96159048..96164326
ZSWIM6	cg02512867	chr5:60454421..60471345_chr5:60622342..60633215
FOXP1	cg02520804	chr3:71622240..71641128_chr3:71630196..71646752;chr3:71622240..71641128_chr3:71630196..71646752;chr3:71622240..71641128_chr3:71630196..71646752;chr3:71622240..71641128_chr3:71630196..71646752
CCND1	cg02723533	chr11:69443801..69488381_chr11:69448764..69495683
ORAOV1	cg02723533	chr11:69443801..69488381_chr11:69448764..69495683;chr11:69443801..69488381_chr11:69448764..69495683;chr11:69443801..69488381_chr11:69448764..69495683;chr11:69443801..69488381_chr11:69448764..69495683;chr11:69443801..69488381_chr11:69448764..69495683
ZFHX3	cg02973693	chr16:73065444..73103930_chr16:73077556..73111155;chr16:73065444..73103930_chr16:73077556..73111155
HDAC11	cg03190578	chr3:13516041..13523639_chr3:13519372..13529494;chr3:13516041..13523639_chr3:13519372..13529494;chr3:13516041..13523639_chr3:13519372..13529494;chr3:13516041..13523639_chr3:13519372..13529494
GPD2	cg03403880	chr2:157254341..157259640_chr2:157291299..157294100;chr2:157254341..157259640_chr2:157291299..157294100;chr2:157254341..157259640_chr2:157291299..157294100;chr2:157255581..157257491_chr2:157294214..157296799
QSOX1	cg04108706	chr1:180120551..180128727_chr1:180125864..180131464;chr1:180120551..180128727_chr1:180125864..180131464
MAP3K1	cg04452534	chr5:56107902..56114034_chr5:56132330..56135735
MSI2	cg04573500	chr17:55333540..55336182_chr17:55444435..55447582;chr17:55333540..55336182_chr17:55444435..55447582;chr17:55333540..55336182_chr17:55444435..55447582
CCND1	cg04717045	chr11:69443801..69488381_chr11:69448764..69495683
ORAOV1	cg04717045	chr11:69443801..69488381_chr11:69448764..69495683;chr11:69443801..69488381_chr11:69448764..69495683;chr11:69443801..69488381_chr11:69448764..69495683;chr11:69443801..69488381_chr11:69448764..69495683;chr11:69443801..69488381_chr11:69448764..69495683
GATA3	cg04723436	chr10:7983601..7988952_chr10:8094266..8097946;chr10:7983601..7988952_chr10:8094266..8097946
GATA3-AS1	cg04723436	chr10:7983601..7988952_chr10:8094266..8097946;chr10:7983601..7988952_chr10:8094266..8097946;chr10:7983601..7988952_chr10:8094266..8097946;chr10:7983601..7988952_chr10:8094266..8097946
THBS1	cg04827020	chr15:39871548..39892387_chr15:39874078..39894986;chr15:39871548..39892387_chr15:39874078..39894986
CCND1	cg05177729	chr11:69443801..69488381_chr11:69448764..69495683
ORAOV1	cg05177729	chr11:69443801..69488381_chr11:69448764..69495683;chr11:69443801..69488381_chr11:69448764..69495683;chr11:69443801..69488381_chr11:69448764..69495683;chr11:69443801..69488381_chr11:69448764..69495683;chr11:69443801..69488381_chr11:69448764..69495683
ZHX2	cg05459517	chr8:123781411..123804751_chr8:123790517..123822671
BAG3	cg05617307	chr10:121408126..121425800_chr10:121412323..121433896;chr10:121408126..121425800_chr10:121412323..121433896
H3F3B	cg05647756	chr17:73652031..73795317_chr17:73711639..73834643
ZNF703	cg05707211	chr8:37327134..37330045_chr8:37552865..37555220
FN1	cg05890855	chr2:216298556..216301637_chr2:216782150..216786880;chr2:216298556..216301637_chr2:216782150..216786880;chr2:216298556..216301637_chr2:216782150..216786880;chr2:216298556..216301637_chr2:216782150..216786880;chr2:216298556..216301637_chr2:216782150..216786880;chr2:216298556..216301637_chr2:216782150..216786880;chr2:216298556..216301637_chr2:216782150..216786880;chr2:216298556..216301637_chr2:2167…
NSMCE1	cg05903710	chr16:27276936..27281856_chr16:27370020..27376871;chr16:27276936..27281856_chr16:27370020..27376871
MEF2D	cg06034998	chr1:156432578..156435727_chr1:156469148..156473604;chr1:156432578..156435727_chr1:156469148..156473604;chr1:156432578..156435727_chr1:156469148..156473604;chr1:156432578..156435727_chr1:156469148..156473604
DLEU1	cg06228828	chr13:50648613..50653610_chr13:50653770..50656813;chr13:50648613..50653610_chr13:50653770..50656813;chr13:50648613..50653610_chr13:50653770..50656813;chr13:50648613..50653610_chr13:50653770..50656813;chr13:50648613..50653610_chr13:50653770..50656813;chr13:50648613..50653610_chr13:50653770..50656813;chr13:50648613..50653610_chr13:50653770..50656813;chr13:50648613..50653610_chr13:50653770..50656813…
DLEU2	cg06228828	chr13:50648613..50653610_chr13:50653770..50656813;chr13:50648613..50653610_chr13:50653770..50656813;chr13:50648613..50653610_chr13:50653770..50656813;chr13:50648613..50653610_chr13:50653770..50656813
NAT9	cg06389019	chr17:72731119..72760491_chr17:72736799..72779300;chr17:72731119..72760491_chr17:72736799..72779300
TMEM104	cg06389019	chr17:72731119..72760491_chr17:72736799..72779300;chr17:72731119..72760491_chr17:72736799..72779300;chr17:72731119..72760491_chr17:72736799..72779300;chr17:72731119..72760491_chr17:72736799..72779300
ITPRIPL2	cg06442240	chr16:19115034..19130247_chr16:19123459..19136879;chr16:19115034..19130247_chr16:19123459..19136879
SPRED2	cg06720544	chr2:65639034..65641737_chr2:65657235..65660296;chr2:65639034..65641737_chr2:65657235..65660296
C12orf66	cg06919312	chr12:64473688..64476809_chr12:64613959..64616183
IGF1R	cg07160602	chr15:99182666..99206434_chr15:99187154..99218094;chr15:99182666..99206434_chr15:99187154..99218094;chr15:99182666..99206434_chr15:99187154..99218094
PSMD6	cg07259418	chr3:64006849..64011093_chr3:64141698..64152831;chr3:64006849..64011093_chr3:64141698..64152831;chr3:64006849..64011093_chr3:64141698..64152831;chr3:64006849..64011093_chr3:64141698..64152831
PCYOX1L	cg07598021	chr5:148721981..148733299_chr5:148732139..148741534;chr5:148721981..148733299_chr5:148732139..148741534;chr5:148721981..148733299_chr5:148732139..148741534;chr5:148721981..148733299_chr5:148732139..148741534;chr5:148721981..148733299_chr5:148732139..148741534
PLEKHG3	cg07942500	chr14:65168529..65178400_chr14:65179583..65195815;chr14:65168529..65178400_chr14:65179583..65195815;chr14:65171254..65174488_chr14:65196605..65199995
BZW1	cg08380379	chr2:201649096..201654345_chr2:201674191..201677909;chr2:201649096..201654345_chr2:201674191..201677909;chr2:201649096..201654345_chr2:201674191..201677909;chr2:201649096..201654345_chr2:201674191..201677909
TP53INP1	cg08755736	chr8:95953540..95958691_chr8:95957010..95965672;chr8:95953540..95958691_chr8:95957010..95965672
COMTD1	cg08834573	chr10:76993913..77001013_chr10:77003256..77007436
NQO1	cg08836861	chr16:69752625..69760314_chr16:69757148..69762188;chr16:69752625..69760314_chr16:69757148..69762188;chr16:69752625..69760314_chr16:69757148..69762188;chr16:69752625..69760314_chr16:69757148..69762188
CRAMP1L	cg09402314	chr16:1659214..1667405_chr16:1662887..1675511
TRERF1	cg09804858	chr6:42393907..42401276_chr6:42416972..42422085;chr6:42393907..42401276_chr6:42416972..42422085;chr6:42393907..42401276_chr6:42416972..42422085;chr6:42393907..42401276_chr6:42416972..42422085;chr6:42393907..42401276_chr6:42416972..42422085
PRR13	cg10063575	chr12:53817536..53823800_chr12:53833417..53838127;chr12:53817536..53823800_chr12:53833417..53838127;chr12:53817536..53823800_chr12:53833417..53838127
CRAMP1L	cg10141942	chr16:1650091..1659053_chr16:1658660..1665819
TBX3	cg10297792	chr12:115121065..115122763_chr12:115128841..115131096;chr12:115121065..115122763_chr12:115128841..115131096;chr12:115121065..115122763_chr12:115128841..115131096
PVT1	cg10864979	chr8:128792833..128892766_chr8:128798812..128921551;chr8:128792833..128892766_chr8:128798812..128921551;chr8:128792833..128892766_chr8:128798812..128921551;chr8:128792833..128892766_chr8:128798812..128921551
ALKBH1	cg11180129	chr14:78145857..78148967_chr14:78171085..78175520
TRAF5	cg11415739	chr1:211498955..211501827_chr1:211507138..211510053;chr1:211498955..211501827_chr1:211507138..211510053;chr1:211498955..211501827_chr1:211507138..211510053;chr1:211498955..211501827_chr1:211507138..211510053
GPD2	cg11554249	chr2:157188226..157204758_chr2:157286453..157300129;chr2:157188226..157204758_chr2:157286453..157300129;chr2:157188226..157204758_chr2:157286453..157300129
TIGD6	cg11676024	chr5:149374485..149382025_chr5:149377920..149384669;chr5:149374485..149382025_chr5:149377920..149384669
PTP4A2	cg11756387	chr1:32397955..32401938_chr1:32401871..32406010
CCND1	cg11802013	chr11:69443801..69488381_chr11:69448764..69495683
ORAOV1	cg11802013	chr11:69443801..69488381_chr11:69448764..69495683;chr11:69443801..69488381_chr11:69448764..69495683;chr11:69443801..69488381_chr11:69448764..69495683;chr11:69443801..69488381_chr11:69448764..69495683;chr11:69443801..69488381_chr11:69448764..69495683
RNF149	cg11962007	chr2:101916571..101923208_chr2:101920616..101928704;chr2:101916571..101923208_chr2:101920616..101928704
CCND1	cg12263469	chr11:69443801..69488381_chr11:69448764..69495683
ORAOV1	cg12263469	chr11:69443801..69488381_chr11:69448764..69495683;chr11:69443801..69488381_chr11:69448764..69495683;chr11:69443801..69488381_chr11:69448764..69495683;chr11:69443801..69488381_chr11:69448764..69495683;chr11:69443801..69488381_chr11:69448764..69495683
CLDN4	cg12620035	chr7:73234441..73250615_chr7:73238928..73273636
ABHD11	cg12620035	chr7:73147049..73165307_chr7:73239739..73250947;chr7:73147049..73165307_chr7:73239739..73250947;chr7:73147049..73165307_chr7:73239739..73250947;chr7:73147049..73165307_chr7:73239739..73250947;chr7:73147049..73165307_chr7:73239739..73250947
WBSCR28	cg12620035	chr7:73234441..73250615_chr7:73238928..73273636;chr7:73234441..73250615_chr7:73238928..73273636
CLDN3	cg12620035	chr7:73179946..73186607_chr7:73242189..73250551
WWP1	cg12726213	chr8:87348122..87361087_chr8:87356143..87370411
SH2D4A	cg13209892	chr8:19170562..19175015_chr8:19173660..19180125;chr8:19170562..19175015_chr8:19173660..19180125;chr8:19170562..19175015_chr8:19173660..19180125
EZR	cg13433729	chr6:159221209..159244007_chr6:159231461..159248637;chr6:159221209..159244007_chr6:159231461..159248637;chr6:159221209..159244007_chr6:159231461..159248637
COQ4	cg13609694	chr9:131057227..131061373_chr9:131083095..131086644;chr9:131057227..131061373_chr9:131083095..131086644;chr9:131057227..131061373_chr9:131083095..131086644
SLC27A4	cg13609694	chr9:131056052..131059478_chr9:131100132..131104743;chr9:131056052..131059478_chr9:131100132..131104743
ATP8B1	cg13720048	chr18:55459532..55466882_chr18:55467638..55472289
CCND1	cg13965202	chr11:69443801..69488381_chr11:69448764..69495683
ORAOV1	cg13965202	chr11:69443801..69488381_chr11:69448764..69495683;chr11:69443801..69488381_chr11:69448764..69495683;chr11:69443801..69488381_chr11:69448764..69495683;chr11:69443801..69488381_chr11:69448764..69495683;chr11:69443801..69488381_chr11:69448764..69495683
ELP2	cg14058239	chr18:33691935..33714716_chr18:33697334..33722322;chr18:33691935..33714716_chr18:33697334..33722322;chr18:33691935..33714716_chr18:33697334..33722322;chr18:33691935..33714716_chr18:33697334..33722322;chr18:33691935..33714716_chr18:33697334..33722322;chr18:33691935..33714716_chr18:33697334..33722322;chr18:33691935..33714716_chr18:33697334..33722322
SLC39A6	cg14058239	chr18:33691935..33714716_chr18:33697334..33722322;chr18:33691935..33714716_chr18:33697334..33722322
SCCPDH	cg14094521	chr1:246866592..246869199_chr1:246886692..246890218
PEX1	cg14100946	chr7:92157113..92159062_chr7:92236526..92238277;chr7:92157113..92159062_chr7:92236526..92238277;chr7:92157113..92159062_chr7:92236526..92238277;chr7:92157113..92159062_chr7:92236526..92238277
H3F3A	cg14162417	chr1:226247784..226253760_chr1:226305545..226317702;chr1:226247784..226253760_chr1:226305545..226317702
HIST1H1D	cg14585513	chr6:26082644..26295045_chr6:26099883..26317375
HIST1H2AE	cg14585513	chr6:26082644..26295045_chr6:26099883..26317375
HIST1H2BG	cg14585513	chr6:26082644..26295045_chr6:26099883..26317375
HIST1H2BH	cg14585513	chr6:26082644..26295045_chr6:26099883..26317375
HIST1H3E	cg14585513	chr6:26082644..26295045_chr6:26099883..26317375
HIST1H3F	cg14585513	chr6:26082644..26295045_chr6:26099883..26317375
HIST1H3G	cg14585513	chr6:26082644..26295045_chr6:26099883..26317375
ERLIN2	cg14602087	chr8:37551890..37557833_chr8:37589604..37596288;chr8:37551890..37557833_chr8:37589604..37596288;chr8:37551890..37557833_chr8:37589604..37596288;chr8:37551890..37557833_chr8:37589604..37596288;chr8:37551890..37557833_chr8:37589604..37596288
ZNF703	cg14602087	chr8:37546019..37569380_chr8:37551408..37575384
GRHL2	cg14686437	chr8:102444843..102524212_chr8:102469261..102556026;chr8:102444843..102524212_chr8:102469261..102556026;chr8:102444843..102524212_chr8:102469261..102556026
COX6C	cg14960007	chr8:100894212..100902877_chr8:100903652..100908826
CCDC125	cg14986386	chr5:68620241..68624836_chr5:68626144..68630926
ELP2	cg15040521	chr18:33691935..33714716_chr18:33697334..33722322;chr18:33691935..33714716_chr18:33697334..33722322;chr18:33691935..33714716_chr18:33697334..33722322;chr18:33691935..33714716_chr18:33697334..33722322;chr18:33691935..33714716_chr18:33697334..33722322;chr18:33691935..33714716_chr18:33697334..33722322;chr18:33691935..33714716_chr18:33697334..33722322
SLC39A6	cg15040521	chr18:33691935..33714716_chr18:33697334..33722322;chr18:33691935..33714716_chr18:33697334..33722322
MARCH10	cg15221532	chr17:60779067..60805405_chr17:60864222..60889423;chr17:60779067..60805405_chr17:60864222..60889423;chr17:60779067..60805405_chr17:60864222..60889423;chr17:60779067..60805405_chr17:60864222..60889423
ST8SIA6	cg15468564	chr10:17482929..17493574_chr10:17489865..17502112;chr10:17482929..17493574_chr10:17489865..17502112
RNF139	cg15644639	chr8:125485755..125491202_chr8:125535208..125540184
SIAH2	cg15765380	chr3:150449747..150487747_chr3:150464506..150493348
SLC38A1	cg15777028	chr12:46650758..46667023_chr12:46656105..46678097;chr12:46650758..46667023_chr12:46656105..46678097;chr12:46650758..46667023_chr12:46656105..46678097;chr12:46650758..46667023_chr12:46656105..46678097;chr12:46650758..46667023_chr12:46656105..46678097;chr12:46650758..46667023_chr12:46656105..46678097;chr12:46650758..46667023_chr12:46656105..46678097
CXXC5	cg16013309	chr5:139008885..139051651_chr5:139014502..139094472;chr5:139008885..139051651_chr5:139014502..139094472
FAM84B	cg16015285	chr8:127550170..127582554_chr8:127561730..127588951
FBXW4	cg17063452	chr10:103445264..103453674_chr10:103450514..103456205
SELT	cg17176911	chr3:150259884..150269236_chr3:150319275..150325391
RAB11FIP1	cg17218270	chr8:37747455..37749409_chr8:37753159..37756957;chr8:37749544..37752376_chr8:37755198..37757913;chr8:37747455..37749409_chr8:37753159..37756957;chr8:37749544..37752376_chr8:37755198..37757913
SEMA4B	cg17352215	chr15:90696269..90710954_chr15:90726017..90736581
CAPN9	cg18166959	chr1:230876228..230895868_chr1:230881651..230910052;chr1:230876228..230895868_chr1:230881651..230910052;chr1:230876228..230895868_chr1:230881651..230910052
MAP3K1	cg18294332	chr5:56108631..56112814_chr5:56146029..56149384
SOX13	cg18378955	chr1:203839919..203842316_chr1:204041709..204044593;chr1:203839919..203842316_chr1:204041709..204044593
IGF1R	cg18542304	chr15:99188289..99210850_chr15:99281526..99299796;chr15:99188289..99210850_chr15:99281526..99299796;chr15:99188289..99210850_chr15:99281526..99299796
BHLHE40	cg18768347	chr3:5015899..5031113_chr3:5019799..5043864;chr3:5015899..5031113_chr3:5019799..5043864
OAZ3	cg18809597	chr1:151732217..151741504_chr1:151738837..151748671;chr1:151732217..151741504_chr1:151738837..151748671
PTPN23	cg19106893	chr3:47419155..47425646_chr3:47425105..47430602;chr3:47419155..47425646_chr3:47425105..47430602;chr3:47419155..47425646_chr3:47425105..47430602;chr3:47419155..47425646_chr3:47425105..47430602
CBX4	cg19171161	chr17:77737238..77820691_chr17:77746239..77836813
SKIL	cg20085953	chr3:170060792..170087343_chr3:170071824..170095808;chr3:170060792..170087343_chr3:170071824..170095808;chr3:170060792..170087343_chr3:170071824..170095808;chr3:170060792..170087343_chr3:170071824..170095808
ELMO2	cg20239391	chr20:45026752..45031078_chr20:45031089..45036141;chr20:45026752..45031078_chr20:45031089..45036141;chr20:45026752..45031078_chr20:45031089..45036141;chr20:45026752..45031078_chr20:45031089..45036141
BZW1	cg20268352	chr2:201611416..201616346_chr2:201674134..201679837;chr2:201611416..201616346_chr2:201674134..201679837;chr2:201611416..201616346_chr2:201674134..201679837;chr2:201611416..201616346_chr2:201674134..201679837
MAGI3	cg20616821	chr1:113931113..113934669_chr1:114216801..114220484;chr1:113931113..113934669_chr1:114216801..114220484;chr1:113931113..113934669_chr1:114216801..114220484;chr1:113931113..113934669_chr1:114216801..114220484
IER3	cg20802826	chr6:30703666..30722133_chr6:30776009..30801352
CGN	cg21157873	chr1:151470499..151488836_chr1:151478084..151496360;chr1:151481429..151491154_chr1:151502501..151517487
TUFT1	cg21157873	chr1:151481429..151491154_chr1:151502501..151517487;chr1:151481429..151491154_chr1:151502501..151517487;chr1:151481429..151491154_chr1:151502501..151517487;chr1:151481429..151491154_chr1:151502501..151517487
POGZ	cg21157873	chr1:151414283..151420812_chr1:151481565..151487481;chr1:151428938..151433041_chr1:151480813..151490135;chr1:151428938..151433041_chr1:151480813..151490135;chr1:151428938..151433041_chr1:151480813..151490135;chr1:151428938..151433041_chr1:151480813..151490135;chr1:151428938..151433041_chr1:151480813..151490135;chr1:151428938..151433041_chr1:151480813..151490135;chr1:151428938..151433041_chr1:1514…
WNK1	cg21230547	chr12:858704..865971_chr12:861521..877166;chr12:858704..865971_chr12:861521..877166;chr12:858704..865971_chr12:861521..877166;chr12:858704..865971_chr12:861521..877166;chr12:858704..865971_chr12:861521..877166
GSTZ1	cg21862081	chr14:77758618..77796871_chr14:77766651..77811806;chr14:77758618..77796871_chr14:77766651..77811806;chr14:77758618..77796871_chr14:77766651..77811806;chr14:77758618..77796871_chr14:77766651..77811806
PAXIP1	cg22030483	chr7:154783503..154798054_chr7:154788658..154805785;chr7:154783503..154798054_chr7:154788658..154805785;chr7:154783503..154798054_chr7:154788658..154805785;chr7:154783503..154798054_chr7:154788658..154805785
FASN	cg22110888	chr17:80030613..80061665_chr17:80041288..80070564;chr17:80030613..80061665_chr17:80041288..80070564;chr17:80030613..80061665_chr17:80041288..80070564
ST3GAL1	cg22582999	chr8:134570510..134587834_chr8:134579280..134597397;chr8:134570510..134587834_chr8:134579280..134597397
PAWR	cg22888311	chr12:80071672..80088672_chr12:80080900..80095950
ACSL3	cg22909085	chr2:223725665..223728902_chr2:223762695..223765662;chr2:223725665..223728902_chr2:223762695..223765662
CISH	cg23005227	chr3:50603708..50647075_chr3:50636796..50659928;chr3:50603708..50647075_chr3:50636796..50659928
MAPKAPK3	cg23005227	chr3:50603708..50647075_chr3:50636796..50659928;chr3:50603708..50647075_chr3:50636796..50659928;chr3:50603708..50647075_chr3:50636796..50659928;chr3:50603708..50647075_chr3:50636796..50659928
TPBG	cg23057597	chr6:83069944..83080484_chr6:83073267..83086742;chr6:83069944..83080484_chr6:83073267..83086742
NCOA3	cg24055703	chr20:46157513..46443485_chr20:46199177..46456168
TECR	cg24143196	chr19:14638604..14642481_chr19:14642863..14647973;chr19:14638604..14642481_chr19:14642863..14647973;chr19:14638604..14642481_chr19:14642863..14647973;chr19:14638604..14642481_chr19:14642863..14647973
RAB30	cg24227371	chr11:82715179..82719084_chr11:82781913..82785618;chr11:82715179..82719084_chr11:82781913..82785618;chr11:82715179..82719084_chr11:82781913..82785618
GLUL	cg24307587	chr1:182110236..182115733_chr1:182359733..182362905;chr1:182110236..182115733_chr1:182359733..182362905;chr1:182110236..182115733_chr1:182359733..182362905;chr1:182110236..182115733_chr1:182359733..182362905
PBX1	cg24477315	chr1:164556181..164560923_chr1:164568154..164572499
VPS37C	cg24692310	chr11:60891188..60923725_chr11:60912473..60932649;chr11:60891188..60923725_chr11:60912473..60932649
HIST3H2A	cg25002294	chr1:228558251..228561954_chr1:228644036..228647132
HIST3H2BB	cg25002294	chr1:228558251..228561954_chr1:228644036..228647132
ING1	cg25202503	chr13:111364470..111369495_chr13:111465123..111470179;chr13:111364470..111369495_chr13:111465123..111470179;chr13:111364470..111369495_chr13:111465123..111470179;chr13:111364470..111369495_chr13:111465123..111470179
PTK2	cg25998745	chr8:142010015..142014808_chr8:142026767..142032322;chr8:142010015..142014808_chr8:142026767..142032322;chr8:142010015..142014808_chr8:142026767..142032322;chr8:142010015..142014808_chr8:142026767..142032322
CHST10	cg26150922	chr2:100937085..100941836_chr2:101033510..101036438
BHLHE40	cg26344982	chr3:5015899..5031113_chr3:5019799..5043864;chr3:5015899..5031113_chr3:5019799..5043864
STC2	cg26371913	chr5:172716078..172760592_chr5:172722114..172771767;chr5:172716078..172760592_chr5:172722114..172771767
DUSP10	cg26562772	chr1:221886657..221890286_chr1:221915663..221918002;chr1:221886657..221890286_chr1:221915663..221918002
ELF3	cg26932623	chr1:201971917..201989863_chr1:201977803..201994889;chr1:201971917..201989863_chr1:201977803..201994889;chr1:201971917..201989863_chr1:201977803..201994889
SOX2	cg27024196	chr3:181428282..181430754_chr3:181567183..181569543
BMF	cg27155939	chr15:40343717..40348357_chr15:40394391..40397717;chr15:40343717..40348357_chr15:40394391..40397717;chr15:40343717..40348357_chr15:40394391..40397717
DLG5	cg27328839	chr10:79676398..79684595_chr10:79682517..79689439
CHPT1	cg27405946	chr12:102088175..102090290_chr12:102094475..102097919;chr12:102088175..102090290_chr12:102094475..102097919;chr12:102088175..102090290_chr12:102094475..102097919
