# Supplementary material for: Inferring regulatory element landscapes and transcription factor networks from cancer methylomes
Source: Genome Biol. 2015 May 21;16(1):105. doi: 10.1186/s13059-015-0668-3 (PMC4460959; doi:10.1186/s13059-015-0668-3)
Supplement: Additional file 15: — Transcription factors significantly associated with multiple different motifs. Each row represents individual transcription factors and each column represent different cancer types. The numbers in the table show the number of enriched motifs that the transcription factors associate with in each cancer type; the transcription factor must be in the top 1 % of all ranked TFs for that specific motif in that specific cancer type to be listed on the table. [file 13059_2015_668_MOESM15_ESM.zip › Additional file 15 Transcription factors identified as significantly associated with multiple different motifs]

## Sheet: Multi-hit_matrix.csv
	BLCA	BRCA	CRC	GBM	HNSC	KIRC	LAML	LUAD	LUSC	UCEC	Total
CREB3L4	0	16	0	0	0	0	0	6	0	14	36
GRHL2	1	0	2	0	0	0	0	5	9	14	31
SPDEF	0	16	0	0	0	0	0	0	0	12	28
ETV4	2	0	20	4	0	0	0	1	0	0	27
NKRF	3	0	20	0	0	0	0	0	0	0	23
ZNF552	0	16	0	0	0	0	0	0	0	6	22
ESR1	0	16	0	0	0	0	0	0	0	5	21
IFI16	0	0	0	2	0	19	0	0	0	0	21
TP63	1	0	0	0	4	0	1	0	14	0	20
FOXA1	2	16	0	0	0	0	0	2	0	0	20
RUNX1	0	0	0	3	0	17	0	0	0	0	20
DLX5	0	0	0	0	0	10	0	0	4	6	20
E2F7	0	0	0	7	0	0	0	0	13	0	20
TCF7	0	0	19	1	0	0	0	0	0	0	20
XBP1	0	16	0	0	0	0	0	0	0	3	19
CSDA	0	0	0	0	0	19	0	0	0	0	19
GATA3	2	16	0	0	0	0	0	0	0	0	18
ZNF703	0	16	0	0	0	0	0	0	2	0	18
DLX4	0	0	0	0	0	18	0	0	0	0	18
ASCL2	0	0	18	0	0	0	0	0	0	0	18
PRMT3	0	0	17	0	0	0	0	0	0	0	17
TIGD4	0	0	15	0	0	0	0	0	0	2	17
NFE2L3	0	0	3	0	0	14	0	0	0	0	17
NUFIP1	0	0	17	0	0	0	0	0	0	0	17
RARA	0	16	0	0	0	0	0	0	0	0	16
SOX12	0	9	0	0	3	1	0	3	0	0	16
MYB	0	16	0	0	0	0	0	0	0	0	16
SSB	0	0	10	0	1	0	0	5	0	0	16
TFAP4	0	0	3	0	0	0	0	0	13	0	16
RUNX2	0	0	0	0	0	16	0	0	0	0	16
ZNF608	0	0	0	0	0	16	0	0	0	0	16
DNAJC2	0	0	16	0	0	0	0	0	0	0	16
ZNF3	1	0	13	0	0	0	0	2	0	0	16
HMGB3	3	0	0	0	4	0	0	8	0	0	15
TRIM3	0	15	0	0	0	0	0	0	0	0	15
RCOR2	0	0	0	0	4	0	0	5	6	0	15
ZC3H8	0	0	1	0	0	0	0	0	14	0	15
ZFP64	0	0	0	0	1	0	0	0	14	0	15
OTX1	0	0	0	0	0	0	0	1	14	0	15
LMX1B	0	12	0	0	0	0	3	0	0	0	15
ZNF587	0	15	0	0	0	0	0	0	0	0	15
ZNF7	0	0	12	0	0	0	0	3	0	0	15
POU2F2	0	0	0	0	0	15	0	0	0	0	15
HMGB1	0	0	13	2	0	0	0	0	0	0	15
ZNF280C	0	0	14	0	0	0	0	0	0	0	14
ZNF593	4	0	2	8	0	0	0	0	0	0	14
ZNF195	0	0	14	0	0	0	0	0	0	0	14
KLF5	0	0	0	0	0	0	0	0	14	0	14
DVL2	0	0	0	0	0	0	0	0	14	0	14
SOX2	0	0	0	0	0	0	0	0	14	0	14
SOX17	0	0	0	0	0	0	0	0	0	14	14
ZNF77	0	0	0	0	0	0	0	0	11	3	14
RNF114	0	0	13	0	0	0	0	0	0	1	14
ERF	0	0	0	14	0	0	0	0	0	0	14
IRX5	0	13	0	0	0	0	0	0	0	0	13
ZNF467	0	12	0	0	0	0	0	0	0	0	12
ZBTB18	0	0	0	0	0	0	0	0	0	12	12
OVOL2	0	0	0	0	0	0	0	3	0	9	12
IRF7	0	0	0	0	0	11	0	0	0	0	11
CUL4A	0	0	11	0	0	0	0	0	0	0	11
ZNF581	2	0	0	4	0	4	0	0	0	0	10
ZNF584	0	0	0	10	0	0	0	0	0	0	10
ZNF787	0	0	0	10	0	0	0	0	0	0	10
ETV6	0	0	0	1	0	9	0	0	0	0	10
STAT2	0	0	0	0	0	10	0	0	0	0	10
HOXB3	0	0	0	2	0	0	2	0	0	6	10
ZNF251	0	0	10	0	0	0	0	0	0	0	10
BATF	0	0	0	0	0	10	0	0	0	0	10
ELF5	0	0	0	0	0	0	0	0	0	10	10
EZH2	0	0	4	2	0	0	0	3	0	0	9
TEAD3	0	0	0	9	0	0	0	0	0	0	9
ZNF365	0	0	0	0	0	9	0	0	0	0	9
DLX6	0	0	0	0	0	0	0	0	1	8	9
FOXA2	0	0	0	0	0	0	0	0	0	9	9
BATF3	0	0	0	9	0	0	0	0	0	0	9
ZNF683	0	0	0	0	0	9	0	0	0	0	9
ZNF326	0	0	0	0	0	0	0	0	9	0	9
DMRT2	0	0	0	0	0	0	0	0	9	0	9
ZNF282	2	0	0	0	0	0	0	0	0	6	8
ZNF764	0	8	0	0	0	0	0	0	0	0	8
RFXANK	0	0	0	8	0	0	0	0	0	0	8
CEBPB	0	0	0	1	0	7	0	0	0	0	8
SOX4	0	0	0	0	0	0	0	8	0	0	8
ZNF497	0	8	0	0	0	0	0	0	0	0	8
FOXP3	0	0	0	0	0	8	0	0	0	0	8
ARNTL2	0	0	0	8	0	0	0	0	0	0	8
HES6	0	0	0	0	0	0	0	5	0	3	8
ZBTB7C	0	0	0	0	0	0	0	0	8	0	8
FOXQ1	0	0	7	0	0	0	0	0	0	0	7
CREB3L1	0	0	0	5	0	0	0	0	0	2	7
HMG20B	0	0	0	7	0	0	0	0	0	0	7
KLF17	0	0	0	7	0	0	0	0	0	0	7
HMGA2	0	0	0	1	6	0	0	0	0	0	7
SATB2	0	0	0	0	0	0	6	0	0	1	7
ZNF74	1	0	0	0	0	0	0	0	6	0	7
ZSCAN16	0	0	0	0	0	0	0	5	0	2	7
MAZ	0	0	0	1	0	1	0	5	0	0	7
SOX21	0	0	0	0	0	0	0	0	7	0	7
TIGD2	0	0	0	0	0	0	0	0	0	7	7
POU5F1	0	0	0	0	0	6	0	0	0	1	7
TBX19	0	0	0	0	0	7	0	0	0	0	7
HSF4	0	0	1	0	0	4	0	0	0	2	7
HOXB7	0	0	0	1	0	0	1	0	0	5	7
MLX	3	0	0	0	0	0	3	0	0	0	6
MLXIPL	0	0	6	0	0	0	0	0	0	0	6
DPF1	0	0	0	0	6	0	0	0	0	0	6
ZNF114	0	0	0	0	6	0	0	0	0	0	6
YY1	0	0	0	0	6	0	0	0	0	0	6
ZBTB41	0	0	0	0	0	0	0	6	0	0	6
HNF1A	0	0	5	0	0	0	0	0	0	1	6
SPI1	0	0	0	0	0	6	0	0	0	0	6
STAT4	0	0	0	0	0	6	0	0	0	0	6
ZNF473	0	0	0	6	0	0	0	0	0	0	6
ZNF416	0	0	0	6	0	0	0	0	0	0	6
PKHD1L1	0	0	0	0	0	0	0	0	0	6	6
ZNF589	0	0	0	0	0	0	0	0	0	6	6
NFXL1	5	0	0	0	0	0	0	0	0	0	5
BNC1	0	0	0	0	5	0	0	0	0	0	5
TCFL5	0	0	0	0	5	0	0	0	0	0	5
SNAI2	0	0	0	0	5	0	0	0	0	0	5
E2F4	0	0	0	0	5	0	0	0	0	0	5
TFAP2E	0	0	0	0	5	0	0	0	0	0	5
GBX2	0	0	0	0	5	0	0	0	0	0	5
TFCP2	0	0	0	0	0	0	5	0	0	0	5
LHX2	0	0	0	0	0	0	5	0	0	0	5
KNTC1	0	0	0	1	0	0	0	4	0	0	5
RAD51	0	0	0	1	0	0	0	0	4	0	5
ZNF263	0	0	4	1	0	0	0	0	0	0	5
FOXH1	3	0	0	0	1	0	0	1	0	0	5
MTA3	0	0	0	0	0	0	0	5	0	0	5
DVL3	0	0	0	0	0	0	0	0	4	1	5
NKX2-5	0	0	0	5	0	0	0	0	0	0	5
LEF1	0	0	0	0	0	1	0	0	0	4	5
ZNF443	0	0	0	0	0	0	0	0	0	5	5
NPAS3	0	0	0	0	0	0	0	0	0	5	5
ZNF92	0	0	4	0	0	0	0	1	0	0	5
HOXB5	0	0	0	0	0	0	1	0	0	4	5
SIX4	0	0	0	0	0	0	0	2	0	3	5
MYCN	0	0	0	0	0	0	0	0	0	5	5
ZNF212	0	0	0	0	0	0	0	3	0	2	5
GRHL1	4	0	0	0	0	0	0	0	0	0	4
ZSCAN32	0	3	0	1	0	0	0	0	0	0	4
SALL4	0	0	0	4	0	0	0	0	0	0	4
ZNF837	0	0	0	4	0	0	0	0	0	0	4
ELK1	0	0	0	0	0	4	0	0	0	0	4
ZFP69	0	0	0	0	0	4	0	0	0	0	4
PLEK	0	0	0	0	0	0	4	0	0	0	4
ZFP62	0	0	0	0	0	0	0	0	0	4	4
ZNF165	4	0	0	0	0	0	0	0	0	0	4
POLR2L	0	0	0	4	0	0	0	0	0	0	4
SETDB1	0	0	0	0	0	0	0	3	0	1	4
YEATS2	0	0	0	0	0	0	0	0	3	1	4
TBX15	0	0	0	0	0	4	0	0	0	0	4
ZNF414	0	0	0	4	0	0	0	0	0	0	4
DUS3L	0	0	0	4	0	0	0	0	0	0	4
ZNF692	1	0	0	0	0	0	0	3	0	0	4
PAWR	0	0	0	0	4	0	0	0	0	0	4
ZNF202	0	0	4	0	0	0	0	0	0	0	4
ZNF273	0	0	4	0	0	0	0	0	0	0	4
ETV7	0	0	0	0	0	4	0	0	0	0	4
ZNF530	0	0	0	4	0	0	0	0	0	0	4
FOXE1	0	0	0	0	0	0	0	0	4	0	4
ISL2	0	0	0	4	0	0	0	0	0	0	4
PDX1	0	0	3	0	0	0	0	0	0	0	3
DLX2	0	0	0	0	3	0	0	0	0	0	3
IRX4	0	0	0	0	3	0	0	0	0	0	3
KLF4	0	0	0	0	0	0	3	0	0	0	3
ONECUT2	0	0	0	0	0	0	3	0	0	0	3
CD36	0	0	0	0	0	0	3	0	0	0	3
ZFP69B	0	0	0	0	0	0	0	3	0	0	3
MSX2	0	0	0	0	0	0	0	0	0	3	3
PBX3	0	0	0	0	0	0	3	0	0	0	3
ZNF786	3	0	0	0	0	0	0	0	0	0	3
KLF6	0	0	0	3	0	0	0	0	0	0	3
MSX1	0	0	0	0	0	0	0	0	0	3	3
CPSF4	0	0	3	0	0	0	0	0	0	0	3
SOX11	0	0	0	0	0	3	0	0	0	0	3
PHF21A	0	0	0	0	0	3	0	0	0	0	3
HOPX	0	0	0	3	0	0	0	0	0	0	3
NFIX	0	0	0	0	0	3	0	0	0	0	3
FBXO41	0	0	0	0	0	3	0	0	0	0	3
LBX2	0	0	0	3	0	0	0	0	0	0	3
NR1I2	0	0	0	0	0	0	3	0	0	0	3
ZNF804A	0	0	0	0	0	0	3	0	0	0	3
TIGD6	0	0	0	0	0	0	3	0	0	0	3
ZNF773	0	0	0	3	0	0	0	0	0	0	3
