# Supplementary material for: Inferring regulatory element landscapes and transcription factor networks from cancer methylomes
Source: Genome Biol. 2015 May 21;16(1):105. doi: 10.1186/s13059-015-0668-3 (PMC4460959; doi:10.1186/s13059-015-0668-3)
Supplement: Additional file 17: — List of the TFs used in this study. Shown is the list of TFs used to compare expression analysis of all TFs to motif methylation in the different cancer types, taken from [97]. [file 13059_2015_668_MOESM17_ESM.xlsx]

## Sheet: Sheet1
GENE_ID
ADAMTS17
ADAMTS19
ADAR
ADNP
ADNP2
AEBP2
AFF1
AFF3
AFF4
AHCTF1
AHDC1
AHR
AIRE
AKAP8
AKAP8L
AKNA
ALX1
ALX3
ALX4
ANAPC2
ANKZF1
APTX
AR
ARGFX
ARID2
ARID3A
ARID5B
ARNT
ARNT2
ARNTL
ARNTL2
ARX
ASCL1
ASCL2
ASCL3
ASCL4
ASH1L
ATF1
ATF2
ATF3
ATF4
ATF5
ATF6
ATF7
ATMIN
ATOH1
ATOH7
ATOH8
ATXN7
BACH1
BACH2
BARHL1
BARHL2
BARX1
BARX2
BATF
BATF2
BATF3
BAZ2A
BAZ2B
BBX
BCL11A
BCL11B
BCL6
BCL6B
BCLAF1
BDP1
BMP2
BNC1
BNC2
BOLA1
BOLA3
BPNT1
BRD9
BRPF1
BSX
C10orf140
C11orf9
C14orf43
C17orf49
C20orf194
C5orf41
CAMTA1
CAMTA2
CARHSP1
CASP8AP2
CASZ1
CBFB
CBLL1
CBX2
CCDC71
CCDC79
CD36
CDC5L
CDX1
CDX2
CDX4
CEBPA
CEBPB
CEBPE
CEBPG
CEBPZ
CENPB
CENPT
CHD1
CHD2
CHD6
CHD7
CHD9
CHRAC1
CIC
CIZ1
CLOCK
COPS2
COPS3
COPS4
CPSF4
CPSF4L
CPXCR1
CRAMP1L
CREB1
CREB3
CREB3L1
CREB3L2
CREB3L3
CREB3L4
CREB5
CREBL2
CREBZF
CREM
CRX
CSDA
CSDC2
CSDE1
CTCF
CTCFL
CUL1
CUL2
CUL3
CUL4A
CUL4B
CUL5
CUX1
CUX2
CXXC1
DACH1
DACH2
DBP
DBX1
DBX2
DDIT3
DEAF1
DEK
DEPDC1
DEPDC1B
DEPDC4
DEPDC5
DEPDC7
DHX34
DHX57
DLX1
DLX2
DLX3
DLX4
DLX5
DLX6
DMAP1
DMBX1
DMC1
DMRT1
DMRT2
DMRT3
DMRTA1
DMRTA2
DMRTB1
DMRTC2
DMTF1
DNAJC1
DNAJC2
DNAJC21
DOT1L
DPF1
DPF2
DPF3
DPRX
DR1
DRAP1
DRGX
DSP
DUS3L
DUSP12
DUXA
DVL1
DVL2
DVL3
DZIP1
DZIP1L
E2F1
E2F2
E2F3
E2F4
E2F5
E2F6
E2F7
E2F8
E4F1
EBF1
EBF3
EBF4
EDF1
EEA1
EGR1
EGR2
EGR3
EGR4
EHF
EIF3K
ELF1
ELF2
ELF3
ELF4
ELF5
ELK1
ELK3
ELK4
EMX1
EMX2
EN1
EN2
EOMES
EP400
EPAS1
ERF
ERG
ESR1
ESR2
ESRRA
ESRRB
ESRRG
ESX1
ETS1
ETS2
ETV1
ETV2
ETV3
ETV3L
ETV4
ETV5
ETV6
ETV7
EVX1
EVX2
EWSR1
EXOC2
EZH1
EZH2
FAM170A
FAM171B
FARSA
FARSB
FBN1
FBXO41
FERD3L
FEV
FEZF1
FEZF2
FGD1
FIGLA
FIZ1
FLI1
FMNL2
FOS
FOSB
FOSL1
FOSL2
FOXA1
FOXA2
FOXA3
FOXB1
FOXB2
FOXC1
FOXC2
FOXD2
FOXD3
FOXD4
FOXD4L1
FOXD4L3
FOXD4L5
FOXD4L6
FOXE1
FOXE3
FOXF1
FOXF2
FOXG1
FOXH1
FOXI1
FOXI2
FOXJ1
FOXJ2
FOXJ3
FOXK1
FOXK2
FOXL1
FOXL2
FOXM1
FOXN1
FOXN2
FOXN3
FOXN4
FOXO1
FOXO3
FOXO4
FOXP1
FOXP2
FOXP3
FOXP4
FOXQ1
FOXR1
FOXR2
FOXS1
GABPA
GABPB1
GATA1
GATA2
GATA3
GATA4
GATA5
GATA6
GATAD1
GATAD2A
GATAD2B
GBX1
GBX2
GCM1
GCM2
GFI1
GFI1B
GLI1
GLI2
GLI3
GLIS1
GLIS2
GLIS3
GMEB1
GMEB2
GON4L
GPATCH8
GPR123
GPR155
GRHL1
GRHL2
GRHL3
GRM6
GSC
GSC2
GSX1
GSX2
GTF2E2
GTF2F1
GTF2F2
GTF2H2
GTF2IRD2
GTF2IRD2B
GTF3A
GZF1
H1F0
H1FOO
H1FX
HAND1
HAND2
HBP1
HDX
HELT
HELZ
HES1
HES2
HES3
HES4
HES5
HES6
HES7
HESX1
HEY1
HEY2
HEYL
HHEX
HIC1
HIC2
HIF1A
HIF3A
HILS1
HIST1H1A
HIST1H1B
HIST1H1C
HIST1H1D
HIST1H1E
HIST1H1T
HIVEP1
HIVEP2
HIVEP3
HKR1
HLA-DQB1
HLA-DQB2
HLA-DRB3
HLF
HLX
HMBOX1
HMG20A
HMG20B
HMGA1
HMGA2
HMGB1
HMGB2
HMGB3
HMGB4
HMX1
HMX2
HMX3
HNF1A
HNF1B
HNF4A
HNF4G
HOMEZ
HOPX
HOXA1
HOXA10
HOXA11
HOXA13
HOXA2
HOXA3
HOXA4
HOXA5
HOXA6
HOXA7
HOXA9
HOXB1
HOXB13
HOXB2
HOXB3
HOXB4
HOXB5
HOXB6
HOXB7
HOXB8
HOXB9
HOXC10
HOXC11
HOXC12
HOXC13
HOXC4
HOXC5
HOXC6
HOXC8
HOXC9
HOXD1
HOXD10
HOXD11
HOXD12
HOXD13
HOXD3
HOXD4
HOXD8
HOXD9
HP1BP3
HSF1
HSF2
HSF4
HSF5
ID1
ID2
ID3
ID4
IFI16
IKZF1
IKZF2
IKZF3
IKZF4
IKZF5
INF2
INSM1
INSM2
IRF1
IRF2
IRF3
IRF4
IRF5
IRF6
IRF7
IRF8
IRF9
IRX1
IRX2
IRX3
IRX4
IRX5
IRX6
ISL1
ISL2
ISX
JAZF1
JDP2
JRKL
JUN
JUNB
JUND
KAT5
KCMF1
KIAA0415
KIAA1549
KIAA1683
KIAA2018
KIN
KLF1
KLF10
KLF11
KLF12
KLF13
KLF14
KLF15
KLF16
KLF17
KLF2
KLF3
KLF4
KLF5
KLF6
KLF7
KLF8
KLF9
KNTC1
KRTAP5-1
KRTAP5-9
LARP1
LARP4
LARP6
LARP7
LBX1
LBX2
LCOR
LCORL
LEF1
LENG9
LEUTX
LGR4
LHX1
LHX2
LHX3
LHX4
LHX5
LHX6
LHX8
LHX9
LIN28B
LMX1A
LMX1B
LYL1
MACF1
MAEL
MAF
MAFA
MAFB
MAFF
MAFG
MAFK
MATR3
MAX
MAZ
MBD1
MBD2
MBD3
MBD4
MBNL1
MBNL2
MBNL3
MECP2
MEF2A
MEF2B
MEF2C
MEF2D
MEIS1
MEIS2
MEIS3
MEOX1
MEOX2
MESP1
MESP2
MET
MGA
MGMT
MIER1
MIER2
MIER3
MINK1
MITF
MIXL1
MKRN1
MKRN2
MKRN3
MKX
MLL
MLL2
MLL3
MLLT1
MLLT3
MLX
MLXIP
MLXIPL
MNT
MNX1
MRPL28
MRRF
MSC
MSGN1
MST1R
MSX1
MSX2
MTA1
MTA2
MTA3
MTF1
MXD1
MXD3
MXD4
MXI1
MYB
MYBL1
MYBL2
MYC
MYCL1
MYCN
MYF5
MYF6
MYNN
MYOD1
MYOG
MYSM1
MYT1
MYT1L
MZF1
NANOG
NCOA1
NCOA2
NCOA3
NCOR1
NCOR2
NEUROD1
NEUROD2
NEUROD4
NEUROD6
NEUROG1
NEUROG2
NEUROG3
NFAT5
NFATC1
NFATC2
NFATC3
NFATC4
NFE2
NFE2L1
NFE2L2
NFE2L3
NFIA
NFIB
NFIC
NFIL3
NFIX
NFKB1
NFKB2
NFRKB
NFX1
NFXL1
NFYA
NFYB
NFYC
NHLH1
NHLH2
NKRF
NKX2-1
NKX2-2
NKX2-3
NKX2-4
NKX2-5
NKX2-6
NKX2-8
NKX3-1
NKX3-2
NKX6-1
NKX6-2
NKX6-3
NOBOX
NOC3L
NOC4L
NOTO
NPAS1
NPAS2
NPAS3
NPAS4
NR0B1
NR0B2
NR1D1
NR1D2
NR1H2
NR1H3
NR1H4
NR1I2
NR1I3
NR2C1
NR2C2
NR2E1
NR2E3
NR2F1
NR2F2
NR2F6
NR3C1
NR3C2
NR4A1
NR4A2
NR4A3
NR5A1
NR5A2
NR6A1
NRF1
NRK
NRL
NUFIP1
NUPL2
OLIG1
OLIG2
OLIG3
ONECUT1
ONECUT2
ONECUT3
OSR1
OSR2
OTOP3
OTP
OTX1
OTX2
OVOL1
OVOL2
PARP12
PATZ1
PAWR
PAX1
PAX2
PAX3
PAX4
PAX5
PAX6
PAX7
PAX8
PAX9
PBRM1
PBX1
PBX2
PBX3
PBX4
PCGF6
PCSK6
PDS5B
PDX1
PGR
PHB2
PHF20
PHF21A
PHOX2A
PHOX2B
PITX1
PITX2
PITX3
PKHD1
PKHD1L1
PKNOX1
PKNOX2
PLAG1
PLAGL1
PLAGL2
PLEK
PLEK2
PLEKHA4
PLXNA1
PLXNA2
PLXNA3
PLXNA4
PLXNB1
PLXNB2
PLXNB3
PLXNC1
PLXND1
PMS1
POGK
POGZ
POLE3
POLE4
POLR2L
POU1F1
POU2F1
POU2F2
POU2F3
POU3F1
POU3F2
POU3F3
POU3F4
POU4F1
POU4F2
POU4F3
POU5F1
POU6F1
POU6F2
PPARA
PPARD
PPARG
PPP1R10
PPP1R13L
PPP2R3B
PRB3
PRB4
PRDM1
PRDM10
PRDM12
PRDM13
PRDM14
PRDM15
PRDM16
PRDM2
PRDM4
PRDM5
PRDM6
PRDM7
PRDM8
PRDM9
PREB
PRKRIR
PRMT3
PROP1
PROX1
PROX2
PRR12
PRR3
PRRX1
PRRX2
PSMD11
PSMD12
PTCHD2
PTF1A
RAD51
RAG1
RAPGEF3
RAPGEF4
RAPGEF5
RARA
RARB
RARG
RAX
RAX2
RBAK
RBM10
RBM20
RBM22
RBM26
RBM27
RBM5
RBM6
RBPJ
RBPJL
RC3H1
RC3H2
RCOR1
RCOR2
RCOR3
REL
RELA
RELB
RELL2
REPIN1
RERE
REST
RFX1
RFX2
RFX3
RFX4
RFX5
RFX6
RFX7
RFXANK
RGS11
RGS6
RGS7
RGS9
RHOXF1
RHOXF2
RHOXF2B
RIOK2
RLF
RNASE2
RNF113A
RNF113B
RNF114
RNF125
RNF138
RNF166
RORA
RORB
RORC
RPA2
RPA4
RREB1
RUNX1
RUNX2
RUNX3
RXRA
RXRB
RXRG
SALL1
SALL2
SALL3
SALL4
SATB1
SATB2
SCAPER
SCML4
SCRT1
SCRT2
SEBOX
SEMA4A
SETBP1
SETDB1
SETDB2
SF3A2
SF3A3
SHOX
SHOX2
SHPRH
SIM1
SIM2
SIX1
SIX2
SIX3
SIX4
SIX5
SIX6
SKI
SKIL
SLC22A4
SLC26A10
SLC2A4RG
SLC30A9
SLC39A10
SLC4A10
SMAD1
SMAD2
SMAD3
SMAD4
SMAD5
SMAD6
SMAD7
SMAD9
SMARCA1
SMARCA5
SMARCC1
SMARCC2
SMARCE1
SNAI1
SNAI2
SNAI3
SNAPC4
SOHLH1
SOHLH2
SORBS2
SOX1
SOX10
SOX11
SOX12
SOX13
SOX14
SOX15
SOX17
SOX18
SOX2
SOX21
SOX3
SOX30
SOX4
SOX5
SOX6
SOX7
SOX8
SOX9
SP1
SP100
SP110
SP140
SP2
SP3
SP4
SP5
SP6
SP7
SP8
SPDEF
SPI1
SPIB
SPIC
SRCAP
SREBF1
SREBF2
SRF
SRY
SSB
SSH1
SSH2
SSH3
SSRP1
ST18
STAT1
STAT2
STAT3
STAT4
STAT5A
STAT5B
STAT6
SUZ12
T
TAL1
TAL2
TAX1BP1
TBR1
TBX1
TBX10
TBX15
TBX18
TBX19
TBX2
TBX20
TBX21
TBX22
TBX3
TBX4
TBX5
TBX6
TCEAL8
TCF12
TCF15
TCF19
TCF20
TCF21
TCF23
TCF24
TCF25
TCF3
TCF4
TCF7
TCF7L1
TCF7L2
TCFL5
TEAD1
TEAD2
TEAD3
TEAD4
TEF
TERF1
TERF2
TERF2IP
TFAM
TFAP2A
TFAP2B
TFAP2C
TFAP2D
TFAP2E
TFAP4
TFCP2
TFCP2L1
TFDP1
TFDP2
TFDP3
TFE3
TFEB
TFEC
TGIF1
TGIF2
TGIF2LX
TGIF2LY
THAP1
THAP10
THAP11
THAP2
THAP3
THAP4
THAP5
THAP6
THAP7
THAP8
THAP9
THRA
THRB
TIGD2
TIGD3
TIGD4
TIGD5
TIGD6
TIGD7
TIPARP
TLX1
TLX2
TLX3
TOE1
TOX
TOX2
TOX3
TOX4
TP53
TP63
TP73
TPRX1
TRAFD1
TRERF1
TRIM23
TRIM3
TRIM32
TRIT1
TRMT1
TRPS1
TSC22D1
TSC22D2
TSC22D3
TSC22D4
TSHZ1
TSHZ2
TSHZ3
TTF1
TUB
TUT1
TWIST1
U2AF1
U2AF1L4
UBE2K
UBP1
UBR4
UBTF
UNCX
UNK
UNKL
USF1
USF2
USP39
VAX1
VAX2
VDR
VENTX
VEZF1
VPS72
VSX1
VSX2
WDHD1
WHSC1
WIZ
WNT8B
WT1
XBP1
XPA
YBX1
YBX2
YEATS2
YEATS4
YOD1
YY1
YY2
ZBED1
ZBED2
ZBED3
ZBED4
ZBP1
ZBTB1
ZBTB10
ZBTB11
ZBTB12
ZBTB16
ZBTB17
ZBTB2
ZBTB20
ZBTB22
ZBTB24
ZBTB25
ZBTB26
ZBTB3
ZBTB32
ZBTB33
ZBTB34
ZBTB37
ZBTB38
ZBTB39
ZBTB4
ZBTB40
ZBTB41
ZBTB43
ZBTB44
ZBTB45
ZBTB46
ZBTB47
ZBTB48
ZBTB5
ZBTB6
ZBTB7A
ZBTB7B
ZBTB7C
ZBTB9
ZC3H10
ZC3H11A
ZC3H13
ZC3H14
ZC3H15
ZC3H18
ZC3H3
ZC3H4
ZC3H6
ZC3H7A
ZC3H7B
ZC3H8
ZC3HAV1
ZCCHC11
ZCCHC6
ZDHHC11
ZDHHC19
ZEB1
ZEB2
ZFAT
ZFHX2
ZFHX3
ZFHX4
ZFP1
ZFP106
ZFP112
ZFP14
ZFP161
ZFP2
ZFP28
ZFP3
ZFP30
ZFP36
ZFP36L1
ZFP36L2
ZFP37
ZFP41
ZFP42
ZFP57
ZFP62
ZFP64
ZFP82
ZFP90
ZFP91
ZFP92
ZFPM1
ZFPM2
ZFR
ZFR2
ZFX
ZFY
ZFYVE20
ZFYVE26
ZGPAT
ZHX1
ZHX2
ZHX3
ZIC1
ZIC2
ZIC3
ZIC4
ZIC5
ZIK1
ZIM2
ZIM3
ZKSCAN1
ZKSCAN2
ZKSCAN3
ZKSCAN4
ZKSCAN5
ZMAT1
ZMAT2
ZMAT3
ZMAT4
ZMAT5
ZNF10
ZNF100
ZNF101
ZNF107
ZNF114
ZNF117
ZNF12
ZNF121
ZNF124
ZNF131
ZNF132
ZNF133
ZNF134
ZNF135
ZNF136
ZNF138
ZNF14
ZNF140
ZNF141
ZNF142
ZNF143
ZNF146
ZNF148
ZNF154
ZNF155
ZNF157
ZNF16
ZNF160
ZNF165
ZNF167
ZNF169
ZNF17
ZNF174
ZNF175
ZNF177
ZNF18
ZNF180
ZNF181
ZNF182
ZNF184
ZNF187
ZNF189
ZNF19
ZNF192
ZNF193
ZNF195
ZNF197
ZNF2
ZNF20
ZNF200
ZNF202
ZNF205
ZNF207
ZNF208
ZNF211
ZNF212
ZNF213
ZNF214
ZNF215
ZNF217
ZNF219
ZNF22
ZNF221
ZNF222
ZNF223
ZNF224
ZNF225
ZNF226
ZNF227
ZNF229
ZNF23
ZNF230
ZNF232
ZNF233
ZNF234
ZNF235
ZNF236
ZNF238
ZNF239
ZNF24
ZNF248
ZNF25
ZNF250
ZNF251
ZNF252
ZNF253
ZNF254
ZNF256
ZNF257
ZNF26
ZNF260
ZNF263
ZNF264
ZNF266
ZNF267
ZNF268
ZNF271
ZNF273
ZNF274
ZNF275
ZNF276
ZNF277
ZNF28
ZNF280A
ZNF280B
ZNF280C
ZNF280D
ZNF281
ZNF282
ZNF283
ZNF284
ZNF286A
ZNF287
ZNF292
ZNF295
ZNF296
ZNF3
ZNF30
ZNF300
ZNF302
ZNF304
ZNF311
ZNF317
ZNF318
ZNF319
ZNF32
ZNF320
ZNF323
ZNF324
ZNF326
ZNF329
ZNF331
ZNF333
ZNF334
ZNF335
ZNF337
ZNF33A
ZNF33B
ZNF34
ZNF341
ZNF343
ZNF345
ZNF346
ZNF347
ZNF35
ZNF350
ZNF354A
ZNF354B
ZNF354C
ZNF358
ZNF362
ZNF365
ZNF366
ZNF367
ZNF37A
ZNF382
ZNF383
ZNF384
ZNF385A
ZNF385B
ZNF385C
ZNF385D
ZNF391
ZNF394
ZNF395
ZNF396
ZNF398
ZNF404
ZNF407
ZNF408
ZNF41
ZNF410
ZNF414
ZNF415
ZNF416
ZNF417
ZNF418
ZNF419
ZNF420
ZNF423
ZNF425
ZNF426
ZNF428
ZNF429
ZNF43
ZNF430
ZNF431
ZNF432
ZNF433
ZNF434
ZNF436
ZNF438
ZNF439
ZNF44
ZNF440
ZNF441
ZNF442
ZNF443
ZNF444
ZNF445
ZNF446
ZNF449
ZNF45
ZNF451
ZNF454
ZNF460
ZNF461
ZNF462
ZNF467
ZNF468
ZNF470
ZNF471
ZNF473
ZNF474
ZNF479
ZNF48
ZNF480
ZNF483
ZNF484
ZNF485
ZNF486
ZNF488
ZNF490
ZNF491
ZNF493
ZNF496
ZNF497
ZNF498
ZNF500
ZNF501
ZNF502
ZNF503
ZNF506
ZNF507
ZNF510
ZNF511
ZNF512
ZNF512B
ZNF513
ZNF514
ZNF516
ZNF517
ZNF518A
ZNF518B
ZNF519
ZNF521
ZNF524
ZNF526
ZNF527
ZNF528
ZNF529
ZNF530
ZNF532
ZNF536
ZNF540
ZNF541
ZNF542
ZNF543
ZNF544
ZNF546
ZNF547
ZNF548
ZNF549
ZNF550
ZNF551
ZNF552
ZNF554
ZNF555
ZNF556
ZNF557
ZNF558
ZNF559
ZNF560
ZNF561
ZNF562
ZNF563
ZNF564
ZNF565
ZNF566
ZNF567
ZNF568
ZNF569
ZNF57
ZNF570
ZNF571
ZNF572
ZNF573
ZNF574
ZNF575
ZNF576
ZNF577
ZNF578
ZNF579
ZNF580
ZNF581
ZNF582
ZNF583
ZNF584
ZNF585A
ZNF585B
ZNF586
ZNF587
ZNF589
ZNF592
ZNF593
ZNF594
ZNF595
ZNF596
ZNF597
ZNF598
ZNF599
ZNF600
ZNF605
ZNF606
ZNF607
ZNF608
ZNF609
ZNF610
ZNF611
ZNF613
ZNF615
ZNF616
ZNF618
ZNF619
ZNF620
ZNF621
ZNF622
ZNF623
ZNF624
ZNF625
ZNF626
ZNF627
ZNF628
ZNF629
ZNF638
ZNF639
ZNF641
ZNF642
ZNF643
ZNF644
ZNF645
ZNF646
ZNF648
ZNF649
ZNF652
ZNF653
ZNF654
ZNF655
ZNF658
ZNF660
ZNF662
ZNF664
ZNF665
ZNF667
ZNF668
ZNF669
ZNF670
ZNF671
ZNF672
ZNF674
ZNF675
ZNF676
ZNF677
ZNF678
ZNF679
ZNF680
ZNF681
ZNF682
ZNF683
ZNF684
ZNF687
ZNF688
ZNF689
ZNF69
ZNF691
ZNF692
ZNF695
ZNF696
ZNF697
ZNF699
ZNF7
ZNF70
ZNF700
ZNF701
ZNF703
ZNF704
ZNF705A
ZNF705D
ZNF706
ZNF707
ZNF708
ZNF709
ZNF71
ZNF710
ZNF711
ZNF713
ZNF714
ZNF716
ZNF717
ZNF718
ZNF720
ZNF721
ZNF738
ZNF74
ZNF740
ZNF746
ZNF747
ZNF749
ZNF750
ZNF75A
ZNF75D
ZNF76
ZNF761
ZNF763
ZNF764
ZNF765
ZNF766
ZNF768
ZNF77
ZNF770
ZNF771
ZNF772
ZNF773
ZNF774
ZNF775
ZNF776
ZNF777
ZNF778
ZNF780A
ZNF780B
ZNF781
ZNF782
ZNF783
ZNF784
ZNF786
ZNF787
ZNF788
ZNF789
ZNF79
ZNF790
ZNF791
ZNF792
ZNF793
ZNF799
ZNF8
ZNF80
ZNF800
ZNF804A
ZNF804B
ZNF805
ZNF808
ZNF81
ZNF821
ZNF823
ZNF827
ZNF829
ZNF83
ZNF830
ZNF831
ZNF835
ZNF836
ZNF837
ZNF839
ZNF84
ZNF841
ZNF843
ZNF845
ZNF846
ZNF85
ZNF90
ZNF91
ZNF92
ZNF93
ZNF98
ZNF99
ZNFX1
ZRSR2
ZSCAN1
ZSCAN10
ZSCAN12
ZSCAN16
ZSCAN18
ZSCAN2
ZSCAN20
ZSCAN21
ZSCAN22
ZSCAN23
ZSCAN29
ZSCAN4
ZSCAN5A
ZSCAN5B
ZUFSP
ZXDA
ZXDB
ZXDC
ZZZ3
